# Supplementary material for: Comprehensive transcriptional landscape of aging mouse liver
Source: BMC Genomics. 2015 Nov 5;16:899. doi: 10.1186/s12864-015-2061-8 (PMC4636074; doi:10.1186/s12864-015-2061-8)
Supplement: Additional file 1: Table S1. — Sequencing and alignment metrics for each young and old liver sample. (XLSX 44 kb) [file 12864_2015_2061_MOESM1_ESM.xlsx]

## Sheet: Sheet1
Sample	Total Paired-end reads	Percent Reads aligned
Old 1	36231783	81.74
Old 2	24838760	89.51
Old 3	31696717	90.51
Young 1	24688962	86.71
Young 2	27872770	87.8
Young 3	35410902	85.76
