# Supplementary material for: Comprehensive transcriptional landscape of aging mouse liver
Source: BMC Genomics. 2015 Nov 5;16:899. doi: 10.1186/s12864-015-2061-8 (PMC4636074; doi:10.1186/s12864-015-2061-8)
Supplement: Additional file 2: Table S2. — Expression level, fold change, and biotype of each significantly differentially expressed transcript between young and old livers. (XLSX 287 kb) [file 12864_2015_2061_MOESM2_ESM.xlsx]

## Sheet: Sheet1
gene_name	young1_normalized_counts	young2_normalized_counts	young3_normalized_counts	old1_normalized_counts	old2_normalized_counts	old3_normalized_counts	log2foldchange(old/young)	pvalue	FDR	reference	supp info	biotype
Igkv6-15	0	0	0	0.0944468	0	0.974115	-5.75854	0.000939034	0.0450187	NCBI_Gene:108022,ENSEMBL:ENSMUSG00000094797	immunoglobulin_kappa_variable_6-15	gene_segment
Igha	0.363437	0.314009	0.327346	1.13336	1.57653	2.77248	-2.49466	8.58922e-06	0.000866399	ENSEMBL:ENSMUSG00000095079	immunoglobulin_heavy_constant_alpha	gene_segment
4933421A08Rik	0	0	0	0.377787	0.105102	0.74932	-5.8563	0.00029572	0.0178749	VEGA:OTTMUSG00000008934,ENSEMBL:ENSMUSG00000086443	RIKEN_cDNA_4933421A08_gene	lincRNA_gene
Meg3	0.242291	0.732689	1.47306	8.878	7.25203	35.5177	-4.39266	2.48746e-26	2.88242e-23	VEGA:OTTMUSG00000023027,NCBI_Gene:17263,ENSEMBL:ENSMUSG00000021268	maternally_expressed_3	lincRNA_gene
Gm12729	0	0.10467	0	1.13336	0.210204	0.224796	-3.64774	0.00074726	0.0372142	VEGA:OTTMUSG00000008152,ENSEMBL:ENSMUSG00000085790	predicted_gene_12729	lincRNA_gene
Gm7592	0.484582	0.10467	0.572855	2.64451	3.15306	3.29701	-2.90741	4.59181e-09	9.73916e-07	VEGA:OTTMUSG00000030062,NCBI_Gene:665338,ENSEMBL:ENSMUSG00000090186	predicted_gene_7592	lincRNA_gene
1500015L24Rik	1.3326	0.314009	0.818365	5.47791	6.09591	5.76976	-2.8397	2.42779e-11	6.90683e-09	VEGA:OTTMUSG00000042328,NCBI_Gene:68994,ENSEMBL:ENSMUSG00000094732	RIKEN_cDNA_1500015L24_gene	lincRNA_gene
Gm12718	5.20926	3.14009	16.6946	80.5631	20.9153	77.5546	-2.75681	5.53156e-17	2.98641e-14	VEGA:OTTMUSG00000008109,NCBI_Gene:622167,ENSEMBL:ENSMUSG00000086136	predicted_gene_12718	lincRNA_gene
Gm21730	0.484582	0.942028	1.47306	5.00568	8.40815	6.66894	-2.67535	1.26923e-11	3.79252e-09	ENSEMBL:ENSMUSG00000095039	predicted_gene%2c_21730	lincRNA_gene
1700080G11Rik	0.121146	0	0.327346	0.850021	0.420407	1.49864	-2.51164	0.000266122	0.0164629	VEGA:OTTMUSG00000009383,ENSEMBL:ENSMUSG00000086771	RIKEN_cDNA_1700080G11_gene	lincRNA_gene
Dreh	0.242291	0.10467	0.736528	0.944468	2.83775	2.32289	-2.3243	3.92235e-06	0.000437443	GenBank:AK050349	down-regulated_in_hepatocellular_carcinoma	lincRNA_gene
2410018L13Rik	0.484582	0.418679	0.327346	1.32226	2.31224	2.24796	-2.2814	1.35534e-05	0.00129823	VEGA:OTTMUSG00000033016,NCBI_Gene:69732,ENSEMBL:ENSMUSG00000073164	RIKEN_cDNA_2410018L13_gene	lincRNA_gene
Gm12092	0	0.314009	0.245509	1.51115	0.735713	0.74932	-2.25951	0.000475976	0.0261127	VEGA:OTTMUSG00000005334,ENSEMBL:ENSMUSG00000084850	predicted_gene_12092	lincRNA_gene
Gm12153	0.484582	0.314009	0.818365	2.36117	0.735713	3.97139	-2.15084	7.31498e-06	0.000763812	VEGA:OTTMUSG00000005464,ENSEMBL:ENSMUSG00000087172	predicted_gene_12153	lincRNA_gene
Gm12474	0.605728	0.314009	0.327346	1.98338	0.945917	1.27384	-1.79391	0.00129218	0.0575366	VEGA:OTTMUSG00000007026,ENSEMBL:ENSMUSG00000053957	predicted_gene_12474	lincRNA_gene
C230014O12Rik	0.484582	0.314009	0.327346	1.98338	1.05102	0.824251	-1.7556	0.00208244	0.0832174	VEGA:OTTMUSG00000011914,ENSEMBL:ENSMUSG00000087461	RIKEN_cDNA_C230014O12_gene	lincRNA_gene
Gm13021	0.848019	0.314009	0.736528	3.40008	0.525509	2.24796	-1.7337	0.000379445	0.021825	VEGA:OTTMUSG00000009984,ENSEMBL:ENSMUSG00000086437	predicted_gene_13021	lincRNA_gene
Gm15411	0.363437	0.20934	1.39122	2.26672	1.68163	3.07221	-1.71406	9.95629e-05	0.00732234	VEGA:OTTMUSG00000021229,ENSEMBL:ENSMUSG00000085971	predicted_gene_15411	lincRNA_gene
Gm15889	0.848019	1.25604	0.736528	2.92785	1.68163	3.37194	-1.55258	0.0006637	0.034163	VEGA:OTTMUSG00000027365,ENSEMBL:ENSMUSG00000089712	predicted_gene_15889	lincRNA_gene
4930556G01Rik	0.605728	0.628019	0.654692	3.21119	1.47143	0.824251	-1.46768	0.00194547	0.0796116	VEGA:OTTMUSG00000004891,NCBI_Gene:75332,ENSEMBL:ENSMUSG00000085522	RIKEN_cDNA_4930556G01_gene	lincRNA_gene
Gm13710	0.726873	0.523349	0.900201	1.51115	2.73265	1.94823	-1.46257	0.00137083	0.060248	VEGA:OTTMUSG00000013441,NCBI_Gene:672763,ENSEMBL:ENSMUSG00000087362	predicted_gene_13710	lincRNA_gene
Gm12648	1.3326	2.0934	1.55489	6.04459	4.62448	2.92235	-1.39597	0.000191415	0.0127191	VEGA:OTTMUSG00000007834,ENSEMBL:ENSMUSG00000085931	predicted_gene_12648	lincRNA_gene
Gm12602	0.969164	0.837359	1.22755	2.92785	2.41734	2.77248	-1.39119	0.00110335	0.0507454	VEGA:OTTMUSG00000007691,ENSEMBL:ENSMUSG00000085569	predicted_gene_12602	lincRNA_gene
A230056P14Rik	0.484582	1.98873	2.04591	3.58898	4.09897	3.5218	-1.20959	0.00123738	0.0556176	VEGA:OTTMUSG00000027345,NCBI_Gene:320845,ENSEMBL:ENSMUSG00000087178	RIKEN_cDNA_A230056P14_gene	lincRNA_gene
Gm11493	15.2643	19.8873	20.2954	91.1412	12.5071	5.47003	-0.880728	0.0021611	0.0853482	VEGA:OTTMUSG00000001270,ENSEMBL:ENSMUSG00000085646	predicted_gene_11493	lincRNA_gene
Mir17hg	3.9978	3.66344	4.50101	1.79449	1.47143	1.79837	1.26136	0.00125859	0.0562519	VEGA:OTTMUSG00000033261,NCBI_Gene:75957,ENSEMBL:ENSMUSG00000089726	Mir17_host_gene_1_(non-protein_coding)	lincRNA_gene
Gm13481	31.9824	23.2367	31.0979	14.9226	5.14999	5.09537	1.80956	6.61313e-08	1.11415e-05	VEGA:OTTMUSG00000012370,ENSEMBL:ENSMUSG00000086353	predicted_gene_13481	lincRNA_gene
2810471M01Rik	1.57489	1.67472	1.22755	0.472234	0.210204	0.449592	1.8934	0.000425797	0.0239972	VEGA:OTTMUSG00000005312,NCBI_Gene:72818,ENSEMBL:ENSMUSG00000084966	RIKEN_cDNA_2810471M01_gene	lincRNA_gene
Gm2788	32.7093	15.2818	15.7944	8.02798	3.88877	4.27112	1.92054	5.45523e-09	1.14681e-06	VEGA:OTTMUSG00000029720,NCBI_Gene:100040465,ENSEMBL:ENSMUSG00000085995	predicted_gene_2788	lincRNA_gene
Gm20649	1.45375	2.0934	1.39122	0.755574	0.210204	0.299728	1.94302	0.000216914	0.014195	VEGA:OTTMUSG00000040150,ENSEMBL:ENSMUSG00000093662	predicted_gene_20649	lincRNA_gene
Gm15611	7.63217	10.3623	22.996	7.08351	1.36632	1.12398	2.25736	1.81469e-09	4.06678e-07	VEGA:OTTMUSG00000024309,ENSEMBL:ENSMUSG00000084923	predicted_gene_15611	lincRNA_gene
Gm16551	0.363437	1.0467	0.736528	0.0944468	0	0	4.29309	3.79655e-05	0.0031315	VEGA:OTTMUSG00000034723,NCBI_Gene:100503019,ENSEMBL:ENSMUSG00000066477	predicted_gene_16551	lincRNA_gene
Mir5115	121.751	100.378	87.3195	406.121	114.246	163.052	-1.16349	0.000236928	0.01515	NCBI_Gene:100628587,ENSEMBL:ENSMUSG00000092984	microRNA_5115	miRNA_gene
Gm23188	0.363437	0.837359	1.88224	0.188894	0.105102	0.37466	2.20633	0.000565516	0.0298529	ENSEMBL:ENSMUSG00000093647	predicted_gene%2c_23188	miRNA_gene
Art2a-ps	0.363437	0.20934	0.409182	1.98338	2.10204	0.449592	-2.05138	0.000168632	0.0114127	VEGA:OTTMUSG00000033439,NCBI_Gene:11871,ENSEMBL:ENSMUSG00000092517	ADP-ribosyltransferase_2a%2c_pseudogene	polymorphic_pseudogene
Mup14	0.121146	0.418679	0.0818365	265.584	119.816	221.649	-9.95816	1.40926e-81	9.56483e-78	VEGA:OTTMUSG00000012493,NCBI_Gene:100039116,ENSEMBL:ENSMUSG00000073830	major_urinary_protein_14	protein_coding_gene
Obp2a	0.121146	0.10467	0.163673	74.9908	46.7703	238.209	-9.87076	2.26066e-73	8.95034e-70	VEGA:OTTMUSG00000012515,NCBI_Gene:227627,ENSEMBL:ENSMUSG00000062061	odorant_binding_protein_2A	protein_coding_gene
Mup2	0.484582	0.20934	0.163673	228.939	115.927	257.241	-9.56727	4.15431e-79	2.19301e-75	VEGA:OTTMUSG00000007427,NCBI_Gene:17841,ENSEMBL:ENSMUSG00000078688	major_urinary_protein_2	protein_coding_gene
Ubd	0	0	0	0.28334	16.2908	2.62262	-9.51871	1.32339e-27	1.61216e-24	VEGA:OTTMUSG00000037330,NCBI_Gene:24108,ENSEMBL:ENSMUSG00000035186	ubiquitin_D	protein_coding_gene
Mup9	0.726873	0.523349	0.654692	394.032	250.878	583.27	-9.38669	2.0882e-86	3.30701e-82	VEGA:OTTMUSG00000034716,NCBI_Gene:100038948,ENSEMBL:ENSMUSG00000078686	major_urinary_protein_9	protein_coding_gene
Mup10	1.21146	1.77939	1.14571	647.338	595.087	1146.38	-9.24212	1.44409e-90	6.86087e-86	VEGA:OTTMUSG00000007424,NCBI_Gene:100039008,ENSEMBL:ENSMUSG00000078680	major_urinary_protein_10	protein_coding_gene
Mup13	0.121146	0.837359	0.245509	308.747	137.999	232.439	-9.13895	2.10183e-79	1.24822e-75	VEGA:OTTMUSG00000012492,NCBI_Gene:100039089,ENSEMBL:ENSMUSG00000089873	major_urinary_protein_13	protein_coding_gene
Mup12	2.05947	1.57005	1.47306	912.073	420.197	976.513	-8.89758	4.06026e-87	9.64514e-83	VEGA:OTTMUSG00000028887,NCBI_Gene:100039054,ENSEMBL:ENSMUSG00000094793	major_urinary_protein_12	protein_coding_gene
Mup1	0.848019	1.36071	0.654692	472.045	231.224	531.642	-8.82794	3.21543e-82	3.0553e-78	VEGA:OTTMUSG00000007426,NCBI_Gene:17840,ENSEMBL:ENSMUSG00000078683	major_urinary_protein_1	protein_coding_gene
Mup18	0.969164	1.46538	0.982038	640.821	254.241	540.934	-8.75037	2.59152e-83	3.07808e-79	VEGA:OTTMUSG00000007486,NCBI_Gene:100048884,ENSEMBL:ENSMUSG00000078674	major_urinary_protein_18	protein_coding_gene
Mup19	1.93833	1.67472	1.30938	669.439	336.851	696.867	-8.5104	9.05339e-82	7.16878e-78	VEGA:OTTMUSG00000007472,NCBI_Gene:100189605,ENSEMBL:ENSMUSG00000078673	major_urinary_protein_19	protein_coding_gene
Mup16	0.848019	1.25604	0.409182	308.747	144.62	350.232	-8.43127	1.50971e-75	7.17263e-72	VEGA:OTTMUSG00000028884,NCBI_Gene:100039177,ENSEMBL:ENSMUSG00000078675	major_urinary_protein_16	protein_coding_gene
Mup15	0.726873	0.837359	0.818365	265.868	124.336	276.424	-8.15353	2.18253e-72	7.97632e-69	VEGA:OTTMUSG00000028888,NCBI_Gene:100039150,ENSEMBL:ENSMUSG00000096674	major_urinary_protein_15	protein_coding_gene
Mup8	0.121146	1.15137	0.409182	205.988	88.0754	171.594	-8.11128	2.63177e-69	8.33568e-66	VEGA:OTTMUSG00000008509,NCBI_Gene:100041687,ENSEMBL:ENSMUSG00000078687	major_urinary_protein_8	protein_coding_gene
Ly6a	0.484582	0.628019	0.163673	27.484	251.193	47.8066	-7.92791	8.9177e-65	2.49223e-61	NCBI_Gene:110454,ENSEMBL:ENSMUSG00000075602	lymphocyte_antigen_6_complex%2c_locus_A	protein_coding_gene
Mup17	2.90749	3.24476	2.04591	554.403	323.398	890.941	-7.86507	3.99017e-75	1.72339e-71	VEGA:OTTMUSG00000007480,NCBI_Gene:100039206,ENSEMBL:ENSMUSG00000096688	major_urinary_protein_17	protein_coding_gene
Mup11	1.45375	0.942028	0.818365	256.801	129.801	267.507	-7.75656	6.41865e-69	1.90594e-65	VEGA:OTTMUSG00000007431,NCBI_Gene:100039028,ENSEMBL:ENSMUSG00000073834	major_urinary_protein_11	protein_coding_gene
Mfsd2a	0.242291	0.523349	0.900201	70.9295	132.428	153.835	-7.6444	2.88765e-64	7.6218e-61	VEGA:OTTMUSG00000008939,NCBI_Gene:76574,ENSEMBL:ENSMUSG00000028655	major_facilitator_superfamily_domain_containing_2A	protein_coding_gene
Olfr695	0	0	0	1.13336	0.945917	2.17303	-7.57573	7.00856e-11	1.87066e-08	NCBI_Gene:258591,ENSEMBL:ENSMUSG00000057832	olfactory_receptor_695	protein_coding_gene
Nptx1	0	0	0	0.377787	1.99694	1.42371	-7.32563	8.42228e-10	1.96148e-07	VEGA:OTTMUSG00000003985,NCBI_Gene:18164,ENSEMBL:ENSMUSG00000025582	neuronal_pentraxin_1	protein_coding_gene
Olfr697	0	0	0	1.88894	0.105102	0.674388	-6.84379	1.93536e-07	2.95656e-05	NCBI_Gene:258592,ENSEMBL:ENSMUSG00000051591	olfactory_receptor_697	protein_coding_gene
Cyp2b13	0	0	0.327346	42.2177	3.88877	4.04633	-6.83367	3.40331e-38	5.7747e-35	NCBI_Gene:13089,ENSEMBL:ENSMUSG00000040583	cytochrome_P450%2c_family_2%2c_subfamily_b%2c_polypeptide_13	protein_coding_gene
Obp2b	0	0	0	0.472234	0.420407	1.34878	-6.69319	8.42696e-07	0.000110293	VEGA:OTTMUSG00000012631,NCBI_Gene:383678,ENSEMBL:ENSMUSG00000079539	odorant_binding_protein_2B	protein_coding_gene
Olfr701	0.121146	0	0	3.96677	3.67857	3.82153	-6.54105	3.16907e-18	1.93029e-15	NCBI_Gene:66786,ENSEMBL:ENSMUSG00000036744	olfactory_receptor_701	protein_coding_gene
Vmn1r2	0	0	0	0.661128	0.420407	0.974115	-6.525	3.8613e-06	0.000431648	VEGA:OTTMUSG00000004179,NCBI_Gene:100312470,ENSEMBL:ENSMUSG00000094798	vomeronasal_1_receptor_2	protein_coding_gene
Gm10338	0	0	0	0.944468	1.05102	0.149864	-6.4009	3.8613e-06	0.000431648	VEGA:OTTMUSG00000035554,NCBI_Gene:100042304,ENSEMBL:ENSMUSG00000094706	predicted_gene_10338	protein_coding_gene
Gpc2	0	0	0	0.28334	0.840815	0.599456	-6.19208	3.20225e-05	0.00271911	VEGA:OTTMUSG00000022763,NCBI_Gene:71951,ENSEMBL:ENSMUSG00000029510	glypican_2_(cerebroglycan)	protein_coding_gene
Sh2d1a	0	0	0	0.0944468	1.36632	0.299728	-6.11518	3.20225e-05	0.00271911	VEGA:OTTMUSG00000017466,NCBI_Gene:20400,ENSEMBL:ENSMUSG00000005696	SH2_domain_protein_1A	protein_coding_gene
Olfr698	0	0	0	0.28334	1.05102	0.37466	-6.11518	3.20225e-05	0.00271911	NCBI_Gene:258595,ENSEMBL:ENSMUSG00000059087	olfactory_receptor_698	protein_coding_gene
Ifi27l2b	0.363437	0.20934	0.327346	11.9003	30.7948	15.2861	-5.92073	7.01342e-36	1.11069e-32	VEGA:OTTMUSG00000016847,NCBI_Gene:217845,ENSEMBL:ENSMUSG00000021208	interferon%2c_alpha-inducible_protein_27_like_2B	protein_coding_gene
Cyp2b9	0.484582	0.418679	1.22755	129.203	6.20101	6.74388	-5.87332	9.84213e-45	2.12545e-41	VEGA:OTTMUSG00000037984,NCBI_Gene:13094,ENSEMBL:ENSMUSG00000040660	cytochrome_P450%2c_family_2%2c_subfamily_b%2c_polypeptide_9	protein_coding_gene
Ccl8	0	0	0	0	1.26122	0.074932	-5.65368	0.000524951	0.0282948	VEGA:OTTMUSG00000000929,NCBI_Gene:20307,ENSEMBL:ENSMUSG00000009185	chemokine_(C-C_motif)_ligand_8	protein_coding_gene
Rrad	0	0	0	0.661128	0.315306	0.224796	-5.65368	0.000524951	0.0282948	NCBI_Gene:56437,ENSEMBL:ENSMUSG00000031880	Ras-related_associated_with_diabetes	protein_coding_gene
Vmn1r51	0	0	0	0.188894	0.210204	0.674388	-5.65368	0.000939034	0.0450187	VEGA:OTTMUSG00000037451,NCBI_Gene:22296,ENSEMBL:ENSMUSG00000062818	vomeronasal_1_receptor_51	protein_coding_gene
Prom2	0	0	0	0.850021	0.210204	0.074932	-5.54058	0.000939034	0.0450187	VEGA:OTTMUSG00000016031,NCBI_Gene:192212,ENSEMBL:ENSMUSG00000027376	prominin_2	protein_coding_gene
Niacr1	0	0	0	0	0.420407	0.599456	-5.54058	0.00169302	0.0717532	NCBI_Gene:80885,ENSEMBL:ENSMUSG00000045502	niacin_receptor_1	protein_coding_gene
Gm15080	0	0	0.0818365	0.188894	2.52244	2.54769	-5.4513	2.70189e-11	7.55099e-09	VEGA:OTTMUSG00000018964,NCBI_Gene:666184,ENSEMBL:ENSMUSG00000072931	predicted_gene_15080	protein_coding_gene
Il1f9	0	0	0	0.28334	0.525509	0.224796	-5.41787	0.00169302	0.0717532	VEGA:OTTMUSG00000011955,NCBI_Gene:215257,ENSEMBL:ENSMUSG00000044103	interleukin_1_family%2c_member_9	protein_coding_gene
Vwc2l	10.4185	23.446	6.30141	33.6231	685.159	830.246	-5.37943	6.51389e-46	1.54737e-42	VEGA:OTTMUSG00000026625,NCBI_Gene:320460,ENSEMBL:ENSMUSG00000045648	von_Willebrand_factor_C_domain-containing_protein_2-like	protein_coding_gene
Vmn2r22	0.121146	0	0.409182	2.92785	5.14999	15.0613	-5.33942	2.1647e-24	2.1426e-21	VEGA:OTTMUSG00000040029,NCBI_Gene:546913,ENSEMBL:ENSMUSG00000095486	vomeronasal_2%2c_receptor_22	protein_coding_gene
Olfr702	0.121146	0	0	2.36117	0.735713	1.6485	-5.3	2.16403e-09	4.8269e-07	NCBI_Gene:258590,ENSEMBL:ENSMUSG00000056863	olfactory_receptor_702	protein_coding_gene
Gpc1	0.484582	0.837359	0.654692	37.6843	12.1918	26.8256	-5.27577	8.62428e-35	1.32174e-31	NCBI_Gene:14733,ENSEMBL:ENSMUSG00000034220	glypican_1	protein_coding_gene
Mup6	4.60353	6.17552	4.91019	209.577	115.927	248.25	-5.24353	1.68047e-43	3.47126e-40	VEGA:OTTMUSG00000007423,NCBI_Gene:620807,ENSEMBL:ENSMUSG00000078689	major_urinary_protein_6	protein_coding_gene
Fitm1	0.363437	0.523349	1.06387	17.5671	25.5398	26.2262	-5.04187	4.69775e-33	6.37686e-30	VEGA:OTTMUSG00000041996,NCBI_Gene:68680,ENSEMBL:ENSMUSG00000022215	fat_storage-inducing_transmembrane_protein_1	protein_coding_gene
Glp1r	0.242291	0.10467	0.572855	8.878	10.5102	12.2888	-4.97361	3.8601e-26	4.36651e-23	NCBI_Gene:14652,ENSEMBL:ENSMUSG00000024027	glucagon-like_peptide_1_receptor	protein_coding_gene
Fbxo40	0.605728	0.20934	0.327346	6.61128	11.9816	14.9115	-4.93645	2.70162e-25	2.73094e-22	VEGA:OTTMUSG00000024756,NCBI_Gene:207215,ENSEMBL:ENSMUSG00000047746	F-box_protein_40	protein_coding_gene
Cib3	0.363437	0	0	0.661128	5.04489	3.59673	-4.84012	5.52203e-14	2.08216e-11	NCBI_Gene:234421,ENSEMBL:ENSMUSG00000074240	calcium_and_integrin_binding_family_member_3	protein_coding_gene
Ly6d	0	0	0.163673	0	6.30611	0.599456	-4.77616	2.44627e-12	7.80014e-10	NCBI_Gene:17068,ENSEMBL:ENSMUSG00000034634	lymphocyte_antigen_6_complex%2c_locus_D	protein_coding_gene
Cd8a	0.121146	0	0	0.661128	0.840815	1.6485	-4.75778	1.08738e-06	0.000139249	NCBI_Gene:12525,ENSEMBL:ENSMUSG00000053977	CD8_antigen%2c_alpha_chain	protein_coding_gene
Aim1l	0	0.10467	0.245509	3.87232	3.88877	3.14714	-4.67155	8.5007e-16	3.95949e-13	VEGA:OTTMUSG00000010218,NCBI_Gene:230806,ENSEMBL:ENSMUSG00000012123	absent_in_melanoma_1-like	protein_coding_gene
Gm21884	0	0	0.0818365	0.188894	2.94285	0.299728	-4.63669	1.01685e-07	1.65448e-05	ENSEMBL:ENSMUSG00000095649	predicted_gene%2c_21884	protein_coding_gene
Hao2	0.605728	0.20934	0.163673	14.167	3.67857	3.07221	-4.45889	1.92768e-19	1.28992e-16	VEGA:OTTMUSG00000006827,NCBI_Gene:56185,ENSEMBL:ENSMUSG00000027870	hydroxyacid_oxidase_2	protein_coding_gene
Fmo3	0.484582	0.523349	0.409182	5.95015	28.2724	1.12398	-4.45274	2.33057e-24	2.2597e-21	VEGA:OTTMUSG00000024141,NCBI_Gene:14262,ENSEMBL:ENSMUSG00000026691	flavin_containing_monooxygenase_3	protein_coding_gene
Pla2g5	0.848019	0.523349	0.491019	12.1836	10.6153	16.0354	-4.4509	3.55231e-24	3.3754e-21	VEGA:OTTMUSG00000010028,NCBI_Gene:18784,ENSEMBL:ENSMUSG00000041193	phospholipase_A2%2c_group_V	protein_coding_gene
Slc4a9	0	0.10467	0.0818365	2.45562	1.57653	0.899183	-4.4182	1.50443e-09	3.40359e-07	NCBI_Gene:240215,ENSEMBL:ENSMUSG00000024485	solute_carrier_family_4%2c_sodium_bicarbonate_cotransporter%2c_member_9	protein_coding_gene
Rasgrf1	2.42291	1.15137	8.42916	91.8023	47.0856	123.863	-4.36131	8.89013e-34	1.27991e-30	NCBI_Gene:19417,ENSEMBL:ENSMUSG00000032356	RAS_protein-specific_guanine_nucleotide-releasing_factor_1	protein_coding_gene
Pax8	0	0	0.0818365	0.472234	0.945917	0.974115	-4.30698	9.07925e-06	0.000910032	VEGA:OTTMUSG00000011957,NCBI_Gene:18510,ENSEMBL:ENSMUSG00000026976	paired_box_gene_8	protein_coding_gene
Serpinb1a	0.484582	0.10467	0.409182	9.53913	7.56733	3.7466	-4.29133	2.22683e-19	1.4694e-16	VEGA:OTTMUSG00000000694,NCBI_Gene:66222,ENSEMBL:ENSMUSG00000044734	serine_(or_cysteine)_peptidase_inhibitor%2c_clade_B%2c_member_1a	protein_coding_gene
Gm10439	0.121146	0.20934	0.0818365	0.28334	2.62755	4.49592	-4.22524	3.53194e-11	9.75597e-09	VEGA:OTTMUSG00000018971,NCBI_Gene:382243,ENSEMBL:ENSMUSG00000072923	predicted_gene_10439	protein_coding_gene
Nipal1	0.242291	0.314009	0.0818365	1.22781	9.87958	0.899183	-4.10165	1.43574e-14	5.7807e-12	NCBI_Gene:70701,ENSEMBL:ENSMUSG00000067219	NIPA-like_domain_containing_1	protein_coding_gene
Hist1h2ah	0	0.10467	0	0.472234	1.57653	0.224796	-4.07808	2.34619e-05	0.00208351	VEGA:OTTMUSG00000000473,NCBI_Gene:319168,ENSEMBL:ENSMUSG00000069302	histone_cluster_1%2c_H2ah	protein_coding_gene
Nlrp12	0.363437	0.942028	0.491019	14.8281	6.93672	8.9169	-4.07459	4.5847e-21	3.45745e-18	NCBI_Gene:378425,ENSEMBL:ENSMUSG00000078817	NLR_family%2c_pyrin_domain_containing_12	protein_coding_gene
Rtl1	0.121146	0.10467	0	1.32226	1.05102	1.27384	-4.04991	7.51115e-07	9.85787e-05	NCBI_Gene:353326,ENSEMBL:ENSMUSG00000085925	retrotransposon-like_1	protein_coding_gene
2210404O07Rik	0.121146	0	0	0.28334	0.735713	0.899183	-4.01469	6.17068e-05	0.00477474	VEGA:OTTMUSG00000030397,NCBI_Gene:72273,ENSEMBL:ENSMUSG00000078439	RIKEN_cDNA_2210404O07_gene	protein_coding_gene
Rnase6	0.121146	0	0	0.377787	0.945917	0.674388	-4.01469	6.17068e-05	0.00477474	NCBI_Gene:78416,ENSEMBL:ENSMUSG00000021880	ribonuclease%2c_RNase_A_family%2c_6	protein_coding_gene
Gzmb	0	0.10467	0	0.0944468	0.840815	0.974115	-4.01469	0.000100738	0.00734058	NCBI_Gene:14939,ENSEMBL:ENSMUSG00000015437	granzyme_B	protein_coding_gene
Slc10a2	1.21146	6.17552	3.02795	28.8063	66.1091	73.0587	-4.01205	4.00062e-28	5.13702e-25	NCBI_Gene:20494,ENSEMBL:ENSMUSG00000023073	solute_carrier_family_10%2c_member_2	protein_coding_gene
Abp1	0	0.418679	0.245509	5.47791	4.72958	1.8733	-3.99205	7.56334e-15	3.15206e-12	VEGA:OTTMUSG00000034260,NCBI_Gene:76507,ENSEMBL:ENSMUSG00000029811	amiloride_binding_protein_1_(amine_oxidase%2c_copper-containing)	protein_coding_gene
Ly6c1	0.484582	0.10467	0.245509	1.79449	9.66937	2.39782	-3.96487	3.73271e-15	1.68896e-12	NCBI_Gene:17067,ENSEMBL:ENSMUSG00000079018	lymphocyte_antigen_6_complex%2c_locus_C1	protein_coding_gene
Slc13a5	0.363437	0.418679	0.327346	6.51683	6.41121	4.87058	-3.96354	8.14846e-17	4.25421e-14	VEGA:OTTMUSG00000006104,NCBI_Gene:237831,ENSEMBL:ENSMUSG00000020805	solute_carrier_family_13_(sodium-dependent_citrate_transporter)%2c_member_5	protein_coding_gene
Lat	0	0	0.0818365	0.566681	1.05102	0.37466	-3.94839	6.17068e-05	0.00477474	NCBI_Gene:16797,ENSEMBL:ENSMUSG00000030742	linker_for_activation_of_T_cells	protein_coding_gene
Klri1	0.121146	0	0	0.661128	0.735713	0.524524	-3.94839	0.000100738	0.00734058	VEGA:OTTMUSG00000032513,NCBI_Gene:503550,ENSEMBL:ENSMUSG00000067610	killer_cell_lectin-like_receptor_family_I_member_1	protein_coding_gene
Gpr115	0	0	0.0818365	1.22781	0.525509	0.149864	-3.8789	0.000100738	0.00734058	VEGA:OTTMUSG00000035525,NCBI_Gene:78249,ENSEMBL:ENSMUSG00000023918	G_protein-coupled_receptor_115	protein_coding_gene
Wisp2	0.121146	0	0.163673	0	4.20407	0.824251	-3.82979	9.25075e-09	1.87023e-06	VEGA:OTTMUSG00000001174,NCBI_Gene:22403,ENSEMBL:ENSMUSG00000027656	WNT1_inducible_signaling_pathway_protein_2	protein_coding_gene
Slfn1	0	0.10467	0.0818365	0.566681	1.57653	1.04905	-3.82322	1.64747e-06	0.0002007	VEGA:OTTMUSG00000000916,NCBI_Gene:20555,ENSEMBL:ENSMUSG00000078763	schlafen_1	protein_coding_gene
Olfr1029	0	0	0.0818365	0.661128	0.525509	0.524524	-3.80588	0.00027203	0.0167411	VEGA:OTTMUSG00000013595,NCBI_Gene:258154,ENSEMBL:ENSMUSG00000059873	olfactory_receptor_1029	protein_coding_gene
Ly6i	0.242291	0	0	0.28334	2.83775	0.299728	-3.78172	3.53969e-06	0.000398509	NCBI_Gene:57248,ENSEMBL:ENSMUSG00000022586	lymphocyte_antigen_6_complex%2c_locus_I	protein_coding_gene
Mmp12	0.605728	0.10467	0.572855	3.96677	7.56733	6.44415	-3.76369	5.4124e-16	2.5974e-13	VEGA:OTTMUSG00000027381,NCBI_Gene:17381,ENSEMBL:ENSMUSG00000049723	matrix_metallopeptidase_12	protein_coding_gene
S1pr5	0.848019	0.628019	0.572855	9.35023	7.98774	9.66622	-3.75467	4.09662e-18	2.46367e-15	VEGA:OTTMUSG00000028855,NCBI_Gene:94226,ENSEMBL:ENSMUSG00000045087	sphingosine-1-phosphate_receptor_5	protein_coding_gene
Ppp1r3a	0.242291	0.523349	0.327346	6.32793	4.62448	4.27112	-3.74884	7.24249e-15	3.04936e-12	NCBI_Gene:140491,ENSEMBL:ENSMUSG00000042717	protein_phosphatase_1%2c_regulatory_(inhibitor)_subunit_3A	protein_coding_gene
Neto1	3.02864	1.46538	2.12775	23.2339	25.6449	35.8175	-3.73603	4.47215e-23	4.0089e-20	NCBI_Gene:246317,ENSEMBL:ENSMUSG00000050321	neuropilin_(NRP)_and_tolloid_(TLL)-like_1	protein_coding_gene
Gm4070	1.57489	1.25604	0.572855	2.92785	40.7795	3.44687	-3.69566	1.78606e-21	1.43823e-18	VEGA:OTTMUSG00000040007,NCBI_Gene:100042856,ENSEMBL:ENSMUSG00000078606	predicted_gene_4070	protein_coding_gene
Cyp4a14	0.605728	0.314009	0.0818365	7.55574	3.36326	1.49864	-3.6843	6.29377e-13	2.09103e-10	VEGA:OTTMUSG00000008625,NCBI_Gene:13119,ENSEMBL:ENSMUSG00000028715	cytochrome_P450%2c_family_4%2c_subfamily_a%2c_polypeptide_14	protein_coding_gene
Vtcn1	1.81718	1.36071	1.14571	10.9558	17.1316	23.9033	-3.6686	1.57523e-20	1.117e-17	VEGA:OTTMUSG00000007078,NCBI_Gene:242122,ENSEMBL:ENSMUSG00000051076	V-set_domain_containing_T_cell_activation_inhibitor_1	protein_coding_gene
Ly6c2	0.242291	0	0.245509	1.51115	4.51938	0.899183	-3.61086	3.47205e-10	8.50294e-08	NCBI_Gene:100041546,ENSEMBL:ENSMUSG00000022584	lymphocyte_antigen_6_complex%2c_locus_C2	protein_coding_gene
Slc22a26	0.484582	0.20934	0.327346	5.00568	7.56733	0.899183	-3.58953	9.01196e-14	3.34498e-11	VEGA:OTTMUSG00000028394,NCBI_Gene:236149,ENSEMBL:ENSMUSG00000053303	solute_carrier_family_22_(organic_cation_transporter)%2c_member_26	protein_coding_gene
Lcn2	0.726873	4.29146	0.900201	10.7669	51.605	12.7384	-3.57907	2.03029e-22	1.7538e-19	VEGA:OTTMUSG00000012958,NCBI_Gene:16819,ENSEMBL:ENSMUSG00000026822	lipocalin_2	protein_coding_gene
A4gnt	0	0.10467	0	0.0944468	1.26122	0.224796	-3.56165	0.00074726	0.0372142	NCBI_Gene:333424,ENSEMBL:ENSMUSG00000037953	alpha-1%2c4-N-acetylglucosaminyltransferase	protein_coding_gene
Tlr11	0.121146	0	0	0.188894	1.15612	0.224796	-3.56165	0.00074726	0.0372142	NCBI_Gene:239081,ENSEMBL:ENSMUSG00000051969	toll-like_receptor_11	protein_coding_gene
Slc16a5	2.78635	2.30274	1.55489	13.4114	37.2061	25.4769	-3.54687	2.0782e-21	1.64559e-18	VEGA:OTTMUSG00000003442,NCBI_Gene:217316,ENSEMBL:ENSMUSG00000045775	solute_carrier_family_16_(monocarboxylic_acid_transporters)%2c_member_5	protein_coding_gene
Ddah1	5.81498	5.86151	5.40121	52.418	62.3254	79.2031	-3.53972	1.55026e-23	1.4164e-20	VEGA:OTTMUSG00000029461,NCBI_Gene:69219,ENSEMBL:ENSMUSG00000028194	dimethylarginine_dimethylaminohydrolase_1	protein_coding_gene
Ppl	3.02864	3.24476	2.20958	12.6559	57.9111	27.7998	-3.50999	2.42722e-22	2.05924e-19	NCBI_Gene:19041,ENSEMBL:ENSMUSG00000039457	periplakin	protein_coding_gene
Fasl	0	0	0.0818365	0.0944468	0.735713	0.524524	-3.4701	0.00208613	0.0832174	NCBI_Gene:14103,ENSEMBL:ENSMUSG00000000817	Fas_ligand_(TNF_superfamily%2c_member_6)	protein_coding_gene
Mup5	6.42071	7.22222	7.20161	76.5019	47.6111	98.5355	-3.4607	8.07473e-23	7.10427e-20	VEGA:OTTMUSG00000007482,NCBI_Gene:17844,ENSEMBL:ENSMUSG00000058523	major_urinary_protein_5	protein_coding_gene
Olfr1030	0	0	0.163673	1.03891	0.945917	0.524524	-3.45202	3.3113e-05	0.00278187	VEGA:OTTMUSG00000013598,NCBI_Gene:258581,ENSEMBL:ENSMUSG00000044923	olfactory_receptor_1030	protein_coding_gene
Wfdc2	0.121146	0.314009	0.327346	3.0223	1.78673	3.7466	-3.43554	8.58689e-11	2.26646e-08	VEGA:OTTMUSG00000001093,NCBI_Gene:67701,ENSEMBL:ENSMUSG00000017723	WAP_four-disulfide_core_domain_2	protein_coding_gene
Vnn1	0.605728	0.418679	0.409182	7.4613	4.41428	3.44687	-3.39884	3.41972e-13	1.19535e-10	NCBI_Gene:22361,ENSEMBL:ENSMUSG00000037440	vanin_1	protein_coding_gene
Cxcl9	0.969164	1.25604	1.30938	1.70004	29.1132	8.84197	-3.35593	1.90937e-18	1.1781e-15	NCBI_Gene:17329,ENSEMBL:ENSMUSG00000029417	chemokine_(C-X-C_motif)_ligand_9	protein_coding_gene
Mefv	0.484582	0	0.0818365	1.13336	2.73265	1.42371	-3.29532	1.65602e-07	2.57959e-05	NCBI_Gene:54483,ENSEMBL:ENSMUSG00000022534	Mediterranean_fever	protein_coding_gene
Gm21911	0	0	0.327346	0.377787	3.46836	0.674388	-3.2933	2.48272e-07	3.67458e-05	ENSEMBL:ENSMUSG00000095457	predicted_gene%2c_21911	protein_coding_gene
I830127L07Rik	0.121146	0	0.0818365	0.28334	1.47143	0.524524	-3.28383	0.000125799	0.00888385	NCBI_Gene:546643	RIKEN_cDNA_I830127L07_gene	protein_coding_gene
Smpd3	0.121146	0.628019	0.491019	3.58898	7.25203	2.69755	-3.28046	6.36811e-13	2.10103e-10	NCBI_Gene:58994,ENSEMBL:ENSMUSG00000031906	sphingomyelin_phosphodiesterase_3%2c_neutral	protein_coding_gene
Kcnb2	3.27093	3.4541	6.30141	21.5339	52.4458	56.124	-3.2716	5.08425e-21	3.77426e-18	VEGA:OTTMUSG00000042215,NCBI_Gene:98741,ENSEMBL:ENSMUSG00000092083,ENSEMBL:ENSMUSG00000090498	potassium_voltage_gated_channel%2c_Shab-related_subfamily%2c_member_2	protein_coding_gene
Gpnmb	1.09031	0.837359	0.736528	3.0223	6.93672	13.188	-3.2303	3.23123e-14	1.23803e-11	NCBI_Gene:93695,ENSEMBL:ENSMUSG00000029816	glycoprotein_(transmembrane)_nmb	protein_coding_gene
Cyp2j11	0.605728	0.418679	0.736528	5.19457	5.04489	6.51908	-3.22748	3.60452e-13	1.24095e-10	VEGA:OTTMUSG00000007865,NCBI_Gene:100066,ENSEMBL:ENSMUSG00000066097	cytochrome_P450%2c_family_2%2c_subfamily_j%2c_polypeptide_11	protein_coding_gene
H2-DMb1	0	0.20934	0.736528	0.661128	8.61835	2.02316	-3.21551	2.95129e-12	9.34773e-10	VEGA:OTTMUSG00000037116,NCBI_Gene:14999,ENSEMBL:ENSMUSG00000079547	histocompatibility_2%2c_class_II%2c_locus_Mb1	protein_coding_gene
Abcc4	7.26873	7.6409	7.8563	28.2396	86.8141	93.0655	-3.21269	1.62922e-20	1.1383e-17	NCBI_Gene:239273,ENSEMBL:ENSMUSG00000032849	ATP-binding_cassette%2c_sub-family_C_(CFTR/MRP)%2c_member_4	protein_coding_gene
Rps6kl1	0.121146	0.10467	0.327346	1.4167	1.68163	2.39782	-3.18694	6.53545e-08	1.10498e-05	NCBI_Gene:238323,ENSEMBL:ENSMUSG00000019235	ribosomal_protein_S6_kinase-like_1	protein_coding_gene
Gbp1	2.54406	1.0467	2.45509	3.87232	48.452	8.84197	-3.1848	3.87888e-19	2.45714e-16	VEGA:OTTMUSG00000035259,NCBI_Gene:14468,ENSEMBL:ENSMUSG00000028269	guanylate_binding_protein_1	protein_coding_gene
Tmprss11bnl	0.121146	0	0.163673	0.755574	1.15612	0.974115	-3.16176	2.60928e-05	0.00229994	VEGA:OTTMUSG00000035106,NCBI_Gene:319875,ENSEMBL:ENSMUSG00000035861	transmembrane_protease%2c_serine_11b_N_terminal_like	protein_coding_gene
Nuf2	0.121146	0	0.0818365	0.850021	0.630611	0.524524	-3.15973	0.00031099	0.0186104	NCBI_Gene:66977,ENSEMBL:ENSMUSG00000026683	NUF2%2c_NDC80_kinetochore_complex_component%2c_homolog_(S._cerevisiae)	protein_coding_gene
Sdcbp2	0	0.10467	0.0818365	0.661128	0.630611	0.674388	-3.15973	0.00031099	0.0186104	VEGA:OTTMUSG00000015866,NCBI_Gene:228765,ENSEMBL:ENSMUSG00000027456	syndecan_binding_protein_(syntenin)_2	protein_coding_gene
Fam198a	0.121146	0.418679	1.06387	5.8557	5.14999	4.79564	-3.10901	3.69195e-13	1.2619e-10	NCBI_Gene:245050,ENSEMBL:ENSMUSG00000038233	family_with_sequence_similarity_198%2c_member_A	protein_coding_gene
Vldlr	0	0	0.572855	3.87232	1.26122	1.12398	-3.08213	7.92533e-09	1.62299e-06	VEGA:OTTMUSG00000035962,NCBI_Gene:22359,ENSEMBL:ENSMUSG00000024924	very_low_density_lipoprotein_receptor	protein_coding_gene
Gvin1	1.93833	1.15137	1.39122	3.21119	35.6295	2.92235	-3.06464	8.43861e-17	4.35781e-14	NCBI_Gene:74558,ENSEMBL:ENSMUSG00000045868	GTPase%2c_very_large_interferon_inducible_1	protein_coding_gene
Gm8787	0	0	0.163673	0.850021	0.315306	0.599456	-3.02393	0.000777391	0.0385129	VEGA:OTTMUSG00000017912,NCBI_Gene:667736,ENSEMBL:ENSMUSG00000079517	predicted_gene_8787	protein_coding_gene
Tnfaip3	1.45375	1.36071	0.900201	4.62789	14.5041	10.5654	-3.02372	2.22943e-14	8.82668e-12	VEGA:OTTMUSG00000018149,NCBI_Gene:21929,ENSEMBL:ENSMUSG00000019850	tumor_necrosis_factor%2c_alpha-induced_protein_3	protein_coding_gene
1810046K07Rik	0.605728	0.20934	0.409182	5.28902	2.10204	2.54769	-3.01607	8.11615e-10	1.8995e-07	NCBI_Gene:69809,ENSEMBL:ENSMUSG00000036027	RIKEN_cDNA_1810046K07_gene	protein_coding_gene
H2-Aa	4.84582	5.23349	10.5569	14.5448	133.795	41.0627	-3.01587	1.79897e-20	1.23868e-17	VEGA:OTTMUSG00000037121,NCBI_Gene:14960,ENSEMBL:ENSMUSG00000036594	histocompatibility_2%2c_class_II_antigen_A%2c_alpha	protein_coding_gene
Cd52	0.605728	0.418679	0.163673	1.03891	4.83469	3.14714	-2.98745	7.14405e-09	1.48216e-06	VEGA:OTTMUSG00000010233,NCBI_Gene:23833,ENSEMBL:ENSMUSG00000000682	CD52_antigen	protein_coding_gene
Oasl1	2.05947	2.51208	2.53693	6.32793	34.1581	17.9837	-2.97411	9.62001e-17	4.8622e-14	VEGA:OTTMUSG00000014607,NCBI_Gene:231655,ENSEMBL:ENSMUSG00000041827	2'-5'_oligoadenylate_synthetase-like_1	protein_coding_gene
Gm10801	1.45375	0	0	5.66681	0.840815	2.84741	-2.96276	1.28541e-08	2.51317e-06	ENSEMBL:ENSMUSG00000075015	predicted_gene_10801	protein_coding_gene
Hmgn3	0.242291	0.10467	0.654692	1.79449	3.67857	3.22207	-2.95808	2.23187e-09	4.95496e-07	VEGA:OTTMUSG00000034786,NCBI_Gene:94353,ENSEMBL:ENSMUSG00000066456	high_mobility_group_nucleosomal_binding_domain_3	protein_coding_gene
Ndnf	0	0	0.163673	1.13336	0.210204	0.37466	-2.95092	0.00123367	0.0555562	VEGA:OTTMUSG00000035342,NCBI_Gene:68169,ENSEMBL:ENSMUSG00000049001	neuron-derived_neurotrophic_factor	protein_coding_gene
Chrm3	4.24009	5.02415	6.62875	47.1289	36.2601	41.1376	-2.929	9.67104e-18	5.60331e-15	NCBI_Gene:12671,ENSEMBL:ENSMUSG00000046159	cholinergic_receptor%2c_muscarinic_3%2c_cardiac	protein_coding_gene
Luzp4	0.242291	0.314009	0.327346	0.661128	2.73265	3.37194	-2.9273	9.07041e-08	1.4963e-05	VEGA:OTTMUSG00000018982,NCBI_Gene:434865,ENSEMBL:ENSMUSG00000079387	leucine_zipper_protein_4	protein_coding_gene
Gm15097	0.363437	0.418679	0	0.944468	2.94285	1.72343	-2.92604	1.56608e-06	0.000192758	VEGA:OTTMUSG00000018988,NCBI_Gene:434869,ENSEMBL:ENSMUSG00000094378	predicted_gene_15097	protein_coding_gene
Gal3st1	0.121146	0.314009	0.245509	2.36117	2.20714	1.04905	-2.9023	2.08298e-07	3.12185e-05	VEGA:OTTMUSG00000005048,NCBI_Gene:53897,ENSEMBL:ENSMUSG00000049721	galactose-3-O-sulfotransferase_1	protein_coding_gene
Dpy19l3	7.14759	7.01288	6.30141	34.2842	49.7132	63.917	-2.89955	6.44193e-17	3.43883e-14	VEGA:OTTMUSG00000030802,NCBI_Gene:233115,ENSEMBL:ENSMUSG00000043671	dpy-19-like_3_(C._elegans)	protein_coding_gene
Gm9241	2.05947	8.26892	3.51897	7.83908	37.8367	53.3516	-2.897	2.69051e-16	1.3178e-13	NCBI_Gene:668558	predicted_gene_9241	protein_coding_gene
Cxcr5	0.848019	0.20934	0.572855	3.96677	5.04489	3.29701	-2.89213	2.15793e-10	5.42452e-08	NCBI_Gene:12145,ENSEMBL:ENSMUSG00000047880	chemokine_(C-X-C_motif)_receptor_5	protein_coding_gene
Ypel4	0.121146	0	0.0818365	0.944468	0.315306	0.37466	-2.87401	0.00196198	0.0798746	VEGA:OTTMUSG00000013681,NCBI_Gene:241525,ENSEMBL:ENSMUSG00000034059	yippee-like_4_(Drosophila)	protein_coding_gene
Gm13334	0	0.20934	0	1.32226	0.105102	0.224796	-2.87401	0.00196198	0.0798746	VEGA:OTTMUSG00000011479,ENSEMBL:ENSMUSG00000087182	predicted_gene_13334	protein_coding_gene
Clic5	2.78635	1.88406	3.76448	11.617	26.9061	24.8025	-2.86973	6.29155e-16	2.95952e-13	NCBI_Gene:224796,ENSEMBL:ENSMUSG00000023959	chloride_intracellular_channel_5	protein_coding_gene
Plscr2	2.18062	2.93075	2.20958	13.5059	22.8071	17.2343	-2.85511	2.94272e-15	1.34431e-12	VEGA:OTTMUSG00000022967,NCBI_Gene:18828,ENSEMBL:ENSMUSG00000032372	phospholipid_scramblase_2	protein_coding_gene
Slc13a4	0.121146	0.20934	0.245509	1.88894	0.840815	1.6485	-2.85508	2.95545e-06	0.000338345	VEGA:OTTMUSG00000022429,NCBI_Gene:243755,ENSEMBL:ENSMUSG00000029843	solute_carrier_family_13_(sodium/sulfate_symporters)%2c_member_4	protein_coding_gene
Trem2	0.363437	0.10467	0.163673	0.755574	1.89183	1.79837	-2.85508	6.1048e-06	0.000656171	VEGA:OTTMUSG00000021045,NCBI_Gene:83433,ENSEMBL:ENSMUSG00000023992	triggering_receptor_expressed_on_myeloid_cells_2	protein_coding_gene
Serpina7	7.9956	7.43156	6.87426	55.1569	67.7907	41.2875	-2.85281	2.81992e-17	1.55784e-14	VEGA:OTTMUSG00000018699,NCBI_Gene:331535,ENSEMBL:ENSMUSG00000031271	serine_(or_cysteine)_peptidase_inhibitor%2c_clade_A_(alpha-1_antiproteinase%2c_antitrypsin)%2c_member_7	protein_coding_gene
Ptges	0.605728	1.36071	0.818365	2.26672	9.98468	7.94279	-2.84036	6.23055e-12	1.90976e-09	VEGA:OTTMUSG00000011878,NCBI_Gene:64292,ENSEMBL:ENSMUSG00000050737	prostaglandin_E_synthase	protein_coding_gene
Nxph1	1.81718	1.98873	2.20958	17.1893	12.8224	13.7875	-2.83958	1.36484e-14	5.58995e-12	VEGA:OTTMUSG00000034245,NCBI_Gene:18231,ENSEMBL:ENSMUSG00000046178	neurexophilin_1	protein_coding_gene
Ncam2	5.08811	6.80354	12.6028	56.9514	63.5866	65.2657	-2.83703	8.11444e-18	4.75947e-15	VEGA:OTTMUSG00000014960,NCBI_Gene:17968,ENSEMBL:ENSMUSG00000022762	neural_cell_adhesion_molecule_2	protein_coding_gene
Atp6v0d2	0.242291	0.523349	0.409182	3.87232	2.94285	2.09809	-2.83509	8.92278e-09	1.81163e-06	VEGA:OTTMUSG00000006382,NCBI_Gene:242341,ENSEMBL:ENSMUSG00000028238	ATPase%2c_H+_transporting%2c_lysosomal_V0_subunit_D2	protein_coding_gene
Mmd2	1.3326	0.732689	1.63673	7.36685	10.3	9.36649	-2.82239	3.05899e-13	1.08457e-10	NCBI_Gene:75104,ENSEMBL:ENSMUSG00000039533	monocyte_to_macrophage_differentiation-associated_2	protein_coding_gene
Tmigd1	0.242291	0.10467	0.0818365	1.22781	0.525509	1.12398	-2.81737	0.000184565	0.012281	VEGA:OTTMUSG00000006243,NCBI_Gene:66601,ENSEMBL:ENSMUSG00000020839	transmembrane_and_immunoglobulin_domain_containing_1	protein_coding_gene
2010003K11Rik	1.81718	1.15137	2.7006	6.80017	22.9122	12.3638	-2.78653	1.05628e-14	4.3638e-12	NCBI_Gene:69861,ENSEMBL:ENSMUSG00000042041	RIKEN_cDNA_2010003K11_gene	protein_coding_gene
Gbp2	2.54406	1.36071	2.86428	4.15566	38.4673	8.99183	-2.78149	1.40663e-15	6.48826e-13	VEGA:OTTMUSG00000036785,NCBI_Gene:14469,ENSEMBL:ENSMUSG00000028270	guanylate_binding_protein_2	protein_coding_gene
Tlr12	0.605728	0.20934	1.39122	3.11674	8.93366	5.02044	-2.77871	1.14069e-11	3.43e-09	VEGA:OTTMUSG00000009457,NCBI_Gene:384059,ENSEMBL:ENSMUSG00000062545	toll-like_receptor_12	protein_coding_gene
Treml2	0	0.314009	0.0818365	0.377787	2.31224	0.449592	-2.77333	4.23251e-05	0.00344917	NCBI_Gene:328833,ENSEMBL:ENSMUSG00000071068	triggering_receptor_expressed_on_myeloid_cells-like_2	protein_coding_gene
Treh	0.242291	0	0.163673	0.661128	1.36632	0.899183	-2.77333	6.20806e-05	0.00478806	VEGA:OTTMUSG00000033497,NCBI_Gene:58866,ENSEMBL:ENSMUSG00000032098	trehalase_(brush-border_membrane_glycoprotein)	protein_coding_gene
Slamf7	0.121146	0	0.327346	0.755574	1.36632	1.34878	-2.75089	2.11561e-05	0.00190196	NCBI_Gene:75345,ENSEMBL:ENSMUSG00000038179	SLAM_family_member_7	protein_coding_gene
Apol11b	0	0.20934	0.0818365	0.0944468	2.10204	0.224796	-2.75065	0.000311278	0.0186104	NCBI_Gene:328563,ENSEMBL:ENSMUSG00000091694	apolipoprotein_L_11b	protein_coding_gene
Dusp13	0.121146	0.10467	0.0818365	0.944468	0.735713	0.524524	-2.75065	0.000474092	0.0261127	VEGA:OTTMUSG00000027823,NCBI_Gene:27389,ENSEMBL:ENSMUSG00000021768	dual_specificity_phosphatase_13	protein_coding_gene
Clstn3	2.18062	1.67472	1.8004	10.9558	9.87958	15.5858	-2.73922	6.23514e-13	2.08614e-10	VEGA:OTTMUSG00000022801,NCBI_Gene:232370,ENSEMBL:ENSMUSG00000008153	calsyntenin_3	protein_coding_gene
Gm1600	0.484582	0.20934	0.0818365	2.8334	1.05102	0.974115	-2.72416	4.71416e-06	0.000514873	RefSeq:XM_358490,GenBank:AK028773,RefSeq:XM_359232,GenBank:AI663534	predicted_gene_1600	protein_coding_gene
Rgs1	0.242291	0.314009	0.409182	0.944468	3.99387	2.02316	-2.72261	2.2586e-07	3.35332e-05	VEGA:OTTMUSG00000035154,NCBI_Gene:50778,ENSEMBL:ENSMUSG00000026358	regulator_of_G-protein_signaling_1	protein_coding_gene
Acot3	0.969164	0.942028	1.06387	9.72802	6.62142	4.12126	-2.71578	1.37259e-11	4.07572e-09	VEGA:OTTMUSG00000027601,NCBI_Gene:171281,ENSEMBL:ENSMUSG00000021228	acyl-CoA_thioesterase_3	protein_coding_gene
H2-Eb1	3.9978	3.03542	8.18365	9.91691	83.7662	21.2057	-2.71342	4.26658e-17	2.32994e-14	VEGA:OTTMUSG00000037123,NCBI_Gene:14969,ENSEMBL:ENSMUSG00000060586	histocompatibility_2%2c_class_II_antigen_E_beta	protein_coding_gene
Fam83a	0.484582	0.314009	0.491019	1.98338	4.20407	2.62262	-2.70685	2.58184e-08	4.79153e-06	VEGA:OTTMUSG00000034301,NCBI_Gene:239463,ENSEMBL:ENSMUSG00000051225	family_with_sequence_similarity_83%2c_member_A	protein_coding_gene
Ccl5	0.121146	0.314009	0.491019	0.755574	3.57346	2.39782	-2.70331	1.52574e-07	2.39235e-05	VEGA:OTTMUSG00000000992,NCBI_Gene:20304,ENSEMBL:ENSMUSG00000035042	chemokine_(C-C_motif)_ligand_5	protein_coding_gene
Gm3776	1.93833	2.0934	3.02795	2.26672	30.1642	16.1853	-2.69227	2.98621e-14	1.16291e-11	NCBI_Gene:100042295	predicted_gene_3776	protein_coding_gene
2009-09-02	0	0.10467	0.163673	0.566681	1.15612	0.449592	-2.68993	0.000723349	0.0363781	NCBI_Gene:24050,ENSEMBL:ENSMUSG00000022456	septin_3	protein_coding_gene
Tmem215	0.121146	0.10467	0.0818365	0.0944468	1.05102	0.899183	-2.68993	0.000723349	0.0363781	VEGA:OTTMUSG00000006582,NCBI_Gene:320500,ENSEMBL:ENSMUSG00000046593	transmembrane_protein_215	protein_coding_gene
Tifa	1.69604	5.02415	3.3553	19.9283	31.3204	17.0845	-2.68061	6.30654e-15	2.69931e-12	VEGA:OTTMUSG00000036830,NCBI_Gene:211550,ENSEMBL:ENSMUSG00000046688	TRAF-interacting_protein_with_forkhead-associated_domain	protein_coding_gene
H2-DMb2	0	0.418679	0.491019	1.6056	2.94285	2.02316	-2.66392	1.9822e-07	2.99919e-05	VEGA:OTTMUSG00000037091,NCBI_Gene:15000,ENSEMBL:ENSMUSG00000037548	histocompatibility_2%2c_class_II%2c_locus_Mb2	protein_coding_gene
4921539H07Rik	0.242291	0.20934	0.409182	0.472234	1.99694	2.99728	-2.64296	1.56608e-06	0.000192758	RefSeq:XM_003946113,GenBank:AK158543,GenBank:AK019551,RefSeq:XM_003945369	RIKEN_cDNA_4921539H07_gene	protein_coding_gene
Slfn4	0.242291	0.10467	0.245509	0.755574	2.94285	0.524524	-2.63872	7.95964e-06	0.000818533	VEGA:OTTMUSG00000000920,NCBI_Gene:20558,ENSEMBL:ENSMUSG00000000204	schlafen_4	protein_coding_gene
Slfn2	0.242291	0.314009	0	0.755574	1.57653	0.974115	-2.63622	0.00016846	0.0114127	VEGA:OTTMUSG00000000918,NCBI_Gene:20556,ENSEMBL:ENSMUSG00000072620	schlafen_2	protein_coding_gene
Hist1h2ak	0	0.10467	0.163673	0.28334	1.36632	0.449592	-2.62654	0.000723349	0.0363781	VEGA:OTTMUSG00000000429,NCBI_Gene:319169,ENSEMBL:ENSMUSG00000063021	histone_cluster_1%2c_H2ak	protein_coding_gene
Olfm3	1.3326	2.82609	3.51897	16.2448	19.9694	14.3869	-2.61475	5.8846e-14	2.2014e-11	VEGA:OTTMUSG00000026597,NCBI_Gene:229759,ENSEMBL:ENSMUSG00000027965	olfactomedin_3	protein_coding_gene
Dopey2	16.7181	17.5845	14.8124	70.174	115.507	109.85	-2.60776	4.66593e-15	2.07176e-12	NCBI_Gene:70028,ENSEMBL:ENSMUSG00000022946	dopey_family_member_2	protein_coding_gene
Cyp1b1	0.242291	0.10467	0.245509	0.188894	1.47143	1.94823	-2.60498	3.04839e-05	0.00261897	NCBI_Gene:13078,ENSEMBL:ENSMUSG00000024087	cytochrome_P450%2c_family_1%2c_subfamily_b%2c_polypeptide_1	protein_coding_gene
Hist1h3b	0	0.314009	0.163673	0.755574	1.57653	0.899183	-2.59587	6.20585e-05	0.00478806	VEGA:OTTMUSG00000000587,NCBI_Gene:319150,ENSEMBL:ENSMUSG00000069267	histone_cluster_1%2c_H3b	protein_coding_gene
Gm3448	0.121146	0.20934	0.163673	0.944468	0.840815	1.27384	-2.59587	8.91179e-05	0.00662597	NCBI_Gene:100041639,ENSEMBL:ENSMUSG00000079710	predicted_gene_3448	protein_coding_gene
Nxpe5	0.848019	0.628019	0.327346	2.55006	3.36326	4.19619	-2.58578	5.83825e-08	9.97753e-06	VEGA:OTTMUSG00000022720,NCBI_Gene:381680,ENSEMBL:ENSMUSG00000047592	neurexophilin_and_PC-esterase_domain_family%2c_member_5	protein_coding_gene
Zbtb8b	0.242291	0	0.163673	0.377787	2.10204	0.299728	-2.58237	0.000198061	0.0130875	VEGA:OTTMUSG00000009660,NCBI_Gene:215627,ENSEMBL:ENSMUSG00000048485	zinc_finger_and_BTB_domain_containing_8b	protein_coding_gene
Smpdl3b	0.726873	0.418679	0.245509	2.55006	3.04795	2.39782	-2.58167	3.27142e-07	4.70985e-05	VEGA:OTTMUSG00000009962,NCBI_Gene:100340,ENSEMBL:ENSMUSG00000028885	sphingomyelin_phosphodiesterase%2c_acid-like_3B	protein_coding_gene
Stag3	0.605728	1.15137	1.14571	5.00568	5.6755	7.0436	-2.5791	2.73907e-10	6.81325e-08	VEGA:OTTMUSG00000030509,NCBI_Gene:50878,ENSEMBL:ENSMUSG00000036928	stromal_antigen_3	protein_coding_gene
Ifi27l1	61.0573	29.2029	32.8164	204.194	279.781	226.669	-2.57298	7.25275e-15	3.04936e-12	VEGA:OTTMUSG00000021960,NCBI_Gene:52668,ENSEMBL:ENSMUSG00000064215	interferon%2c_alpha-inducible_protein_27_like_1	protein_coding_gene
Ubash3a	0.363437	0.10467	0.163673	0.850021	1.47143	1.34878	-2.57043	7.91863e-05	0.00597166	VEGA:OTTMUSG00000033209,NCBI_Gene:328795,ENSEMBL:ENSMUSG00000042345	ubiquitin_associated_and_SH3_domain_containing%2c_A	protein_coding_gene
Fut2	0.121146	0.418679	0.245509	3.11674	0.420407	1.27384	-2.56426	1.16179e-05	0.00112646	NCBI_Gene:14344,ENSEMBL:ENSMUSG00000055978	fucosyltransferase_2	protein_coding_gene
Slc6a7	0	0.10467	0.163673	0.377787	0.315306	1.04905	-2.56024	0.00259089	0.0979261	NCBI_Gene:240332,ENSEMBL:ENSMUSG00000052026	solute_carrier_family_6_(neurotransmitter_transporter%2c_L-proline)%2c_member_7	protein_coding_gene
Extl1	2.6652	3.03542	3.10979	21.5339	9.87958	19.7071	-2.55776	1.18431e-12	3.85388e-10	VEGA:OTTMUSG00000010832,NCBI_Gene:56219,ENSEMBL:ENSMUSG00000028838	exostoses_(multiple)-like_1	protein_coding_gene
Cd36	11.63	14.3398	24.3873	56.2903	184.454	82.3502	-2.54366	5.88545e-16	2.79618e-13	NCBI_Gene:12491,ENSEMBL:ENSMUSG00000002944	CD36_antigen	protein_coding_gene
Il7	0.363437	0.314009	0.327346	2.17228	3.25816	0.899183	-2.53887	1.35986e-06	0.000170918	NCBI_Gene:16196,ENSEMBL:ENSMUSG00000040329	interleukin_7	protein_coding_gene
Cyp26a1	6.17842	8.05958	7.93814	41.0844	58.2264	34.9183	-2.53615	1.42354e-14	5.78054e-12	NCBI_Gene:13082,ENSEMBL:ENSMUSG00000024987	cytochrome_P450%2c_family_26%2c_subfamily_a%2c_polypeptide_1	protein_coding_gene
Slc47a1	45.0661	43.0193	35.517	214.678	228.491	242.33	-2.50212	2.59057e-14	1.01717e-11	VEGA:OTTMUSG00000005831,NCBI_Gene:67473,ENSEMBL:ENSMUSG00000010122	solute_carrier_family_47%2c_member_1	protein_coding_gene
Mycn	0.242291	0.10467	0.245509	1.13336	0.420407	1.72343	-2.49876	0.000119389	0.00849128	VEGA:OTTMUSG00000032640,NCBI_Gene:18109,ENSEMBL:ENSMUSG00000037169	v-myc_myelocytomatosis_viral_related_oncogene%2c_neuroblastoma_derived_(avian)	protein_coding_gene
Oas1a	2.05947	1.77939	1.30938	5.38347	17.1316	7.19347	-2.4987	2.22199e-11	6.39798e-09	VEGA:OTTMUSG00000026831,NCBI_Gene:246730,ENSEMBL:ENSMUSG00000052776	2'-5'_oligoadenylate_synthetase_1A	protein_coding_gene
Col15a1	2.42291	2.72142	2.53693	9.16134	17.9724	16.1104	-2.48984	5.2207e-12	1.62115e-09	VEGA:OTTMUSG00000006798,NCBI_Gene:12819,ENSEMBL:ENSMUSG00000028339	collagen%2c_type_XV%2c_alpha_1	protein_coding_gene
Myom3	0.242291	0.314009	0.572855	1.79449	3.04795	2.09809	-2.48418	5.2812e-07	7.25173e-05	VEGA:OTTMUSG00000009726,NCBI_Gene:242702,ENSEMBL:ENSMUSG00000037139	myomesin_family%2c_member_3	protein_coding_gene
Spn	0.363437	0.10467	0.327346	0.566681	3.36326	0.974115	-2.48221	1.55364e-05	0.00145016	VEGA:OTTMUSG00000029411,NCBI_Gene:20737,ENSEMBL:ENSMUSG00000051457	sialophorin	protein_coding_gene
Ttc34	0.121146	0.20934	0.0818365	1.6056	0.210204	0.524524	-2.47649	0.000640904	0.033228	VEGA:OTTMUSG00000010463,NCBI_Gene:242800,ENSEMBL:ENSMUSG00000046637	tetratricopeptide_repeat_domain_34	protein_coding_gene
Slc12a3	0.121146	0.20934	0.327346	1.32226	0.630611	1.79837	-2.45713	5.72404e-05	0.00449503	NCBI_Gene:20497,ENSEMBL:ENSMUSG00000031766	solute_carrier_family_12%2c_member_3	protein_coding_gene
Syt10	0.605728	0.314009	0.163673	1.32226	1.57653	2.47275	-2.44904	2.36993e-05	0.00210066	VEGA:OTTMUSG00000021008,NCBI_Gene:54526,ENSEMBL:ENSMUSG00000063260	synaptotagmin_X	protein_coding_gene
Dmrta1	0.605728	0.837359	0.818365	4.81679	3.78367	4.04633	-2.4483	1.1672e-08	2.30098e-06	VEGA:OTTMUSG00000007714,NCBI_Gene:242523,ENSEMBL:ENSMUSG00000043753	doublesex_and_mab-3_related_transcription_factor_like_family_A1	protein_coding_gene
Acnat2	4.84582	5.02415	4.00999	11.2392	52.7611	15.7357	-2.44302	2.99439e-13	1.06965e-10	VEGA:OTTMUSG00000006911,NCBI_Gene:209186,ENSEMBL:ENSMUSG00000060317	acyl-coenzyme_A_amino_acid_N-acyltransferase_2	protein_coding_gene
Col5a3	3.87666	6.07085	3.84631	27.3896	21.0204	25.4019	-2.43955	2.15442e-12	6.96303e-10	VEGA:OTTMUSG00000022343,NCBI_Gene:53867,ENSEMBL:ENSMUSG00000004098	collagen%2c_type_V%2c_alpha_3	protein_coding_gene
Rsad2	3.14978	3.97745	4.09182	5.19457	47.6111	13.4128	-2.43322	2.92934e-13	1.05434e-10	VEGA:OTTMUSG00000027569,NCBI_Gene:58185,ENSEMBL:ENSMUSG00000020641	radical_S-adenosyl_methionine_domain_containing_2	protein_coding_gene
Ptpn18	0.363437	0.10467	0.654692	1.98338	3.25816	1.57357	-2.42628	6.76404e-07	9.00167e-05	NCBI_Gene:19253,ENSEMBL:ENSMUSG00000026126	protein_tyrosine_phosphatase%2c_non-receptor_type_18	protein_coding_gene
H2-Ob	0	0.10467	0.327346	0.850021	0.840815	1.04905	-2.42218	0.000384155	0.0219629	VEGA:OTTMUSG00000037093,NCBI_Gene:15002,ENSEMBL:ENSMUSG00000041538	histocompatibility_2%2c_O_region_beta_locus	protein_coding_gene
Gbp3	3.14978	4.60547	3.51897	6.23349	48.7673	10.8651	-2.42049	4.31899e-13	1.46568e-10	VEGA:OTTMUSG00000023133,NCBI_Gene:55932,ENSEMBL:ENSMUSG00000028268	guanylate_binding_protein_3	protein_coding_gene
Ret	0	0.314009	0.0818365	1.51115	0.315306	0.449592	-2.42048	0.000950286	0.0454206	NCBI_Gene:19713,ENSEMBL:ENSMUSG00000030110	ret_proto-oncogene	protein_coding_gene
Rtn4rl2	0	0.314009	0.0818365	0.661128	0.735713	0.824251	-2.42048	0.00141027	0.0617135	VEGA:OTTMUSG00000013729,NCBI_Gene:269295,ENSEMBL:ENSMUSG00000050896	reticulon_4_receptor-like_2	protein_coding_gene
Slc4a1	0.363437	0.10467	0	0	1.89183	0.524524	-2.42048	0.0016818	0.0716612	VEGA:OTTMUSG00000002767,NCBI_Gene:20533,ENSEMBL:ENSMUSG00000006574	solute_carrier_family_4_(anion_exchanger)%2c_member_1	protein_coding_gene
Trim31	0.363437	0.10467	0	1.22781	0.420407	0.599456	-2.42048	0.00243532	0.0937617	VEGA:OTTMUSG00000037382,NCBI_Gene:224762,ENSEMBL:ENSMUSG00000058063	tripartite_motif-containing_31	protein_coding_gene
Cd74	16.7181	13.9211	29.0519	38.4398	237.635	78.3788	-2.41268	5.7361e-15	2.49439e-12	NCBI_Gene:16149,ENSEMBL:ENSMUSG00000024610	CD74_antigen_(invariant_polypeptide_of_major_histocompatibility_complex%2c_class_II_antigen-associated)	protein_coding_gene
Rgs16	23.1388	3.4541	20.6228	150.265	29.8489	70.3611	-2.40739	2.39196e-13	8.74169e-11	VEGA:OTTMUSG00000020889,NCBI_Gene:19734,ENSEMBL:ENSMUSG00000026475	regulator_of_G-protein_signaling_16	protein_coding_gene
Fos	0.726873	0.20934	0.245509	1.70004	3.57346	0.974115	-2.38246	8.24981e-06	0.000835711	VEGA:OTTMUSG00000019764,NCBI_Gene:14281,ENSEMBL:ENSMUSG00000021250	FBJ_osteosarcoma_oncogene	protein_coding_gene
Ppp1r14a	0.848019	1.0467	1.14571	5.57236	5.8857	4.87058	-2.37318	3.44966e-09	7.51805e-07	NCBI_Gene:68458,ENSEMBL:ENSMUSG00000037166	protein_phosphatase_1%2c_regulatory_(inhibitor)_subunit_14A	protein_coding_gene
2009-08-31	0.121146	0.20934	0.654692	1.70004	1.47143	2.39782	-2.36019	6.58272e-06	0.000700955	VEGA:OTTMUSG00000022181,NCBI_Gene:54204,ENSEMBL:ENSMUSG00000000486	septin_1	protein_coding_gene
Blnk	3.02864	2.19807	3.3553	17.2838	12.9275	14.3869	-2.35829	2.5916e-11	7.28561e-09	VEGA:OTTMUSG00000031860,NCBI_Gene:17060,ENSEMBL:ENSMUSG00000061132	B_cell_linker	protein_coding_gene
Cyp2c38	16.5969	13.0837	11.2116	51.7568	67.4754	79.9524	-2.34364	3.54703e-12	1.10868e-09	VEGA:OTTMUSG00000028396,NCBI_Gene:13097,ENSEMBL:ENSMUSG00000032808	cytochrome_P450%2c_family_2%2c_subfamily_c%2c_polypeptide_38	protein_coding_gene
Rd3	0.242291	0.314009	0.409182	1.79449	1.26122	1.94823	-2.32827	1.51456e-05	0.00142207	VEGA:OTTMUSG00000042235,NCBI_Gene:74023,ENSEMBL:ENSMUSG00000049353	retinal_degeneration_3	protein_coding_gene
Fkbp1b	0	0.20934	0.245509	0.944468	0.840815	0.824251	-2.3268	0.00080275	0.039481	NCBI_Gene:14226,ENSEMBL:ENSMUSG00000020635	FK506_binding_protein_1b	protein_coding_gene
Slc1a7	0.242291	0.314009	0.163673	1.32226	0.210204	1.79837	-2.32048	0.00047584	0.0261127	VEGA:OTTMUSG00000009321,NCBI_Gene:242607,ENSEMBL:ENSMUSG00000008932	solute_carrier_family_1_(glutamate_transporter)%2c_member_7	protein_coding_gene
H2-Ab1	1.21146	0.942028	1.96408	1.22781	18.7081	3.67167	-2.31868	1.75056e-10	4.4239e-08	VEGA:OTTMUSG00000037120,NCBI_Gene:14961,ENSEMBL:ENSMUSG00000073421	histocompatibility_2%2c_class_II_antigen_A%2c_beta_1	protein_coding_gene
Gbp10	9.08591	6.90821	6.79243	13.4114	95.3274	14.0123	-2.30728	5.25961e-13	1.77223e-10	NCBI_Gene:626578,ENSEMBL:ENSMUSG00000054588	guanylate-binding_protein_10	protein_coding_gene
Gpr35	0.242291	0.20934	0.327346	0.850021	1.99694	1.27384	-2.30262	5.37946e-05	0.00425255	NCBI_Gene:64095,ENSEMBL:ENSMUSG00000026271	G_protein-coupled_receptor_35	protein_coding_gene
Wisp3	0.242291	0.314009	0.245509	1.98338	0.630611	1.34878	-2.30262	0.000164206	0.0111929	NCBI_Gene:327743,ENSEMBL:ENSMUSG00000062074	WNT1_inducible_signaling_pathway_protein_3	protein_coding_gene
Nodal	0.484582	0.10467	0.245509	1.22781	0.630611	1.94823	-2.30262	0.000221229	0.0144087	VEGA:OTTMUSG00000021483,NCBI_Gene:18119,ENSEMBL:ENSMUSG00000037171	nodal	protein_coding_gene
Rasl10b	0	0.314009	0.245509	1.6056	0.945917	0.599456	-2.30224	0.000237945	0.0151946	VEGA:OTTMUSG00000000933,NCBI_Gene:276952,ENSEMBL:ENSMUSG00000020684	RAS-like%2c_family_10%2c_member_B	protein_coding_gene
Gsta1	2.78635	3.34943	3.19162	2.92785	30.2693	14.6867	-2.29533	2.9102e-11	8.0856e-09	VEGA:OTTMUSG00000031890,NCBI_Gene:14857,ENSEMBL:ENSMUSG00000074183	glutathione_S-transferase%2c_alpha_1_(Ya)	protein_coding_gene
Gm10639	1.45375	2.82609	2.94611	2.92785	22.8071	12.139	-2.29143	4.88928e-11	1.32737e-08	VEGA:OTTMUSG00000019693,NCBI_Gene:100042314,ENSEMBL:ENSMUSG00000074179	predicted_gene_10639	protein_coding_gene
Asb18	1.57489	1.0467	0.982038	2.36117	3.25816	10.1158	-2.2848	9.4523e-08	1.54323e-05	VEGA:OTTMUSG00000026747,NCBI_Gene:208372,ENSEMBL:ENSMUSG00000067081	ankyrin_repeat_and_SOCS_box-containing_18	protein_coding_gene
H2-DMa	0.726873	0.837359	0.818365	1.32226	8.51325	2.69755	-2.28159	3.42914e-08	6.14786e-06	VEGA:OTTMUSG00000037115,NCBI_Gene:14998,ENSEMBL:ENSMUSG00000037649	histocompatibility_2%2c_class_II%2c_locus_DMa	protein_coding_gene
Ccdc120	0.484582	0.523349	0.245509	0.850021	2.73265	2.32289	-2.2814	1.35534e-05	0.00129823	VEGA:OTTMUSG00000017802,NCBI_Gene:54648,ENSEMBL:ENSMUSG00000031150	coiled-coil_domain_containing_120	protein_coding_gene
Rttn	6.663	4.08212	6.79243	22.6672	29.954	32.5205	-2.28063	1.73779e-11	5.03429e-09	NCBI_Gene:246102,ENSEMBL:ENSMUSG00000023066	rotatin	protein_coding_gene
Dntt	0.363437	0.418679	0.818365	2.17228	3.99387	2.39782	-2.28023	4.56443e-07	6.39693e-05	NCBI_Gene:21673,ENSEMBL:ENSMUSG00000025014	deoxynucleotidyltransferase%2c_terminal	protein_coding_gene
Gm10718	0.242291	0.10467	0.163673	0.566681	1.05102	0.899183	-2.27664	0.00116166	0.053017	ENSEMBL:ENSMUSG00000095186	predicted_gene_10718	protein_coding_gene
Cc2d2b	0.605728	0.942028	0.654692	3.96677	1.26122	4.87058	-2.26753	5.60934e-07	7.6361e-05	NCBI_Gene:668310	coiled-coil_and_C2_domain_containing_2B	protein_coding_gene
Dact2	1.57489	2.93075	0.327346	8.12242	7.67244	6.21935	-2.2654	1.15844e-08	2.29323e-06	NCBI_Gene:240025,ENSEMBL:ENSMUSG00000048826	dapper_homolog_2%2c_antagonist_of_beta-catenin_(xenopus)	protein_coding_gene
Jph1	3.63437	4.29146	3.43713	14.4504	15.5551	22.8542	-2.26499	1.7283e-10	4.39099e-08	NCBI_Gene:57339,ENSEMBL:ENSMUSG00000042686	junctophilin_1	protein_coding_gene
S100a8	0.484582	0.10467	0.0818365	0.188894	2.52244	0.524524	-2.25951	0.000565516	0.0298529	NCBI_Gene:20201,ENSEMBL:ENSMUSG00000056054	S100_calcium_binding_protein_A8_(calgranulin_A)	protein_coding_gene
Egr1	1.21146	0.732689	0.900201	6.04459	4.83469	2.99728	-2.25624	4.8931e-08	8.45349e-06	VEGA:OTTMUSG00000021064,NCBI_Gene:13653,ENSEMBL:ENSMUSG00000038418	early_growth_response_1	protein_coding_gene
Serpine1	1.21146	0.837359	1.30938	4.439	11.4561	1.8733	-2.24886	4.48676e-09	9.60208e-07	NCBI_Gene:18787,ENSEMBL:ENSMUSG00000037411	serine_(or_cysteine)_peptidase_inhibitor%2c_clade_E%2c_member_1	protein_coding_gene
Mmp27	0.726873	0.20934	0.245509	1.22781	3.36326	1.04905	-2.24333	1.82873e-05	0.00167083	VEGA:OTTMUSG00000031478,NCBI_Gene:234911,ENSEMBL:ENSMUSG00000070323	matrix_metallopeptidase_27	protein_coding_gene
Gimap3	0.605728	0.732689	0.818365	1.79449	3.46836	4.87058	-2.24313	5.60934e-07	7.6361e-05	NCBI_Gene:83408,ENSEMBL:ENSMUSG00000039264	GTPase%2c_IMAP_family_member_3	protein_coding_gene
Ube2ql1	0.363437	0.523349	0.572855	5.95015	0.945917	0.599456	-2.24159	2.48518e-06	0.000290815	NCBI_Gene:76980,ENSEMBL:ENSMUSG00000052981	ubiquitin-conjugating_enzyme_E2Q_family-like_1	protein_coding_gene
Chrm1	0.121146	0.314009	0.572855	3.30564	0.945917	1.04905	-2.21878	1.91786e-05	0.00174221	VEGA:OTTMUSG00000039794,NCBI_Gene:12669,ENSEMBL:ENSMUSG00000032773	cholinergic_receptor%2c_muscarinic_1%2c_CNS	protein_coding_gene
Slc47a2	0	0.418679	0.163673	1.13336	0.945917	0.824251	-2.21547	0.00067391	0.0345761	VEGA:OTTMUSG00000005830,NCBI_Gene:380701,ENSEMBL:ENSMUSG00000069855	solute_carrier_family_47%2c_member_2	protein_coding_gene
Sytl1	1.09031	0.418679	0.572855	3.40008	2.62755	3.22207	-2.20958	1.99414e-06	0.000237448	VEGA:OTTMUSG00000010476,NCBI_Gene:269589,ENSEMBL:ENSMUSG00000028860	synaptotagmin-like_1	protein_coding_gene
Cd40	0.121146	0.314009	0.245509	0.755574	1.78673	0.899183	-2.20878	0.000210883	0.0138385	VEGA:OTTMUSG00000016424,NCBI_Gene:21939,ENSEMBL:ENSMUSG00000017652	CD40_antigen	protein_coding_gene
Cdkn1a	0.484582	0.20934	0.0818365	1.51115	1.26122	0.674388	-2.20878	0.00047584	0.0261127	VEGA:OTTMUSG00000031654,NCBI_Gene:12575,ENSEMBL:ENSMUSG00000023067	cyclin-dependent_kinase_inhibitor_1A_(P21)	protein_coding_gene
Havcr2	0.484582	0.314009	0.409182	1.6056	1.99694	1.94823	-2.19157	3.6874e-05	0.0030572	VEGA:OTTMUSG00000005503,NCBI_Gene:171285,ENSEMBL:ENSMUSG00000020399	hepatitis_A_virus_cellular_receptor_2	protein_coding_gene
Fcgr4	1.09031	1.77939	1.47306	3.11674	15.0296	3.5218	-2.17982	3.28174e-09	7.18505e-07	VEGA:OTTMUSG00000022168,NCBI_Gene:246256,ENSEMBL:ENSMUSG00000059089	Fc_receptor%2c_IgG%2c_low_affinity_IV	protein_coding_gene
Gstm3	5.93613	5.33816	9.98405	8.878	52.4458	39.4142	-2.17676	2.30579e-11	6.59927e-09	VEGA:OTTMUSG00000007193,NCBI_Gene:14864,ENSEMBL:ENSMUSG00000004038	glutathione_S-transferase%2c_mu_3	protein_coding_gene
Shc2	0.121146	0.20934	0.245509	0.188894	2.20714	0.599456	-2.17005	0.000475976	0.0261127	VEGA:OTTMUSG00000036889,NCBI_Gene:216148,ENSEMBL:ENSMUSG00000020312	SHC_(Src_homology_2_domain_containing)_transforming_protein_2	protein_coding_gene
Gadd45b	0	0	0.572855	0.661128	1.57653	1.04905	-2.16953	0.00016846	0.0114127	NCBI_Gene:17873,ENSEMBL:ENSMUSG00000015312	growth_arrest_and_DNA-damage-inducible_45_beta	protein_coding_gene
Lrrc15	0.121146	0.314009	0.327346	1.32226	0.735713	1.49864	-2.16914	0.000254405	0.0159252	VEGA:OTTMUSG00000023618,NCBI_Gene:74488,ENSEMBL:ENSMUSG00000052316	leucine_rich_repeat_containing_15	protein_coding_gene
Tmem45b	1.09031	0.628019	0.900201	5.38347	4.09897	2.62262	-2.1672	3.24843e-07	4.69097e-05	NCBI_Gene:235135,ENSEMBL:ENSMUSG00000041737	transmembrane_protein_45b	protein_coding_gene
Trpm8	1.57489	1.98873	1.8004	6.04459	5.8857	11.2398	-2.16141	2.27863e-08	4.29595e-06	VEGA:OTTMUSG00000019582,NCBI_Gene:171382,ENSEMBL:ENSMUSG00000036251	transient_receptor_potential_cation_channel%2c_subfamily_M%2c_member_8	protein_coding_gene
Stap1	2.05947	1.0467	1.96408	5.47791	6.93672	9.66622	-2.14978	2.68379e-08	4.96135e-06	VEGA:OTTMUSG00000022745,NCBI_Gene:56792,ENSEMBL:ENSMUSG00000029254	signal_transducing_adaptor_family_member_1	protein_coding_gene
Acss3	4.48238	5.23349	9.41119	17.3782	36.155	34.9932	-2.14342	5.68414e-11	1.53439e-08	VEGA:OTTMUSG00000023051,NCBI_Gene:380660,ENSEMBL:ENSMUSG00000035948	acyl-CoA_synthetase_short-chain_family_member_3	protein_coding_gene
Themis	1.09031	3.34943	2.7006	8.78355	12.9275	11.1649	-2.14312	1.31791e-09	2.99588e-07	VEGA:OTTMUSG00000034168,NCBI_Gene:210757,ENSEMBL:ENSMUSG00000049109	thymocyte_selection_associated	protein_coding_gene
Nrg1	2.42291	3.4541	3.3553	5.19457	23.1224	14.0872	-2.14186	5.75134e-10	1.35943e-07	NCBI_Gene:211323,ENSEMBL:ENSMUSG00000062991	neuregulin_1	protein_coding_gene
Ccnd1	8.35904	8.05958	7.52895	17.3782	54.653	34.3938	-2.13209	1.07986e-10	2.83449e-08	VEGA:OTTMUSG00000026018,NCBI_Gene:12443,ENSEMBL:ENSMUSG00000070348	cyclin_D1	protein_coding_gene
Cd2	0	0.314009	0.327346	1.13336	0.945917	1.04905	-2.12919	0.000565516	0.0298529	VEGA:OTTMUSG00000007104,NCBI_Gene:12481,ENSEMBL:ENSMUSG00000027863	CD2_antigen	protein_coding_gene
Cd3e	0.484582	0.10467	0.163673	0.472234	1.47143	1.19891	-2.12919	0.0012202	0.0553166	VEGA:OTTMUSG00000016712,NCBI_Gene:12501,ENSEMBL:ENSMUSG00000032093	CD3_antigen%2c_epsilon_polypeptide	protein_coding_gene
Zap70	2.05947	2.19807	1.63673	9.06689	8.72345	7.79292	-2.12653	1.36662e-08	2.65013e-06	NCBI_Gene:22637,ENSEMBL:ENSMUSG00000026117	zeta-chain_(TCR)_associated_protein_kinase	protein_coding_gene
Cxcr4	0	0.732689	0.491019	0.850021	2.10204	2.62262	-2.12386	2.86845e-05	0.00247332	VEGA:OTTMUSG00000020918,NCBI_Gene:12767,ENSEMBL:ENSMUSG00000045382	chemokine_(C-X-C_motif)_receptor_4	protein_coding_gene
Rad51b	13.5683	9.73429	12.8483	75.8408	56.1244	31.3216	-2.12107	3.57484e-11	9.81739e-09	NCBI_Gene:19363,ENSEMBL:ENSMUSG00000059060	RAD51_homolog_B	protein_coding_gene
Arhgef16	0.605728	0.20934	1.47306	2.73896	4.51938	3.67167	-2.10894	4.93307e-07	6.85293e-05	VEGA:OTTMUSG00000010513,NCBI_Gene:230972,ENSEMBL:ENSMUSG00000029032	Rho_guanine_nucleotide_exchange_factor_(GEF)_16	protein_coding_gene
Alpk1	7.51102	7.01288	8.34732	21.4394	49.0826	30.797	-2.10133	1.30502e-10	3.36963e-08	VEGA:OTTMUSG00000031352,NCBI_Gene:71481,ENSEMBL:ENSMUSG00000028028	alpha-kinase_1	protein_coding_gene
Dio1	4.96697	4.39613	0.900201	2.8334	8.30305	25.4019	-2.09437	1.28834e-07	2.06091e-05	VEGA:OTTMUSG00000008706,NCBI_Gene:13370,ENSEMBL:ENSMUSG00000034785	deiodinase%2c_iodothyronine%2c_type_I	protein_coding_gene
Ccr2	1.09031	0.837359	0.736528	1.4167	5.6755	4.12126	-2.08814	1.36594e-06	0.000171043	VEGA:OTTMUSG00000035281,NCBI_Gene:12772,ENSEMBL:ENSMUSG00000049103	chemokine_(C-C_motif)_receptor_2	protein_coding_gene
Dll1	0.726873	0.314009	1.06387	2.45562	3.25816	3.59673	-2.08738	2.85077e-06	0.000327943	VEGA:OTTMUSG00000021037,NCBI_Gene:13388,ENSEMBL:ENSMUSG00000014773	delta-like_1_(Drosophila)	protein_coding_gene
2010002M12Rik	0	0.10467	0.409182	1.03891	1.05102	0.599456	-2.07467	0.00135278	0.0595873	VEGA:OTTMUSG00000016646,NCBI_Gene:112419,ENSEMBL:ENSMUSG00000067297	RIKEN_cDNA_2010002M12_gene	protein_coding_gene
Gm3417	0	0.418679	0.163673	1.13336	1.15612	0.449592	-2.07467	0.00135278	0.0595873	NCBI_Gene:100041586,ENSEMBL:ENSMUSG00000036648	predicted_gene_3417	protein_coding_gene
Scd4	1.21146	1.77939	4.74652	5.95015	20.1796	10.7902	-2.07218	5.05128e-10	1.20596e-07	VEGA:OTTMUSG00000028380,NCBI_Gene:329065,ENSEMBL:ENSMUSG00000050195	stearoyl-coenzyme_A_desaturase_4	protein_coding_gene
Gm15091	0.242291	0.523349	0.409182	0.850021	1.47143	2.54769	-2.0708	0.000168199	0.0114127	VEGA:OTTMUSG00000018981,NCBI_Gene:382244,ENSEMBL:ENSMUSG00000095082	predicted_gene_15091	protein_coding_gene
Car5b	3.51322	2.30274	3.68264	9.63357	16.3959	14.2371	-2.06407	3.82143e-09	8.2152e-07	VEGA:OTTMUSG00000019511,NCBI_Gene:56078,ENSEMBL:ENSMUSG00000031373	carbonic_anhydrase_5b%2c_mitochondrial	protein_coding_gene
Sectm1a	0.242291	0.314009	0.491019	1.22781	2.83775	0.899183	-2.06199	5.6581e-05	0.0044506	VEGA:OTTMUSG00000004160,NCBI_Gene:209588,ENSEMBL:ENSMUSG00000025165	secreted_and_transmembrane_1A	protein_coding_gene
Lax1	0.726873	0.418679	0.0818365	1.51115	1.78673	1.42371	-2.06199	0.000361033	0.0210721	NCBI_Gene:240754,ENSEMBL:ENSMUSG00000051998	lymphocyte_transmembrane_adaptor_1	protein_coding_gene
Gpr174	0.121146	0.20934	0.409182	1.4167	1.36632	0.74932	-2.06024	0.000347847	0.020428	VEGA:OTTMUSG00000018153,NCBI_Gene:213439,ENSEMBL:ENSMUSG00000073008	G_protein-coupled_receptor_174	protein_coding_gene
Acot11	0.242291	1.15137	0.491019	3.30564	2.52244	2.24796	-2.0586	6.59497e-06	0.000700955	VEGA:OTTMUSG00000008201,NCBI_Gene:329910,ENSEMBL:ENSMUSG00000034853	acyl-CoA_thioesterase_11	protein_coding_gene
Ms4a4b	0.363437	0.523349	0.409182	1.13336	2.94285	1.57357	-2.05489	5.54755e-05	0.00437378	VEGA:OTTMUSG00000028271,NCBI_Gene:60361,ENSEMBL:ENSMUSG00000056290	membrane-spanning_4-domains%2c_subfamily_A%2c_member_4B	protein_coding_gene
Blm	7.02644	2.82609	5.81039	25.1228	12.402	25.1022	-2.04717	3.57658e-09	7.75906e-07	NCBI_Gene:12144,ENSEMBL:ENSMUSG00000030528	Bloom_syndrome%2c_RecQ_helicase-like	protein_coding_gene
Ggt6	1.93833	2.82609	1.30938	8.21687	12.0867	5.1703	-2.03952	2.96535e-08	5.41861e-06	VEGA:OTTMUSG00000006109,NCBI_Gene:71522,ENSEMBL:ENSMUSG00000040471	gamma-glutamyltransferase_6	protein_coding_gene
Itgax	0.848019	0.628019	0.818365	1.32226	3.88877	4.12126	-2.03756	4.79104e-06	0.000522069	NCBI_Gene:16411,ENSEMBL:ENSMUSG00000030789	integrin_alpha_X	protein_coding_gene
Slfn8	2.78635	2.82609	3.27346	7.74464	22.2816	8.84197	-2.03617	2.65184e-09	5.85996e-07	VEGA:OTTMUSG00000000922,NCBI_Gene:276950,ENSEMBL:ENSMUSG00000035208	schlafen_8	protein_coding_gene
Gbp5	1.81718	1.36071	1.39122	2.92785	12.1918	4.34605	-2.0263	7.4009e-08	1.23809e-05	NCBI_Gene:229898,ENSEMBL:ENSMUSG00000040264	guanylate_binding_protein_5	protein_coding_gene
Samd9l	8.11675	5.86151	9.57487	18.5116	53.2866	28.4741	-2.01724	3.6658e-10	8.9314e-08	VEGA:OTTMUSG00000029668,NCBI_Gene:209086,ENSEMBL:ENSMUSG00000047735	sterile_alpha_motif_domain_containing_9-like	protein_coding_gene
Arl4d	2.6652	3.87278	2.78244	8.78355	8.40815	18.4333	-2.01327	4.29051e-08	7.52185e-06	VEGA:OTTMUSG00000014383,NCBI_Gene:80981,ENSEMBL:ENSMUSG00000034936	ADP-ribosylation_factor-like_4D	protein_coding_gene
Gpr12	0.969164	0.314009	1.30938	6.23349	1.68163	2.99728	-2.01076	1.88658e-06	0.000225772	NCBI_Gene:14738,ENSEMBL:ENSMUSG00000041468	G-protein_coupled_receptor_12	protein_coding_gene
Hist1h3c	0.121146	0.523349	0.572855	0.661128	3.46836	1.42371	-2.007	4.74286e-05	0.00379349	VEGA:OTTMUSG00000000583,NCBI_Gene:319148,ENSEMBL:ENSMUSG00000069310	histone_cluster_1%2c_H3c	protein_coding_gene
Neu3	1.57489	3.24476	0.736528	4.53345	10.8255	6.51908	-2.00645	1.42021e-07	2.24914e-05	NCBI_Gene:50877,ENSEMBL:ENSMUSG00000035239	neuraminidase_3	protein_coding_gene
Fam26f	0	0.628019	0.409182	0.944468	2.94285	0.899183	-2.0057	9.75737e-05	0.00718717	NCBI_Gene:215900,ENSEMBL:ENSMUSG00000046031	family_with_sequence_similarity_26%2c_member_F	protein_coding_gene
Iigp1	51.4868	34.227	27.3334	59.0292	342.947	69.7616	-1.99386	1.25053e-10	3.26443e-08	NCBI_Gene:60440,ENSEMBL:ENSMUSG00000054072	interferon_inducible_GTPase_1	protein_coding_gene
Ciita	3.27093	3.24476	3.3553	8.59466	24.804	8.46731	-1.99381	3.738e-09	8.07237e-07	NCBI_Gene:12265,ENSEMBL:ENSMUSG00000022504	class_II_transactivator	protein_coding_gene
Mybl1	0.363437	0.732689	0.736528	1.79449	4.83469	1.49864	-1.99246	8.0504e-06	0.000825398	VEGA:OTTMUSG00000034736,NCBI_Gene:17864,ENSEMBL:ENSMUSG00000025912	myeloblastosis_oncogene-like_1	protein_coding_gene
Mogat1	0	1.0467	0.736528	1.6056	1.99694	3.67167	-1.99246	1.91268e-05	0.00174221	VEGA:OTTMUSG00000022263,NCBI_Gene:68393,ENSEMBL:ENSMUSG00000012187	monoacylglycerol_O-acyltransferase_1	protein_coding_gene
Csf2rb	1.45375	2.93075	1.63673	6.23349	12.6122	5.99456	-1.98853	3.72668e-08	6.65619e-06	NCBI_Gene:12983,ENSEMBL:ENSMUSG00000071713	colony_stimulating_factor_2_receptor%2c_beta%2c_low-affinity_(granulocyte-macrophage)	protein_coding_gene
Gpr98	12.2357	6.07085	15.6308	35.4175	27.852	67.2889	-1.97928	2.73481e-09	6.01532e-07	VEGA:OTTMUSG00000032905,NCBI_Gene:110789,ENSEMBL:ENSMUSG00000069170	G_protein-coupled_receptor_98	protein_coding_gene
Kcnk10	2.30176	0.732689	2.45509	10.7669	2.20714	8.31745	-1.97501	2.08267e-07	3.12185e-05	NCBI_Gene:72258,ENSEMBL:ENSMUSG00000033854	potassium_channel%2c_subfamily_K%2c_member_10	protein_coding_gene
Cyp46a1	0.605728	0.837359	0.736528	4.81679	1.47143	2.39782	-1.97335	1.03283e-05	0.00102443	NCBI_Gene:13116,ENSEMBL:ENSMUSG00000021259	cytochrome_P450%2c_family_46%2c_subfamily_a%2c_polypeptide_1	protein_coding_gene
Defb1	0.484582	0.10467	0.900201	0.850021	5.4653	0.674388	-1.95791	1.18457e-05	0.00114388	VEGA:OTTMUSG00000019983,NCBI_Gene:13214,ENSEMBL:ENSMUSG00000044748	defensin_beta_1	protein_coding_gene
Irx1	0.242291	0.418679	0.818365	3.58898	1.78673	1.12398	-1.95791	2.33277e-05	0.00207547	VEGA:OTTMUSG00000040082,NCBI_Gene:16371,ENSEMBL:ENSMUSG00000060969	Iroquois_related_homeobox_1_(Drosophila)	protein_coding_gene
Pls1	0.726873	1.25604	1.88224	3.58898	8.51325	4.42099	-1.9564	1.7086e-07	2.65279e-05	VEGA:OTTMUSG00000030784,NCBI_Gene:102502,ENSEMBL:ENSMUSG00000049493	plastin_1_(I-isoform)	protein_coding_gene
1810011O10Rik	3.9978	4.18679	6.38324	8.02798	19.9694	28.1744	-1.95082	1.12841e-08	2.25254e-06	NCBI_Gene:69068,ENSEMBL:ENSMUSG00000056313	RIKEN_cDNA_1810011O10_gene	protein_coding_gene
Zbp1	3.14978	4.39613	1.63673	6.23349	27.0112	4.19619	-1.94814	1.10891e-08	2.22298e-06	VEGA:OTTMUSG00000016683,NCBI_Gene:58203,ENSEMBL:ENSMUSG00000027514	Z-DNA_binding_protein_1	protein_coding_gene
Il1rn	1.09031	0.20934	0.327346	1.6056	2.73265	1.6485	-1.94312	0.000159944	0.0109838	VEGA:OTTMUSG00000011966,NCBI_Gene:16181,ENSEMBL:ENSMUSG00000026981	interleukin_1_receptor_antagonist	protein_coding_gene
Adamdec1	2.05947	3.76811	4.00999	4.06121	24.4887	11.8392	-1.93104	8.8231e-09	1.79908e-06	NCBI_Gene:58860,ENSEMBL:ENSMUSG00000022057	ADAM-like%2c_decysin_1	protein_coding_gene
Ptpn7	0.363437	0.314009	0.327346	1.13336	1.26122	1.42371	-1.92381	0.00115559	0.0528412	NCBI_Gene:320139,ENSEMBL:ENSMUSG00000031506	protein_tyrosine_phosphatase%2c_non-receptor_type_7	protein_coding_gene
Rac2	2.30176	1.67472	1.22755	3.21119	9.35407	6.59401	-1.91662	9.0557e-07	0.000117551	NCBI_Gene:19354,ENSEMBL:ENSMUSG00000033220	RAS-related_C3_botulinum_substrate_2	protein_coding_gene
Lrrc25	0.363437	0.837359	0.491019	2.64451	3.15306	1.04905	-1.91218	3.87554e-05	0.00319111	NCBI_Gene:211228,ENSEMBL:ENSMUSG00000049988	leucine_rich_repeat_containing_25	protein_coding_gene
Scube1	0.969164	0.732689	1.47306	4.53345	5.25509	3.07221	-1.91136	1.51992e-06	0.000188051	VEGA:OTTMUSG00000021075,NCBI_Gene:64706,ENSEMBL:ENSMUSG00000016763	signal_peptide%2c_CUB_domain%2c_EGF-like_1	protein_coding_gene
Hjurp	0.121146	0.314009	0.245509	2.07783	0.420407	0.299728	-1.90859	0.00211768	0.0840527	VEGA:OTTMUSG00000020807,NCBI_Gene:381280,ENSEMBL:ENSMUSG00000044783	Holliday_junction_recognition_protein	protein_coding_gene
Kcnk5	43.6124	25.1208	38.545	64.5072	102.264	210.933	-1.90579	1.13431e-08	2.25485e-06	NCBI_Gene:16529,ENSEMBL:ENSMUSG00000023243	potassium_channel%2c_subfamily_K%2c_member_5	protein_coding_gene
Svep1	2.42291	1.67472	3.19162	4.72234	11.7714	11.3147	-1.90225	1.16534e-07	1.87679e-05	VEGA:OTTMUSG00000007439,NCBI_Gene:64817,ENSEMBL:ENSMUSG00000028369	sushi%2c_von_Willebrand_factor_type_A%2c_EGF_and_pentraxin_domain_containing_1	protein_coding_gene
Casp12	0.848019	1.15137	3.76448	2.64451	17.1316	5.69483	-1.90118	1.30683e-08	2.54457e-06	VEGA:OTTMUSG00000033710,NCBI_Gene:12364,ENSEMBL:ENSMUSG00000025887	caspase_12	protein_coding_gene
Abcc12	0.726873	1.36071	1.14571	3.58898	4.83469	4.04633	-1.90096	2.69712e-06	0.000311776	VEGA:OTTMUSG00000025883,NCBI_Gene:244562,ENSEMBL:ENSMUSG00000036872	ATP-binding_cassette%2c_sub-family_C_(CFTR/MRP)%2c_member_12	protein_coding_gene
Nod2	0.848019	0.20934	0.491019	2.26672	2.41734	1.19891	-1.89822	0.000115193	0.00824219	VEGA:OTTMUSG00000029844,NCBI_Gene:257632,ENSEMBL:ENSMUSG00000055994	nucleotide-binding_oligomerization_domain_containing_2	protein_coding_gene
Mab21l3	0.242291	0.314009	0.327346	0.850021	1.78673	0.899183	-1.89493	0.000731999	0.0367236	VEGA:OTTMUSG00000026626,NCBI_Gene:242125,ENSEMBL:ENSMUSG00000044313	mab-21-like_3_(C._elegans)	protein_coding_gene
Hapln4	0.605728	1.15137	0.654692	2.92785	1.68163	3.97139	-1.89292	4.26766e-05	0.00347186	NCBI_Gene:330790,ENSEMBL:ENSMUSG00000007594	hyaluronan_and_proteoglycan_link_protein_4	protein_coding_gene
Rhbg	3.39207	2.40741	1.96408	4.62789	12.5071	10.6403	-1.88837	3.23855e-07	4.69097e-05	VEGA:OTTMUSG00000035936,NCBI_Gene:58176,ENSEMBL:ENSMUSG00000001417	Rhesus_blood_group-associated_B_glycoprotein	protein_coding_gene
Psd4	3.02864	1.15137	2.12775	7.55574	8.09284	7.34333	-1.88054	4.60979e-07	6.4415e-05	VEGA:OTTMUSG00000011956,NCBI_Gene:215632,ENSEMBL:ENSMUSG00000026979	pleckstrin_and_Sec7_domain_containing_4	protein_coding_gene
Clec7a	5.3304	2.51208	3.3553	4.53345	19.0234	16.3352	-1.87805	1.26713e-07	2.03383e-05	NCBI_Gene:56644,ENSEMBL:ENSMUSG00000079293	C-type_lectin_domain_family_7%2c_member_a	protein_coding_gene
Scd3	3.14978	3.87278	11.9481	13.7892	40.6744	24.203	-1.8773	1.08167e-09	2.48262e-07	NCBI_Gene:30049,ENSEMBL:ENSMUSG00000025202	stearoyl-coenzyme_A_desaturase_3	protein_coding_gene
Clec12a	1.3326	1.98873	1.63673	3.40008	11.1408	4.72071	-1.87505	3.56099e-07	5.08055e-05	VEGA:OTTMUSG00000026999,NCBI_Gene:232413,ENSEMBL:ENSMUSG00000053063	C-type_lectin_domain_family_12%2c_member_a	protein_coding_gene
Oas1g	2.30176	0.732689	1.39122	3.96677	11.5612	1.79837	-1.87179	6.70451e-07	8.9475e-05	VEGA:OTTMUSG00000030607,NCBI_Gene:23960,ENSEMBL:ENSMUSG00000066861	2'-5'_oligoadenylate_synthetase_1G	protein_coding_gene
Nuggc	2.6652	1.0467	0.982038	4.81679	2.94285	7.56813	-1.87118	8.81269e-06	0.000887057	VEGA:OTTMUSG00000032810,NCBI_Gene:100503545,ENSEMBL:ENSMUSG00000061356	nuclear_GTPase%2c_germinal_center_associated	protein_coding_gene
Limd2	4.36124	4.71014	5.56488	21.345	18.3928	15.2861	-1.86435	2.2419e-08	4.2605e-06	VEGA:OTTMUSG00000003219,NCBI_Gene:67803,ENSEMBL:ENSMUSG00000040699	LIM_domain_containing_2	protein_coding_gene
Tmprss11f	3.51322	2.51208	2.20958	6.98906	9.14386	12.2888	-1.86366	5.45239e-07	7.46522e-05	VEGA:OTTMUSG00000035103,NCBI_Gene:243083,ENSEMBL:ENSMUSG00000048764	transmembrane_protease%2c_serine_11f	protein_coding_gene
Adam22	9.08591	20.3059	11.7845	19.456	51.2897	73.4333	-1.86287	2.50911e-08	4.67482e-06	VEGA:OTTMUSG00000016341,NCBI_Gene:11496,ENSEMBL:ENSMUSG00000040537	a_disintegrin_and_metallopeptidase_domain_22	protein_coding_gene
Serpinb8	1.81718	0.523349	1.14571	5.76125	2.52244	3.97139	-1.85819	9.98578e-06	0.00099669	VEGA:OTTMUSG00000020994,NCBI_Gene:20725,ENSEMBL:ENSMUSG00000026315	serine_(or_cysteine)_peptidase_inhibitor%2c_clade_B%2c_member_8	protein_coding_gene
Pak6	0.242291	0.418679	0.409182	1.22781	1.78673	1.12398	-1.85453	0.000506012	0.0274437	VEGA:OTTMUSG00000015368,NCBI_Gene:214230,ENSEMBL:ENSMUSG00000074923	p21_protein_(Cdc42/Rac)-activated_kinase_6	protein_coding_gene
Klrk1	0.484582	0.732689	0.409182	0.472234	3.25816	2.17303	-1.85142	0.000159944	0.0109838	VEGA:OTTMUSG00000032505,NCBI_Gene:27007,ENSEMBL:ENSMUSG00000030149	killer_cell_lectin-like_receptor_subfamily_K%2c_member_1	protein_coding_gene
Slc22a3	8.96477	4.29146	12.6028	34.5675	11.6663	45.184	-1.84882	3.261e-08	5.89089e-06	NCBI_Gene:20519,ENSEMBL:ENSMUSG00000023828	solute_carrier_family_22_(organic_cation_transporter)%2c_member_3	protein_coding_gene
Ptpn22	1.09031	1.46538	1.06387	3.49453	4.83469	4.64578	-1.84754	5.56151e-06	0.000603259	VEGA:OTTMUSG00000022455,NCBI_Gene:19260,ENSEMBL:ENSMUSG00000027843	protein_tyrosine_phosphatase%2c_non-receptor_type_22_(lymphoid)	protein_coding_gene
Myadm	3.75551	1.57005	5.31937	10.4836	16.7112	13.1131	-1.84541	4.16474e-08	7.35564e-06	NCBI_Gene:50918,ENSEMBL:ENSMUSG00000068566	myeloid-associated_differentiation_marker	protein_coding_gene
Btbd8	1.45375	0.732689	1.71857	5.28902	6.62142	3.07221	-1.83825	1.24677e-06	0.000157958	VEGA:OTTMUSG00000030610,NCBI_Gene:100503185,ENSEMBL:ENSMUSG00000070632	BTB_(POZ)_domain_containing_8	protein_coding_gene
Nqo1	5.08811	2.93075	3.6008	5.28902	24.4887	12.3638	-1.83589	9.1778e-08	1.50878e-05	VEGA:OTTMUSG00000022884,NCBI_Gene:18104,ENSEMBL:ENSMUSG00000003849	NAD(P)H_dehydrogenase%2c_quinone_1	protein_coding_gene
Endod1	2.05947	1.98873	2.04591	2.8334	12.402	7.11854	-1.83444	5.02133e-07	6.93498e-05	NCBI_Gene:71946,ENSEMBL:ENSMUSG00000037419	endonuclease_domain_containing_1	protein_coding_gene
Slc1a1	0.484582	0.20934	1.39122	2.26672	5.14999	1.42371	-1.83375	6.14689e-06	0.000657745	VEGA:OTTMUSG00000033893,NCBI_Gene:20510,ENSEMBL:ENSMUSG00000024935	solute_carrier_family_1_(neuronal/epithelial_high_affinity_glutamate_transporter%2c_system_Xag)%2c_member_1	protein_coding_gene
Gpx3	1.3326	1.25604	1.39122	3.87232	6.83162	3.97139	-1.82922	2.60768e-06	0.000302173	VEGA:OTTMUSG00000006337,NCBI_Gene:14778,ENSEMBL:ENSMUSG00000018339	glutathione_peroxidase_3	protein_coding_gene
Slc7a11	1.45375	1.0467	0.818365	3.49453	5.4653	2.84741	-1.82543	1.09574e-05	0.00107117	VEGA:OTTMUSG00000021262,NCBI_Gene:26570,ENSEMBL:ENSMUSG00000027737	solute_carrier_family_7_(cationic_amino_acid_transporter%2c_y+_system)%2c_member_11	protein_coding_gene
Cd300ld	1.57489	1.0467	2.04591	3.96677	11.0357	3.22207	-1.82418	4.31876e-07	6.08856e-05	VEGA:OTTMUSG00000003602,NCBI_Gene:217305,ENSEMBL:ENSMUSG00000034641	CD300_molecule-like_family_member_d	protein_coding_gene
Ptgds	0.121146	0.628019	0.409182	2.26672	1.26122	0.899183	-1.82412	0.000425797	0.0239972	VEGA:OTTMUSG00000012118,NCBI_Gene:19215,ENSEMBL:ENSMUSG00000015090	prostaglandin_D2_synthase_(brain)	protein_coding_gene
Zfp677	0.242291	0.20934	0.409182	0.661128	1.47143	1.12398	-1.81748	0.0017986	0.0750891	VEGA:OTTMUSG00000034718,NCBI_Gene:210503,ENSEMBL:ENSMUSG00000062743	zinc_finger_protein_677	protein_coding_gene
Ppap2c	4.24009	3.55877	3.76448	11.4281	20.0745	10.4905	-1.81695	8.16896e-08	1.35702e-05	VEGA:OTTMUSG00000035138,NCBI_Gene:50784,ENSEMBL:ENSMUSG00000052151	phosphatidic_acid_phosphatase_type_2C	protein_coding_gene
Gpr64	1.09031	0.523349	0.327346	3.0223	0.840815	2.32289	-1.81071	0.000379445	0.021825	VEGA:OTTMUSG00000019584,NCBI_Gene:237175,ENSEMBL:ENSMUSG00000031298	G_protein-coupled_receptor_64	protein_coding_gene
St8sia4	1.81718	1.0467	1.88224	4.53345	5.7806	6.36922	-1.80894	2.78879e-06	0.00032159	NCBI_Gene:20452,ENSEMBL:ENSMUSG00000040710	ST8_alpha-N-acetyl-neuraminide_alpha-2%2c8-sialyltransferase_4	protein_coding_gene
Tnfaip8l2	0.363437	0.942028	0.245509	1.32226	2.62755	1.49864	-1.80399	0.000288913	0.0175752	VEGA:OTTMUSG00000022314,NCBI_Gene:69769,ENSEMBL:ENSMUSG00000013707	tumor_necrosis_factor%2c_alpha-induced_protein_8-like_2	protein_coding_gene
Ar	14.0529	24.0741	29.8703	53.6458	88.8111	100.334	-1.7966	1.07056e-08	2.15519e-06	VEGA:OTTMUSG00000018072,NCBI_Gene:11835,ENSEMBL:ENSMUSG00000046532	androgen_receptor	protein_coding_gene
Vgll3	0.363437	0.418679	0.409182	1.79449	1.47143	1.04905	-1.79391	0.00100144	0.0473418	NCBI_Gene:73569,ENSEMBL:ENSMUSG00000091243	vestigial_like_3_(Drosophila)	protein_coding_gene
Cd274	1.81718	1.25604	2.04591	3.68342	12.5071	3.22207	-1.79034	6.03069e-07	8.13544e-05	VEGA:OTTMUSG00000014904,NCBI_Gene:60533,ENSEMBL:ENSMUSG00000016496	CD274_antigen	protein_coding_gene
Dnahc5	1.09031	1.36071	1.14571	6.42238	2.52244	3.5218	-1.78668	1.09379e-05	0.00107117	VEGA:OTTMUSG00000026038,NCBI_Gene:110082,ENSEMBL:ENSMUSG00000022262	dynein%2c_axonemal%2c_heavy_chain_5	protein_coding_gene
Hoxb3	0.605728	0.314009	0.163673	1.4167	1.15612	0.974115	-1.78384	0.00263509	0.0991237	VEGA:OTTMUSG00000001781,NCBI_Gene:15410,ENSEMBL:ENSMUSG00000048763	homeobox_B3	protein_coding_gene
Gm10800	3.02864	0.20934	0	2.26672	3.25816	3.67167	-1.781	0.00024561	0.0155586	ENSEMBL:ENSMUSG00000075014	predicted_gene_10800	protein_coding_gene
Hmmr	0	0.314009	0.491019	0.377787	1.89183	0.974115	-1.77713	0.0017986	0.0750891	VEGA:OTTMUSG00000005436,NCBI_Gene:15366,ENSEMBL:ENSMUSG00000020330	hyaluronan_mediated_motility_receptor_(RHAMM)	protein_coding_gene
Arhgap15	19.2621	16.8518	24.0599	77.2575	60.854	70.9606	-1.77665	2.25273e-08	4.26403e-06	VEGA:OTTMUSG00000012329,NCBI_Gene:76117,ENSEMBL:ENSMUSG00000049744	Rho_GTPase_activating_protein_15	protein_coding_gene
Nebl	5.57269	4.5008	8.83834	19.9283	20.4949	25.9265	-1.77569	6.24309e-08	1.05932e-05	VEGA:OTTMUSG00000011425,NCBI_Gene:74103,ENSEMBL:ENSMUSG00000053702	nebulette	protein_coding_gene
Pstpip1	1.09031	0.418679	0.409182	1.88894	3.04795	1.49864	-1.76965	0.000252008	0.0158162	VEGA:OTTMUSG00000026139,NCBI_Gene:19200,ENSEMBL:ENSMUSG00000032322	proline-serine-threonine_phosphatase-interacting_protein_1	protein_coding_gene
Haus8	0.605728	0.732689	1.63673	2.07783	5.04489	3.82153	-1.75576	1.27228e-05	0.00122609	VEGA:OTTMUSG00000031956,NCBI_Gene:76478,ENSEMBL:ENSMUSG00000035439	4HAUS_augmin-like_complex%2c_subunit_8	protein_coding_gene
Cldn18	0.484582	0.523349	0.163673	1.98338	0.735713	1.04905	-1.7556	0.00208244	0.0832174	VEGA:OTTMUSG00000028913,NCBI_Gene:56492,ENSEMBL:ENSMUSG00000032473	claudin_18	protein_coding_gene
Ly6e	82.6212	63.1159	43.6188	178.882	276.733	172.868	-1.75463	4.37434e-08	7.64061e-06	NCBI_Gene:17069,ENSEMBL:ENSMUSG00000022587	lymphocyte_antigen_6_complex%2c_locus_E	protein_coding_gene
Lilra6	0.242291	0.523349	0.654692	2.17228	2.31224	0.899183	-1.75446	0.00020907	0.0137385	VEGA:OTTMUSG00000021305,NCBI_Gene:18726,ENSEMBL:ENSMUSG00000030427	leukocyte_immunoglobulin-like_receptor%2c_subfamily_A_(with_TM_domain)%2c_member_6	protein_coding_gene
Hs3st6	0.726873	0.732689	0.818365	4.439	1.36632	2.02316	-1.75337	8.77719e-05	0.00653612	NCBI_Gene:328779,ENSEMBL:ENSMUSG00000039628	heparan_sulfate_(glucosamine)_3-O-sulfotransferase_6	protein_coding_gene
Ido2	35.6168	24.7021	17.8403	72.6296	71.8897	101.383	-1.75147	2.07354e-07	3.12185e-05	VEGA:OTTMUSG00000029868,NCBI_Gene:209176,ENSEMBL:ENSMUSG00000031549	indoleamine_2%2c3-dioxygenase_2	protein_coding_gene
Aldh3a2	106.245	120.056	125.292	306.102	409.162	463.904	-1.75053	3.11689e-08	5.6737e-06	VEGA:OTTMUSG00000005829,NCBI_Gene:11671,ENSEMBL:ENSMUSG00000010025	aldehyde_dehydrogenase_family_3%2c_subfamily_A2	protein_coding_gene
Clvs1	0.484582	0.628019	0.327346	2.73896	0.630611	1.34878	-1.74793	0.000871408	0.0424622	VEGA:OTTMUSG00000004383,NCBI_Gene:74438,ENSEMBL:ENSMUSG00000041216	clavesin_1	protein_coding_gene
2009-09-05	0.121146	0.628019	1.14571	2.17228	2.10204	2.69755	-1.74449	7.40535e-05	0.0056113	VEGA:OTTMUSG00000017110,NCBI_Gene:56526,ENSEMBL:ENSMUSG00000050379	septin_6	protein_coding_gene
Slc38a11	1.93833	1.15137	1.22755	5.19457	3.57346	5.09537	-1.741	1.68063e-05	0.00154756	VEGA:OTTMUSG00000012895,NCBI_Gene:320106,ENSEMBL:ENSMUSG00000061171	solute_carrier_family_38%2c_member_11	protein_coding_gene
Pparg	7.26873	7.85024	6.87426	17.5671	23.3326	30.5722	-1.74093	2.89775e-07	4.2623e-05	NCBI_Gene:19016,ENSEMBL:ENSMUSG00000000440	peroxisome_proliferator_activated_receptor_gamma	protein_coding_gene
Ms4a7	0.242291	0.314009	0.654692	0.661128	3.04795	0.974115	-1.74038	0.000465899	0.0257682	VEGA:OTTMUSG00000028835,NCBI_Gene:109225,ENSEMBL:ENSMUSG00000024672	membrane-spanning_4-domains%2c_subfamily_A%2c_member_7	protein_coding_gene
Tmem194b	0.484582	0.837359	0.900201	2.45562	2.52244	2.69755	-1.73674	0.000105487	0.00762812	NCBI_Gene:227094,ENSEMBL:ENSMUSG00000043015	transmembrane_protein_194B	protein_coding_gene
Ccr5	2.6652	4.71014	3.10979	4.62789	21.651	10.0409	-1.73149	3.34431e-07	4.78578e-05	VEGA:OTTMUSG00000035282,NCBI_Gene:12774,ENSEMBL:ENSMUSG00000079227	chemokine_(C-C_motif)_receptor_5	protein_coding_gene
Tlr1	0.605728	0.523349	0.409182	1.13336	3.04795	1.12398	-1.72905	0.000457973	0.0254483	NCBI_Gene:21897,ENSEMBL:ENSMUSG00000044827	toll-like_receptor_1	protein_coding_gene
Fgfr3	10.4185	9.42028	10.4751	34.3786	30.2693	35.218	-1.72753	1.45198e-07	2.29181e-05	VEGA:OTTMUSG00000021524,NCBI_Gene:14184,ENSEMBL:ENSMUSG00000054252	fibroblast_growth_factor_receptor_3	protein_coding_gene
Tlr2	0.726873	1.67472	2.12775	3.87232	9.45917	3.44687	-1.72208	1.64993e-06	0.0002007	NCBI_Gene:24088,ENSEMBL:ENSMUSG00000027995	toll-like_receptor_2	protein_coding_gene
5430427O19Rik	0.484582	0.523349	0.654692	1.79449	2.83775	1.27384	-1.72029	0.000335195	0.0197337	VEGA:OTTMUSG00000017917,NCBI_Gene:71398,ENSEMBL:ENSMUSG00000025058	RIKEN_cDNA_5430427O19_gene	protein_coding_gene
Kif18a	0.726873	0.837359	0.409182	1.32226	3.04795	2.02316	-1.71331	0.000400713	0.0228272	VEGA:OTTMUSG00000015098,NCBI_Gene:228421,ENSEMBL:ENSMUSG00000027115	kinesin_family_member_18A	protein_coding_gene
Ntn3	0.848019	0.628019	0.245509	1.51115	1.99694	1.79837	-1.71228	0.000990163	0.0469957	NCBI_Gene:18209,ENSEMBL:ENSMUSG00000079662	netrin_3	protein_coding_gene
Ano9	0.121146	0.314009	0.491019	2.64451	0.630611	0.224796	-1.70842	0.00190875	0.078651	NCBI_Gene:71345,ENSEMBL:ENSMUSG00000054662	anoctamin_9	protein_coding_gene
Mcm6	1.3326	1.15137	0.818365	1.13336	5.14999	4.19619	-1.70737	7.1601e-05	0.0054603	NCBI_Gene:17219,ENSEMBL:ENSMUSG00000026355	minichromosome_maintenance_deficient_6_(MIS5_homolog%2c_S._pombe)_(S._cerevisiae)	protein_coding_gene
Cd83	1.09031	0.314009	0.982038	1.32226	2.94285	3.37194	-1.69258	0.000194988	0.0129023	NCBI_Gene:12522,ENSEMBL:ENSMUSG00000015396	CD83_antigen	protein_coding_gene
Tmie	1.69604	0.942028	1.88224	4.91123	5.4653	4.64578	-1.69075	1.15402e-05	0.00112122	VEGA:OTTMUSG00000021713,NCBI_Gene:20776,ENSEMBL:ENSMUSG00000049555	transmembrane_inner_ear	protein_coding_gene
Slc13a3	4.60353	3.14009	2.78244	7.55574	17.0265	9.36649	-1.68929	1.36805e-06	0.000171043	VEGA:OTTMUSG00000001182,NCBI_Gene:114644,ENSEMBL:ENSMUSG00000018459	solute_carrier_family_13_(sodium-dependent_dicarboxylate_transporter)%2c_member_3	protein_coding_gene
Hhipl1	0.726873	0.314009	0.982038	3.87232	1.05102	1.8733	-1.68883	0.000285869	0.0174124	NCBI_Gene:214305,ENSEMBL:ENSMUSG00000021260	hedgehog_interacting_protein-like_1	protein_coding_gene
Lst1	0.242291	0.837359	1.22755	1.51115	5.8857	1.34878	-1.68301	3.24752e-05	0.00274537	VEGA:OTTMUSG00000033230,NCBI_Gene:16988,ENSEMBL:ENSMUSG00000073412	leukocyte_specific_transcript_1	protein_coding_gene
Prex1	10.6608	11.1997	13.4212	45.8067	28.5877	39.1894	-1.67782	2.10797e-07	3.14937e-05	VEGA:OTTMUSG00000001160,NCBI_Gene:277360,ENSEMBL:ENSMUSG00000039621	phosphatidylinositol-3%2c4%2c5-trisphosphate-dependent_Rac_exchange_factor_1	protein_coding_gene
Rgs2	0.726873	1.36071	0.982038	1.13336	5.4653	3.5218	-1.67706	4.32044e-05	0.00350879	VEGA:OTTMUSG00000020882,NCBI_Gene:19735,ENSEMBL:ENSMUSG00000026360	regulator_of_G-protein_signaling_2	protein_coding_gene
Parvg	0.363437	0.523349	0.572855	1.22781	2.10204	1.57357	-1.67683	0.00115062	0.0527154	VEGA:OTTMUSG00000026123,NCBI_Gene:64099,ENSEMBL:ENSMUSG00000022439	parvin%2c_gamma	protein_coding_gene
Zc3h12d	0.605728	0.314009	1.30938	1.88894	4.51938	1.72343	-1.67595	6.08002e-05	0.0047391	NCBI_Gene:237256,ENSEMBL:ENSMUSG00000039981	zinc_finger_CCCH_type_containing_12D	protein_coding_gene
Gas1	3.75551	1.15137	4.99202	14.7337	10.3	8.31745	-1.66737	6.85906e-07	9.10263e-05	VEGA:OTTMUSG00000033412,NCBI_Gene:14451,ENSEMBL:ENSMUSG00000052957	growth_arrest_specific_1	protein_coding_gene
Mapk4	2.54406	3.97745	5.64672	13.8837	8.61835	16.7848	-1.66593	9.74174e-07	0.000125089	VEGA:OTTMUSG00000033283,NCBI_Gene:225724,ENSEMBL:ENSMUSG00000024558	mitogen-activated_protein_kinase_4	protein_coding_gene
Gbp8	7.75331	4.18679	3.51897	7.55574	32.0561	10.1158	-1.66549	7.11795e-07	9.39371e-05	NCBI_Gene:76074,ENSEMBL:ENSMUSG00000034438	guanylate-binding_protein_8	protein_coding_gene
Fgfr1	1.93833	1.77939	2.61877	7.83908	5.36019	7.19347	-1.66392	6.00053e-06	0.000647652	VEGA:OTTMUSG00000031031,NCBI_Gene:14182,ENSEMBL:ENSMUSG00000031565	fibroblast_growth_factor_receptor_1	protein_coding_gene
Lamb3	2.42291	1.25604	1.63673	4.34455	5.25509	6.59401	-1.66302	2.64212e-05	0.00232028	VEGA:OTTMUSG00000025453,NCBI_Gene:16780,ENSEMBL:ENSMUSG00000026639	laminin%2c_beta_3	protein_coding_gene
Thbs1	0.848019	0.20934	1.06387	1.6056	3.88877	1.79837	-1.65979	0.000171536	0.0115762	VEGA:OTTMUSG00000015240,NCBI_Gene:21825,ENSEMBL:ENSMUSG00000040152	thrombospondin_1	protein_coding_gene
St6galnac4	0.726873	0.942028	0.572855	1.79449	3.04795	2.24796	-1.65979	0.000383246	0.0219629	VEGA:OTTMUSG00000011982,NCBI_Gene:20448,ENSEMBL:ENSMUSG00000079442	ST6_(alpha-N-acetyl-neuraminyl-2%2c3-beta-galactosyl-1%2c3)-N-acetylgalactosaminide_alpha-2%2c6-sialyltransferase_4	protein_coding_gene
Slc22a4	2.90749	1.67472	2.94611	7.36685	6.62142	9.44143	-1.65409	6.11837e-06	0.000656171	VEGA:OTTMUSG00000005654,NCBI_Gene:30805,ENSEMBL:ENSMUSG00000020334	solute_carrier_family_22_(organic_cation_transporter)%2c_member_4	protein_coding_gene
Map3k14	4.60353	5.33816	4.33733	16.6226	14.1888	14.0123	-1.653	1.38647e-06	0.00017289	VEGA:OTTMUSG00000003049,NCBI_Gene:53859,ENSEMBL:ENSMUSG00000020941	mitogen-activated_protein_kinase_kinase_kinase_14	protein_coding_gene
Gm13157	1.21146	0.837359	0.900201	1.88894	2.20714	4.57085	-1.65083	0.000263778	0.0163818	VEGA:OTTMUSG00000010679,NCBI_Gene:100041677,ENSEMBL:ENSMUSG00000078495	predicted_gene_13157	protein_coding_gene
D630003M21Rik	0.121146	0.837359	0.654692	2.07783	1.47143	1.79837	-1.6502	0.000610213	0.0318935	VEGA:OTTMUSG00000015939,NCBI_Gene:228846,ENSEMBL:ENSMUSG00000037813	RIKEN_cDNA_D630003M21_gene	protein_coding_gene
Cd3g	0.242291	0.20934	0.736528	1.70004	1.89183	0.74932	-1.64973	0.00100144	0.0473418	VEGA:OTTMUSG00000034601,NCBI_Gene:12502,ENSEMBL:ENSMUSG00000002033	CD3_antigen%2c_gamma_polypeptide	protein_coding_gene
Hsf2bp	1.3326	0.628019	1.88224	4.34455	2.73265	5.09537	-1.64594	4.53221e-05	0.00367449	VEGA:OTTMUSG00000031368,NCBI_Gene:74377,ENSEMBL:ENSMUSG00000002076	heat_shock_transcription_factor_2_binding_protein	protein_coding_gene
Eda2r	0.848019	1.46538	0.900201	4.72234	3.57346	2.09809	-1.6445	6.72314e-05	0.00515188	VEGA:OTTMUSG00000018046,NCBI_Gene:245527,ENSEMBL:ENSMUSG00000034457	ectodysplasin_A2_receptor	protein_coding_gene
Capn8	1.09031	2.30274	1.14571	7.93353	1.57653	4.34605	-1.64201	4.65309e-05	0.00374058	NCBI_Gene:170725,ENSEMBL:ENSMUSG00000038599	calpain_8	protein_coding_gene
Gpr65	0.363437	0.523349	0.982038	0.566681	3.67857	2.17303	-1.6402	0.000252008	0.0158162	NCBI_Gene:14744,ENSEMBL:ENSMUSG00000021886	G-protein_coupled_receptor_65	protein_coding_gene
Rab38	0.484582	0.942028	0.572855	4.15566	0.945917	1.27384	-1.6402	0.000400713	0.0228272	VEGA:OTTMUSG00000025016,NCBI_Gene:72433,ENSEMBL:ENSMUSG00000030559	RAB38%2c_member_of_RAS_oncogene_family	protein_coding_gene
Tex12	0.121146	0.20934	1.06387	2.55006	0.840815	1.57357	-1.63734	0.000541388	0.0289655	NCBI_Gene:66654,ENSEMBL:ENSMUSG00000032065	testis_expressed_gene_12	protein_coding_gene
Stk32c	0.363437	0.837359	0.409182	1.22781	2.20714	1.6485	-1.63734	0.00119181	0.0541328	VEGA:OTTMUSG00000023219,NCBI_Gene:57740,ENSEMBL:ENSMUSG00000015981	serine/threonine_kinase_32C	protein_coding_gene
Gm13248	0.363437	0.418679	0.572855	2.17228	0.315306	1.72343	-1.6353	0.00172606	0.0728936	VEGA:OTTMUSG00000011076,NCBI_Gene:100503000,ENSEMBL:ENSMUSG00000063245	predicted_gene_13248	protein_coding_gene
Il21r	0.242291	0.628019	0.491019	1.4167	1.68163	1.34878	-1.6353	0.00177743	0.0745138	NCBI_Gene:60504,ENSEMBL:ENSMUSG00000030745	interleukin_21_receptor	protein_coding_gene
Osbp2	1.45375	1.15137	1.63673	7.55574	2.73265	3.22207	-1.63192	3.08716e-05	0.00264711	VEGA:OTTMUSG00000005038,NCBI_Gene:74309,ENSEMBL:ENSMUSG00000020435	oxysterol_binding_protein_2	protein_coding_gene
Itgb2	3.87666	4.39613	5.07386	10.1058	19.9694	12.9632	-1.63174	8.76715e-07	0.000114431	VEGA:OTTMUSG00000019985,NCBI_Gene:16414,ENSEMBL:ENSMUSG00000000290	integrin_beta_2	protein_coding_gene
Ms4a6b	2.30176	1.88406	1.39122	2.8334	6.83162	6.81881	-1.62439	4.16142e-05	0.00340291	VEGA:OTTMUSG00000034785,NCBI_Gene:69774,ENSEMBL:ENSMUSG00000024677	membrane-spanning_4-domains%2c_subfamily_A%2c_member_6B	protein_coding_gene
Psmb9	11.5088	11.1997	9.41119	16.6226	73.0458	15.8856	-1.61614	1.53509e-07	2.39908e-05	VEGA:OTTMUSG00000036472,NCBI_Gene:16912,ENSEMBL:ENSMUSG00000096727	proteasome_(prosome%2c_macropain)_subunit%2c_beta_type_9_(large_multifunctional_peptidase_2)	protein_coding_gene
Endou	0.363437	0.20934	0.491019	1.13336	1.57653	0.824251	-1.61215	0.00263509	0.0991237	NCBI_Gene:19011,ENSEMBL:ENSMUSG00000022468	endonuclease%2c_polyU-specific	protein_coding_gene
Fam13a	8.84362	4.08212	18.1677	32.4897	33.1071	35.8175	-1.61101	1.85568e-07	2.86245e-05	VEGA:OTTMUSG00000036934,NCBI_Gene:58909,ENSEMBL:ENSMUSG00000037709	family_with_sequence_similarity_13%2c_member_A	protein_coding_gene
Gpr39	8.72248	9.0016	13.6667	24.4617	34.053	38.8897	-1.60529	5.69009e-07	7.72389e-05	VEGA:OTTMUSG00000030266,NCBI_Gene:71111,ENSEMBL:ENSMUSG00000026343	G_protein-coupled_receptor_39	protein_coding_gene
S100a10	8.11675	6.07085	14.7306	11.3336	51.0795	32.0709	-1.60499	1.97014e-07	2.99919e-05	VEGA:OTTMUSG00000022124,NCBI_Gene:20194,ENSEMBL:ENSMUSG00000041959	S100_calcium_binding_protein_A10_(calpactin)	protein_coding_gene
Rnf152	23.3811	17.0612	28.9701	85.0021	60.7489	69.2371	-1.60241	3.31702e-07	4.76107e-05	NCBI_Gene:320311,ENSEMBL:ENSMUSG00000047496	ring_finger_protein_152	protein_coding_gene
Itk	1.09031	0.837359	1.06387	3.40008	3.25816	2.62262	-1.60231	0.000172882	0.0116341	VEGA:OTTMUSG00000005493,NCBI_Gene:16428,ENSEMBL:ENSMUSG00000020395	IL2_inducible_T_cell_kinase	protein_coding_gene
Tlr3	2.18062	1.98873	2.7006	5.57236	9.03876	6.89374	-1.60058	7.38698e-06	0.000769639	NCBI_Gene:142980,ENSEMBL:ENSMUSG00000031639	toll-like_receptor_3	protein_coding_gene
Fam65b	14.9009	7.85024	13.4212	34.1897	28.4826	43.9851	-1.59657	1.44575e-06	0.000179341	VEGA:OTTMUSG00000000609,NCBI_Gene:193385,ENSEMBL:ENSMUSG00000036006	family_with_sequence_similarity_65%2c_member_B	protein_coding_gene
Fign	16.4758	12.9791	22.0958	39.6677	50.9744	65.8652	-1.595	6.04465e-07	8.13544e-05	VEGA:OTTMUSG00000012785,NCBI_Gene:60344,ENSEMBL:ENSMUSG00000075324	fidgetin	protein_coding_gene
Themis2	2.90749	3.24476	3.02795	4.34455	14.8194	9.21663	-1.59447	4.52351e-06	0.000497481	VEGA:OTTMUSG00000009993,NCBI_Gene:230787,ENSEMBL:ENSMUSG00000037731	thymocyte_selection_associated_family_member_2	protein_coding_gene
Chst11	1.21146	1.15137	2.04591	3.49453	5.6755	4.79564	-1.592	3.09229e-05	0.00264711	VEGA:OTTMUSG00000027827,NCBI_Gene:58250,ENSEMBL:ENSMUSG00000034612	carbohydrate_sulfotransferase_11	protein_coding_gene
Cd48	0.848019	1.88406	1.06387	1.4167	6.72652	3.67167	-1.59047	6.34125e-05	0.00487497	VEGA:OTTMUSG00000016904,NCBI_Gene:12506,ENSEMBL:ENSMUSG00000015355	CD48_antigen	protein_coding_gene
Scd1	421.829	518.22	2222.02	1295.62	6195.54	3495.5	-1.58981	1.17812e-08	2.3129e-06	NCBI_Gene:20249,ENSEMBL:ENSMUSG00000037071	stearoyl-Coenzyme_A_desaturase_1	protein_coding_gene
6030498E09Rik	2.6652	2.61675	2.29142	4.53345	7.46223	9.96595	-1.58981	2.65696e-05	0.00232901	VEGA:OTTMUSG00000017240,NCBI_Gene:77883,ENSEMBL:ENSMUSG00000051361	RIKEN_cDNA_6030498E09_gene	protein_coding_gene
Wt1	0.969164	0.942028	1.30938	1.98338	3.15306	4.49592	-1.58752	0.00016369	0.0111824	VEGA:OTTMUSG00000014987,NCBI_Gene:22431,ENSEMBL:ENSMUSG00000016458	Wilms_tumor_1_homolog	protein_coding_gene
Fam83f	0.363437	0.20934	0.654692	1.98338	1.05102	0.974115	-1.58597	0.00214964	0.084992	NCBI_Gene:213956,ENSEMBL:ENSMUSG00000022408	family_with_sequence_similarity_83%2c_member_F	protein_coding_gene
Tnfsf10	2.05947	3.55877	3.92815	6.80017	13.0326	10.1158	-1.58342	3.03537e-06	0.00034666	VEGA:OTTMUSG00000037571,NCBI_Gene:22035,ENSEMBL:ENSMUSG00000039304	tumor_necrosis_factor_(ligand)_superfamily%2c_member_10	protein_coding_gene
Gdf15	0.242291	3.24476	1.06387	6.42238	4.51938	3.22207	-1.58267	3.27937e-05	0.00276737	VEGA:OTTMUSG00000023705,NCBI_Gene:23886,ENSEMBL:ENSMUSG00000038508	growth_differentiation_factor_15	protein_coding_gene
Osbpl3	8.72248	9.62962	10.7206	20.4005	27.7469	37.6908	-1.58009	1.70407e-06	0.000206532	VEGA:OTTMUSG00000022235,NCBI_Gene:71720,ENSEMBL:ENSMUSG00000029822	oxysterol_binding_protein-like_3	protein_coding_gene
Apol9a	49.7908	35.6924	28.3973	83.3965	160.806	93.3652	-1.57943	7.05703e-07	9.33926e-05	NCBI_Gene:223672,ENSEMBL:ENSMUSG00000057346	apolipoprotein_L_9a	protein_coding_gene
Trim9	0.605728	0.628019	0.491019	4.15566	0.630611	0.524524	-1.57653	0.00122928	0.0555562	NCBI_Gene:94090,ENSEMBL:ENSMUSG00000021071	tripartite_motif-containing_9	protein_coding_gene
Cd37	0.726873	0.10467	0.818365	2.26672	0.945917	1.79837	-1.57653	0.00189324	0.0780798	VEGA:OTTMUSG00000025381,NCBI_Gene:12493,ENSEMBL:ENSMUSG00000030798	CD37_antigen	protein_coding_gene
Gadd45a	2.30176	0.314009	1.22755	4.25011	3.04795	3.67167	-1.57134	0.000183897	0.0122538	VEGA:OTTMUSG00000023157,NCBI_Gene:13197,ENSEMBL:ENSMUSG00000036390	growth_arrest_and_DNA-damage-inducible_45_alpha	protein_coding_gene
Acss1	0.121146	1.0467	1.63673	5.00568	2.73265	1.79837	-1.56941	5.94507e-05	0.00464556	VEGA:OTTMUSG00000015731,NCBI_Gene:68738,ENSEMBL:ENSMUSG00000027452	acyl-CoA_synthetase_short-chain_family_member_1	protein_coding_gene
Zfp455	0.726873	0.314009	0.736528	1.03891	1.68163	2.47275	-1.56884	0.00192145	0.0789652	VEGA:OTTMUSG00000029819,NCBI_Gene:218311,ENSEMBL:ENSMUSG00000051037	zinc_finger_protein_455	protein_coding_gene
2009-03-09	0.242291	0.732689	0.491019	3.30564	0.630611	0.674388	-1.56636	0.0022914	0.0893064	VEGA:OTTMUSG00000002988,NCBI_Gene:632687,ENSEMBL:ENSMUSG00000078627	membrane-associated_ring_finger_(C3HC4)_10	protein_coding_gene
Gm12185	1.45375	1.46538	2.94611	2.55006	11.1408	5.3951	-1.56603	6.9433e-06	0.000729814	VEGA:OTTMUSG00000005523,NCBI_Gene:620913,ENSEMBL:ENSMUSG00000048852	predicted_gene_12185	protein_coding_gene
Prr5	0.969164	0.523349	1.30938	4.53345	1.26122	2.69755	-1.5636	0.000296707	0.017889	VEGA:OTTMUSG00000035390,NCBI_Gene:109270,ENSEMBL:ENSMUSG00000036106	proline_rich_5_(renal)	protein_coding_gene
Clec4a3	1.45375	1.25604	0.736528	1.6056	6.09591	2.54769	-1.56135	0.000179245	0.0120112	VEGA:OTTMUSG00000027032,NCBI_Gene:73149,ENSEMBL:ENSMUSG00000043832	C-type_lectin_domain_family_4%2c_member_a3	protein_coding_gene
Hk3	2.42291	2.51208	2.29142	4.34455	12.2969	5.54496	-1.56007	1.07883e-05	0.00106118	VEGA:OTTMUSG00000032679,NCBI_Gene:212032,ENSEMBL:ENSMUSG00000025877	hexokinase_3	protein_coding_gene
Popdc2	2.54406	1.0467	3.43713	2.36117	9.03876	9.66622	-1.55836	1.60877e-05	0.00149575	VEGA:OTTMUSG00000024842,NCBI_Gene:64082,ENSEMBL:ENSMUSG00000022803	popeye_domain_containing_2	protein_coding_gene
Abcb1a	5.93613	6.17552	5.07386	15.3004	18.7081	16.2602	-1.5552	4.20636e-06	0.000468019	VEGA:OTTMUSG00000029053,NCBI_Gene:18671,ENSEMBL:ENSMUSG00000040584	ATP-binding_cassette%2c_sub-family_B_(MDR/TAP)%2c_member_1A	protein_coding_gene
Nkain3	3.27093	4.5008	4.09182	14.5448	11.8765	9.44143	-1.554	4.65767e-06	0.000510458	VEGA:OTTMUSG00000004653,NCBI_Gene:269513,ENSEMBL:ENSMUSG00000055761	Na+/K+_transporting_ATPase_interacting_3	protein_coding_gene
Gsta2	29.5595	29.0982	23.6507	18.3227	126.332	93.3652	-1.54796	1.42182e-06	0.000176834	VEGA:OTTMUSG00000031004,NCBI_Gene:14858,ENSEMBL:ENSMUSG00000057933	glutathione_S-transferase%2c_alpha_2_(Yc2)	protein_coding_gene
Oas3	0.726873	0.837359	1.88224	3.49453	5.4653	2.39782	-1.54774	4.60329e-05	0.00371311	VEGA:OTTMUSG00000036440,NCBI_Gene:246727,ENSEMBL:ENSMUSG00000032661	2'-5'_oligoadenylate_synthetase_3	protein_coding_gene
Tap1	14.2952	10.9903	10.7206	19.8338	73.7815	18.0586	-1.54732	4.97788e-07	6.89502e-05	VEGA:OTTMUSG00000036473,NCBI_Gene:21354,ENSEMBL:ENSMUSG00000037321	transporter_1%2c_ATP-binding_cassette%2c_sub-family_B_(MDR/TAP)	protein_coding_gene
Pex5l	0.605728	0.732689	0.818365	2.36117	1.47143	2.47275	-1.54472	0.000940111	0.0450248	VEGA:OTTMUSG00000023437,NCBI_Gene:58869,ENSEMBL:ENSMUSG00000027674	peroxisomal_biogenesis_factor_5-like	protein_coding_gene
Prelid2	7.51102	6.48953	5.97406	16.3393	26.5908	15.9605	-1.54087	2.94134e-06	0.000337544	NCBI_Gene:77619,ENSEMBL:ENSMUSG00000056671	PRELI_domain_containing_2	protein_coding_gene
Itgb7	1.3326	0.314009	1.06387	2.45562	3.36326	2.24796	-1.54066	0.000465847	0.0257682	VEGA:OTTMUSG00000030863,NCBI_Gene:16421,ENSEMBL:ENSMUSG00000001281	integrin_beta_7	protein_coding_gene
Lilrb3	3.51322	3.14009	2.12775	3.68342	16.1857	6.14442	-1.53565	1.3047e-05	0.00125479	VEGA:OTTMUSG00000020499,NCBI_Gene:18733,ENSEMBL:ENSMUSG00000058818	leukocyte_immunoglobulin-like_receptor%2c_subfamily_B_(with_TM_and_ITIM_domains)%2c_member_3	protein_coding_gene
Zfp459	0.605728	0.732689	0.654692	1.70004	1.89183	2.17303	-1.5337	0.0013223	0.0586728	NCBI_Gene:328274,ENSEMBL:ENSMUSG00000055560	zinc_finger_protein_459	protein_coding_gene
Btla	1.57489	0.314009	1.06387	1.51115	2.41734	4.12126	-1.53331	0.000795429	0.0392428	VEGA:OTTMUSG00000014972,NCBI_Gene:208154,ENSEMBL:ENSMUSG00000052013	B_and_T_lymphocyte_associated	protein_coding_gene
D630045J12Rik	5.20926	6.17552	4.99202	19.3616	11.5612	15.8106	-1.5332	7.55412e-06	0.000780209	VEGA:OTTMUSG00000030718,NCBI_Gene:330286,ENSEMBL:ENSMUSG00000063455	RIKEN_cDNA_D630045J12_gene	protein_coding_gene
E130309F12Rik	2.42291	1.67472	2.12775	6.80017	8.61835	3.44687	-1.53045	1.92263e-05	0.00174321	VEGA:OTTMUSG00000006909,NCBI_Gene:272031,ENSEMBL:ENSMUSG00000063446	RIKEN_cDNA_E130309F12_gene	protein_coding_gene
Lama3	35.2533	27.8422	22.014	43.7289	88.1805	101.533	-1.5297	4.3437e-06	0.000481047	NCBI_Gene:16774,ENSEMBL:ENSMUSG00000024421	laminin%2c_alpha_3	protein_coding_gene
Tinag	0.969164	0.628019	1.39122	1.70004	3.67857	3.5218	-1.52687	0.00032081	0.0190998	NCBI_Gene:26944,ENSEMBL:ENSMUSG00000032357	tubulointerstitial_nephritis_antigen	protein_coding_gene
Bdnf	3.27093	3.03542	2.78244	6.89462	9.66937	9.29156	-1.52498	2.21795e-05	0.00198073	VEGA:OTTMUSG00000015122,NCBI_Gene:12064,ENSEMBL:ENSMUSG00000048482	brain_derived_neurotrophic_factor	protein_coding_gene
Tlr13	2.90749	1.98873	1.14571	4.34455	7.77754	4.72071	-1.52329	7.97625e-05	0.00599607	VEGA:OTTMUSG00000018275,NCBI_Gene:279572,ENSEMBL:ENSMUSG00000033777	toll-like_receptor_13	protein_coding_gene
Lair1	5.45155	4.29146	3.3553	6.70572	20.9153	10.2657	-1.52283	8.23189e-06	0.000835678	VEGA:OTTMUSG00000027896,NCBI_Gene:52855,ENSEMBL:ENSMUSG00000055541	leukocyte-associated_Ig-like_receptor_1	protein_coding_gene
Pou2af1	0.363437	0.314009	0.982038	1.4167	1.15612	2.39782	-1.52014	0.00189324	0.0780798	NCBI_Gene:18985,ENSEMBL:ENSMUSG00000032053	POU_domain%2c_class_2%2c_associating_factor_1	protein_coding_gene
Rasgrp1	2.18062	1.98873	3.6008	5.38347	13.1377	5.76976	-1.5186	6.6262e-06	0.000702703	VEGA:OTTMUSG00000015228,NCBI_Gene:19419,ENSEMBL:ENSMUSG00000027347	RAS_guanyl_releasing_protein_1	protein_coding_gene
B3galnt1	1.93833	0.418679	1.8004	2.92785	4.72958	4.34605	-1.51289	0.000145917	0.0101501	NCBI_Gene:26879,ENSEMBL:ENSMUSG00000043300	UDP-GalNAc:betaGlcNAc_beta_1%2c3-galactosaminyltransferase%2c_polypeptide_1	protein_coding_gene
Coro1a	1.3326	2.30274	2.12775	4.25011	7.88264	5.09537	-1.51258	3.3898e-05	0.00284038	VEGA:OTTMUSG00000025099,NCBI_Gene:12721,ENSEMBL:ENSMUSG00000030707	coronin%2c_actin_binding_protein_1A	protein_coding_gene
Dsg1a	0.484582	0.732689	0.736528	1.98338	3.15306	0.974115	-1.51142	0.000888611	0.0431235	VEGA:OTTMUSG00000016312,NCBI_Gene:13510,ENSEMBL:ENSMUSG00000069441	desmoglein_1_alpha	protein_coding_gene
Clec4n	1.3326	1.25604	1.63673	1.79449	7.56733	3.44687	-1.51101	8.20909e-05	0.00614195	VEGA:OTTMUSG00000027044,NCBI_Gene:56620,ENSEMBL:ENSMUSG00000023349	C-type_lectin_domain_family_4%2c_member_n	protein_coding_gene
Plxnb1	15.5066	8.05958	7.8563	38.9121	29.2183	19.9319	-1.51089	4.86625e-06	0.000529052	VEGA:OTTMUSG00000021053,NCBI_Gene:235611,ENSEMBL:ENSMUSG00000053646	plexin_B1	protein_coding_gene
Zc3h12a	1.93833	1.57005	1.06387	2.64451	3.04795	6.21935	-1.50921	0.000431394	0.0242838	VEGA:OTTMUSG00000009246,NCBI_Gene:230738,ENSEMBL:ENSMUSG00000042677	zinc_finger_CCCH_type_containing_12A	protein_coding_gene
Gm13152	1.21146	0.314009	1.63673	3.30564	1.99694	3.82153	-1.50755	0.000399282	0.0228003	VEGA:OTTMUSG00000010671,NCBI_Gene:195531,ENSEMBL:ENSMUSG00000078496	predicted_gene_13152	protein_coding_gene
Rhoh	0.848019	1.15137	1.30938	2.8334	3.88877	3.07221	-1.50532	0.000229523	0.014796	NCBI_Gene:74734,ENSEMBL:ENSMUSG00000029204	ras_homolog_gene_family%2c_member_H	protein_coding_gene
Aif1	1.57489	1.98873	1.71857	1.88894	8.93366	4.72071	-1.50462	6.08472e-05	0.0047391	VEGA:OTTMUSG00000037184,NCBI_Gene:11629,ENSEMBL:ENSMUSG00000024397	allograft_inflammatory_factor_1	protein_coding_gene
Atp8a1	13.8106	12.8744	22.996	49.3012	53.9173	45.109	-1.50399	9.27495e-07	0.000119743	VEGA:OTTMUSG00000022523,NCBI_Gene:11980,ENSEMBL:ENSMUSG00000037685	ATPase%2c_aminophospholipid_transporter_(APLT)%2c_class_I%2c_type_8A%2c_member_1	protein_coding_gene
Wipf3	9.5705	5.5475	6.54692	11.2392	19.7592	27.2003	-1.50344	1.67407e-05	0.00154738	VEGA:OTTMUSG00000033222,NCBI_Gene:330319,ENSEMBL:ENSMUSG00000086040	WAS/WASL_interacting_protein_family%2c_member_3	protein_coding_gene
Hunk	3.39207	2.72142	3.68264	9.16134	7.25203	11.015	-1.50282	2.70449e-05	0.00235762	NCBI_Gene:26559,ENSEMBL:ENSMUSG00000053414	hormonally_upregulated_Neu-associated_kinase	protein_coding_gene
Fermt1	1.09031	0.732689	0.572855	0.944468	3.46836	2.24796	-1.50108	0.00141067	0.0617135	VEGA:OTTMUSG00000015663,NCBI_Gene:241639,ENSEMBL:ENSMUSG00000027356	fermitin_family_homolog_1_(Drosophila)	protein_coding_gene
Cd300e	0.605728	0.732689	0.409182	0.566681	3.88877	0.824251	-1.49889	0.00152578	0.065751	VEGA:OTTMUSG00000003608,NCBI_Gene:217306,ENSEMBL:ENSMUSG00000048498	CD300e_antigen	protein_coding_gene
Ahnak2	0.484582	0.20934	0.900201	1.88894	0.945917	1.8733	-1.49889	0.00232294	0.0903873	VEGA:OTTMUSG00000032642,NCBI_Gene:100041194,ENSEMBL:ENSMUSG00000072812	AHNAK_nucleoprotein_2	protein_coding_gene
Fam19a5	1.93833	1.36071	3.68264	8.50021	4.51938	7.4932	-1.49614	2.66207e-05	0.00232919	NCBI_Gene:106014,ENSEMBL:ENSMUSG00000054863	family_with_sequence_similarity_19%2c_member_A5	protein_coding_gene
E2f1	1.21146	0.523349	0.900201	1.51115	3.99387	2.09809	-1.49306	0.000745342	0.0372142	VEGA:OTTMUSG00000015917,NCBI_Gene:13555,ENSEMBL:ENSMUSG00000027490	E2F_transcription_factor_1	protein_coding_gene
Cyp26c1	0.969164	1.98873	1.14571	2.73896	3.78367	4.79564	-1.4927	0.00026439	0.0163984	NCBI_Gene:546726,ENSEMBL:ENSMUSG00000062432	cytochrome_P450%2c_family_26%2c_subfamily_c%2c_polypeptide_1	protein_coding_gene
D930048N14Rik	0.969164	0.418679	1.30938	2.45562	2.94285	2.54769	-1.48864	0.000549121	0.0292475	VEGA:OTTMUSG00000005607,NCBI_Gene:97775,ENSEMBL:ENSMUSG00000052563	RIKEN_cDNA_D930048N14_gene	protein_coding_gene
Bmper	3.27093	3.34943	4.50101	12.3725	18.0775	3.97139	-1.4853	3.38342e-06	0.00038182	NCBI_Gene:73230,ENSEMBL:ENSMUSG00000031963	BMP-binding_endothelial_regulator	protein_coding_gene
B430306N03Rik	1.45375	0.837359	0.818365	2.26672	4.30918	2.17303	-1.48479	0.000609638	0.0318935	VEGA:OTTMUSG00000028420,NCBI_Gene:320148,ENSEMBL:ENSMUSG00000043740	RIKEN_cDNA_B430306N03_gene	protein_coding_gene
Scimp	1.09031	0.10467	0.982038	1.70004	2.62755	1.94823	-1.48355	0.00113533	0.0521157	VEGA:OTTMUSG00000006065,NCBI_Gene:327957,ENSEMBL:ENSMUSG00000057135	SLP_adaptor_and_CSK_interacting_membrane_protein	protein_coding_gene
Ms4a6d	1.93833	2.51208	2.12775	2.64451	11.8765	4.87058	-1.48317	2.78406e-05	0.0024137	VEGA:OTTMUSG00000033443,NCBI_Gene:68774,ENSEMBL:ENSMUSG00000024679	membrane-spanning_4-domains%2c_subfamily_A%2c_member_6D	protein_coding_gene
Esrrg	19.0198	21.1433	27.3334	88.4022	46.1397	58.5968	-1.48217	1.97613e-06	0.000235895	VEGA:OTTMUSG00000022373,NCBI_Gene:26381,ENSEMBL:ENSMUSG00000026610	estrogen-related_receptor_gamma	protein_coding_gene
Kcp	2.90749	2.19807	1.96408	7.65019	3.78367	7.34333	-1.48088	0.000121712	0.00863065	VEGA:OTTMUSG00000034248,NCBI_Gene:333088,ENSEMBL:ENSMUSG00000059022	kielin/chordin-like_protein	protein_coding_gene
Anln	0.726873	1.46538	1.06387	4.34455	2.83775	2.24796	-1.47987	0.000296602	0.017889	NCBI_Gene:68743,ENSEMBL:ENSMUSG00000036777	anillin%2c_actin_binding_protein	protein_coding_gene
Celsr1	3.75551	4.08212	7.77446	13.1281	19.0234	14.4619	-1.47955	3.35242e-06	0.000379222	NCBI_Gene:12614,ENSEMBL:ENSMUSG00000016028	cadherin%2c_EGF_LAG_seven-pass_G-type_receptor_1_(flamingo_homolog%2c_Drosophila)	protein_coding_gene
Setbp1	14.2952	11.5137	12.6028	36.9287	37.6265	32.6703	-1.47705	4.66299e-06	0.000510458	VEGA:OTTMUSG00000017269,NCBI_Gene:240427,ENSEMBL:ENSMUSG00000024548	SET_binding_protein_1	protein_coding_gene
Tnfaip8l3	0.242291	0.523349	0.736528	1.32226	2.31224	1.04905	-1.47465	0.0018219	0.075597	NCBI_Gene:244882,ENSEMBL:ENSMUSG00000074345	tumor_necrosis_factor%2c_alpha-induced_protein_8-like_3	protein_coding_gene
Alpl	14.7798	16.6425	14.4032	34.2842	41.7254	49.0804	-1.47444	6.41298e-06	0.000684676	VEGA:OTTMUSG00000009805,NCBI_Gene:11647,ENSEMBL:ENSMUSG00000028766	alkaline_phosphatase%2c_liver/bone/kidney	protein_coding_gene
Man2b2	35.4956	26.7955	20.6228	70.7406	71.8897	77.7044	-1.46875	8.48748e-06	0.000857958	VEGA:OTTMUSG00000024727,NCBI_Gene:17160,ENSEMBL:ENSMUSG00000029119	mannosidase_2%2c_alpha_B2	protein_coding_gene
Kif26a	0.484582	0.418679	1.06387	3.49453	1.78673	0.824251	-1.46411	0.000888611	0.0431235	VEGA:OTTMUSG00000033713,NCBI_Gene:668303,ENSEMBL:ENSMUSG00000021294	kinesin_family_member_26A	protein_coding_gene
Dnase1	0.726873	0.732689	0.654692	1.22781	2.31224	2.24796	-1.46411	0.00198282	0.0805299	VEGA:OTTMUSG00000027161,NCBI_Gene:13419,ENSEMBL:ENSMUSG00000005980	deoxyribonuclease_I	protein_coding_gene
Mast3	12.478	6.69887	8.7565	23.8006	17.2367	31.921	-1.46323	2.19166e-05	0.00196093	NCBI_Gene:546071,ENSEMBL:ENSMUSG00000031833	microtubule_associated_serine/threonine_kinase_3	protein_coding_gene
Gbp7	16.3546	17.6892	15.0579	19.9283	92.3845	30.5722	-1.46202	1.63118e-06	0.000199736	NCBI_Gene:229900,ENSEMBL:ENSMUSG00000040253	guanylate_binding_protein_7	protein_coding_gene
Irf7	20.9582	18.7359	19.3134	37.5898	86.0784	43.6853	-1.45812	2.55646e-06	0.00029769	VEGA:OTTMUSG00000024538,NCBI_Gene:54123,ENSEMBL:ENSMUSG00000025498	interferon_regulatory_factor_7	protein_coding_gene
Enpp2	57.423	32.2383	28.8883	124.481	100.162	90.0682	-1.45768	7.63989e-06	0.000787356	VEGA:OTTMUSG00000037584,NCBI_Gene:18606,ENSEMBL:ENSMUSG00000022425	ectonucleotide_pyrophosphatase/phosphodiesterase_2	protein_coding_gene
Ehbp1l1	6.90529	5.44283	7.03794	17.5671	18.7081	17.4591	-1.45753	1.06311e-05	0.0010479	NCBI_Gene:114601,ENSEMBL:ENSMUSG00000024937	EH_domain_binding_protein_1-like_1	protein_coding_gene
Fam196b	4.48238	4.18679	5.97406	7.93353	16.2908	16.4101	-1.45332	1.5997e-05	0.00149023	NCBI_Gene:574403,ENSEMBL:ENSMUSG00000069911	family_with_sequence_similarity_196%2c_member_B	protein_coding_gene
Ptafr	1.09031	0.837359	1.14571	2.8334	2.62755	2.99728	-1.45307	0.000595286	0.0312509	VEGA:OTTMUSG00000009789,NCBI_Gene:19204,ENSEMBL:ENSMUSG00000056529	platelet-activating_factor_receptor	protein_coding_gene
Ctss	19.2621	22.19	17.6767	19.0783	109.516	40.9128	-1.45254	2.04378e-06	0.00024275	VEGA:OTTMUSG00000022029,NCBI_Gene:13040,ENSEMBL:ENSMUSG00000038642	cathepsin_S	protein_coding_gene
Cdh22	1.69604	2.30274	0.900201	5.57236	3.57346	3.7466	-1.44508	0.00032577	0.0193024	VEGA:OTTMUSG00000001155,NCBI_Gene:104010,ENSEMBL:ENSMUSG00000053166	cadherin_22	protein_coding_gene
Dach2	38.8877	43.3333	31.8344	100.964	65.6887	127.309	-1.43811	1.40996e-05	0.00134057	VEGA:OTTMUSG00000018671,NCBI_Gene:93837,ENSEMBL:ENSMUSG00000025592	dachshund_2_(Drosophila)	protein_coding_gene
Tekt5	2.05947	0.523349	1.22755	2.17228	6.62142	1.94823	-1.43648	0.000313472	0.0187099	VEGA:OTTMUSG00000025761,NCBI_Gene:70426,ENSEMBL:ENSMUSG00000039179	tektin_5	protein_coding_gene
Acot2	0.726873	2.72142	1.39122	4.91123	3.25816	4.87058	-1.43475	0.000260207	0.0162176	VEGA:OTTMUSG00000027592,NCBI_Gene:171210,ENSEMBL:ENSMUSG00000021226	acyl-CoA_thioesterase_2	protein_coding_gene
Fgfr4	10.5397	11.095	11.9481	35.9842	23.6479	30.797	-1.42871	1.04235e-05	0.00103171	VEGA:OTTMUSG00000035043,NCBI_Gene:14186,ENSEMBL:ENSMUSG00000005320	fibroblast_growth_factor_receptor_4	protein_coding_gene
Col5a2	6.05728	6.80354	6.79243	7.74464	33.5275	14.4619	-1.42826	6.93807e-06	0.000729814	VEGA:OTTMUSG00000021356,NCBI_Gene:12832,ENSEMBL:ENSMUSG00000026042	collagen%2c_type_V%2c_alpha_2	protein_coding_gene
Synm	4.84582	2.40741	2.37326	6.04459	7.35713	10.6403	-1.42702	0.000194751	0.0129023	NCBI_Gene:233335,ENSEMBL:ENSMUSG00000030554	synemin%2c_intermediate_filament_protein	protein_coding_gene
Scd2	6.54186	11.1997	19.5589	17.3782	56.755	35.2929	-1.42279	1.74422e-06	0.000210324	NCBI_Gene:20250,ENSEMBL:ENSMUSG00000025203	stearoyl-Coenzyme_A_desaturase_2	protein_coding_gene
Trhde	2.18062	3.55877	3.43713	16.4337	3.88877	5.24524	-1.42195	3.2303e-05	0.00273568	VEGA:OTTMUSG00000025680,NCBI_Gene:237553,ENSEMBL:ENSMUSG00000050663	TRH-degrading_enzyme	protein_coding_gene
Trim24	62.1476	70.3381	38.054	87.8355	167.532	179.687	-1.42103	1.61955e-05	0.00150283	VEGA:OTTMUSG00000030316,NCBI_Gene:21848,ENSEMBL:ENSMUSG00000029833	tripartite_motif-containing_24	protein_coding_gene
Spata3	1.21146	0.20934	1.06387	3.49453	1.36632	1.8733	-1.42082	0.0014278	0.0622911	VEGA:OTTMUSG00000026756,NCBI_Gene:70060,ENSEMBL:ENSMUSG00000026226	spermatogenesis_associated_3	protein_coding_gene
Eppk1	25.4406	21.562	21.6867	36.2676	73.1509	71.1104	-1.41911	1.14926e-05	0.00111888	NCBI_Gene:223650	epiplakin_1	protein_coding_gene
Serpinb6b	0.242291	0.942028	0.736528	0.850021	3.99387	0.974115	-1.4187	0.00105523	0.0490841	VEGA:OTTMUSG00000000698,NCBI_Gene:20708,ENSEMBL:ENSMUSG00000042842	serine_(or_cysteine)_peptidase_inhibitor%2c_clade_B%2c_member_6b	protein_coding_gene
Gm5108	0.121146	0	1.30938	2.07783	1.47143	1.12398	-1.41684	0.0018219	0.075597	NCBI_Gene:330097,ENSEMBL:ENSMUSG00000094719	predicted_gene_5108	protein_coding_gene
Slc15a3	3.51322	1.46538	3.27346	5.95015	12.8224	4.64578	-1.41514	3.69361e-05	0.0030572	VEGA:OTTMUSG00000028260,NCBI_Gene:65221,ENSEMBL:ENSMUSG00000024737	solute_carrier_family_15%2c_member_3	protein_coding_gene
Frmd4b	58.6344	46.5781	55.4851	102.853	158.073	163.427	-1.41508	8.07851e-06	0.000825398	VEGA:OTTMUSG00000023096,NCBI_Gene:232288,ENSEMBL:ENSMUSG00000030064	FERM_domain_containing_4B	protein_coding_gene
Ly86	2.42291	4.81481	3.92815	7.36685	13.3479	10.0409	-1.41476	2.82596e-05	0.00244111	NCBI_Gene:17084,ENSEMBL:ENSMUSG00000021423	lymphocyte_antigen_86	protein_coding_gene
Ltbp2	1.09031	1.36071	0.982038	3.21119	2.83775	2.99728	-1.40889	0.000864758	0.0422247	VEGA:OTTMUSG00000036546,NCBI_Gene:16997,ENSEMBL:ENSMUSG00000002020	latent_transforming_growth_factor_beta_binding_protein_2	protein_coding_gene
Anks1b	13.0837	17.4799	18.9042	33.0564	110.672	7.0436	-1.40883	5.96592e-07	8.07523e-05	NCBI_Gene:77531,ENSEMBL:ENSMUSG00000096382,ENSEMBL:ENSMUSG00000058589	ankyrin_repeat_and_sterile_alpha_motif_domain_containing_1B	protein_coding_gene
Adam11	11.63	11.723	4.91019	27.8618	20.0745	23.0041	-1.40868	4.62846e-05	0.00372709	VEGA:OTTMUSG00000002992,NCBI_Gene:11488,ENSEMBL:ENSMUSG00000020926	a_disintegrin_and_metallopeptidase_domain_11	protein_coding_gene
Nat8	8.96477	12.9791	11.8663	18.9838	28.0622	40.9128	-1.40754	2.09197e-05	0.00188595	VEGA:OTTMUSG00000034547,NCBI_Gene:68396,ENSEMBL:ENSMUSG00000030004	N-acetyltransferase_8_(GCN5-related%2c_putative)	protein_coding_gene
Slc38a1	1.21146	2.0934	2.37326	5.38347	6.09591	4.42099	-1.40109	0.000106385	0.00768138	NCBI_Gene:105727,ENSEMBL:ENSMUSG00000023169	solute_carrier_family_38%2c_member_1	protein_coding_gene
D17H6S56E-5	1.93833	1.88406	1.47306	1.79449	7.88264	4.42099	-1.39727	0.000292993	0.0177779	VEGA:OTTMUSG00000037922,ENSEMBL:ENSMUSG00000091747	DNA_segment%2c_Chr_17%2c_human_D6S56E_5	protein_coding_gene
Sh3pxd2b	1.93833	3.03542	3.92815	7.93353	7.98774	8.46731	-1.39571	5.28401e-05	0.00418406	VEGA:OTTMUSG00000005375,NCBI_Gene:268396,ENSEMBL:ENSMUSG00000040711	SH3_and_PX_domains_2B	protein_coding_gene
Lacc1	2.90749	2.82609	2.20958	1.88894	10.1949	8.39238	-1.39548	0.000162547	0.0111277	VEGA:OTTMUSG00000027801,NCBI_Gene:210808,ENSEMBL:ENSMUSG00000044350	laccase_(multicopper_oxidoreductase)_domain_containing_1	protein_coding_gene
Emp2	6.29957	4.71014	6.21957	13.6003	22.0714	11.4646	-1.39438	1.54203e-05	0.00144501	VEGA:OTTMUSG00000035738,NCBI_Gene:13731,ENSEMBL:ENSMUSG00000022505	epithelial_membrane_protein_2	protein_coding_gene
Smad6	10.782	6.90821	11.4571	22.3839	20.9153	31.9959	-1.39231	2.69753e-05	0.00235587	VEGA:OTTMUSG00000021505,NCBI_Gene:17130,ENSEMBL:ENSMUSG00000036867	SMAD_family_member_6	protein_coding_gene
Slc11a1	2.30176	4.60547	3.76448	4.62789	14.8194	9.59129	-1.38715	3.96087e-05	0.0032445	VEGA:OTTMUSG00000016632,NCBI_Gene:18173,ENSEMBL:ENSMUSG00000026177	solute_carrier_family_11_(proton-coupled_divalent_metal_ion_transporters)%2c_member_1	protein_coding_gene
Sdr9c7	16.1124	20.7246	27.2515	56.6681	56.755	59.421	-1.38565	7.03443e-06	0.000737761	VEGA:OTTMUSG00000027610,NCBI_Gene:70061,ENSEMBL:ENSMUSG00000040127	4short_chain_dehydrogenase/reductase_family_9C%2c_member_7	protein_coding_gene
Cmpk2	2.54406	2.93075	2.7006	4.25011	15.8704	3.22207	-1.38513	3.31412e-05	0.00278187	NCBI_Gene:22169,ENSEMBL:ENSMUSG00000020638	cytidine_monophosphate_(UMP-CMP)_kinase_2%2c_mitochondrial	protein_coding_gene
Sybu	0.969164	1.36071	1.30938	2.55006	4.30918	2.99728	-1.38414	0.000511824	0.0277272	NCBI_Gene:319613,ENSEMBL:ENSMUSG00000022340	syntabulin_(syntaxin-interacting)	protein_coding_gene
Cyp2c39	64.934	62.1739	38.7905	102.853	168.478	146.342	-1.37826	2.12414e-05	0.00190411	VEGA:OTTMUSG00000028407,NCBI_Gene:13098,ENSEMBL:ENSMUSG00000025003	cytochrome_P450%2c_family_2%2c_subfamily_c%2c_polypeptide_39	protein_coding_gene
Lsp1	0.848019	0.837359	1.39122	1.98338	3.36326	2.99728	-1.377	0.00111624	0.0512886	VEGA:OTTMUSG00000018784,NCBI_Gene:16985,ENSEMBL:ENSMUSG00000018819	lymphocyte_specific_1	protein_coding_gene
Atf3	0.605728	3.03542	1.22755	2.36117	7.46223	3.44687	-1.37515	0.000232552	0.0149507	VEGA:OTTMUSG00000021405,NCBI_Gene:11910,ENSEMBL:ENSMUSG00000026628	activating_transcription_factor_3	protein_coding_gene
AW112010	30.771	28.6795	25.6967	43.3511	137.683	49.605	-1.37379	5.82111e-06	0.000629979	NCBI_Gene:107350,ENSEMBL:ENSMUSG00000075010	expressed_sequence_AW112010	protein_coding_gene
Ikzf3	1.45375	2.40741	2.94611	7.93353	4.72958	5.69483	-1.37117	0.000125844	0.00888385	VEGA:OTTMUSG00000006450,NCBI_Gene:22780,ENSEMBL:ENSMUSG00000018168	IKAROS_family_zinc_finger_3	protein_coding_gene
Sulf2	11.5088	10.6763	8.83834	28.6174	19.3387	29.2984	-1.36911	4.93122e-05	0.00393751	VEGA:OTTMUSG00000001130,NCBI_Gene:72043,ENSEMBL:ENSMUSG00000006800	sulfatase_2	protein_coding_gene
Myo1g	1.69604	1.25604	1.39122	2.36117	5.25509	3.67167	-1.36746	0.000671435	0.0344864	VEGA:OTTMUSG00000005117,NCBI_Gene:246177,ENSEMBL:ENSMUSG00000020437	myosin_IG	protein_coding_gene
Edar	0.484582	0.628019	1.39122	3.96677	1.57653	1.57357	-1.36718	0.00121622	0.0551888	VEGA:OTTMUSG00000025045,NCBI_Gene:13608,ENSEMBL:ENSMUSG00000003227	ectodysplasin-A_receptor	protein_coding_gene
Cntnap1	0.848019	1.46538	1.06387	1.70004	2.62755	4.12126	-1.3655	0.00203162	0.0820299	VEGA:OTTMUSG00000002728,NCBI_Gene:53321,ENSEMBL:ENSMUSG00000017167	contactin_associated_protein-like_1	protein_coding_gene
Ncam1	1.45375	1.46538	2.45509	3.68342	2.73265	7.19347	-1.36422	0.000502279	0.0273035	NCBI_Gene:17967,ENSEMBL:ENSMUSG00000039542	neural_cell_adhesion_molecule_1	protein_coding_gene
Cap2	1.45375	1.88406	4.00999	9.53913	5.36019	5.54496	-1.35815	6.47359e-05	0.00496866	VEGA:OTTMUSG00000029305,NCBI_Gene:67252,ENSEMBL:ENSMUSG00000021373	CAP%2c_adenylate_cyclase-associated_protein%2c_2_(yeast)	protein_coding_gene
Gbp6	13.6894	11.1997	9.82038	13.5059	67.2652	14.0872	-1.35771	8.14517e-06	0.000830422	NCBI_Gene:100702,ENSEMBL:ENSMUSG00000079362	guanylate_binding_protein_6	protein_coding_gene
Asb2	0.969164	1.98873	0.818365	1.98338	3.88877	3.59673	-1.35724	0.00154701	0.0663343	VEGA:OTTMUSG00000023083,NCBI_Gene:65256,ENSEMBL:ENSMUSG00000021200	ankyrin_repeat_and_SOCS_box-containing_2	protein_coding_gene
Adra1a	5.93613	4.18679	7.44712	20.3061	8.19795	16.485	-1.35419	5.19902e-05	0.00413744	VEGA:OTTMUSG00000034681,NCBI_Gene:11549,ENSEMBL:ENSMUSG00000045875	adrenergic_receptor%2c_alpha_1a	protein_coding_gene
Cd72	1.45375	0.628019	1.39122	1.13336	6.30611	2.09809	-1.35304	0.00066232	0.0341289	VEGA:OTTMUSG00000006823,NCBI_Gene:12517,ENSEMBL:ENSMUSG00000028459	CD72_antigen	protein_coding_gene
Col1a1	2.90749	1.25604	3.02795	3.68342	4.62448	9.36649	-1.35216	0.000444665	0.0248834	VEGA:OTTMUSG00000002059,NCBI_Gene:12842,ENSEMBL:ENSMUSG00000001506	collagen%2c_type_I%2c_alpha_1	protein_coding_gene
Spsb1	2.54406	2.61675	2.12775	7.74464	5.4653	5.32017	-1.35106	0.000228923	0.0147773	VEGA:OTTMUSG00000010263,NCBI_Gene:74646,ENSEMBL:ENSMUSG00000039911	splA/ryanodine_receptor_domain_and_SOCS_box_containing_1	protein_coding_gene
Plekhg6	5.45155	4.18679	3.51897	12.5614	10.8255	9.59129	-1.35056	0.000121682	0.00863065	VEGA:OTTMUSG00000023204,NCBI_Gene:213522,ENSEMBL:ENSMUSG00000038167	pleckstrin_homology_domain_containing%2c_family_G_(with_RhoGef_domain)_member_6	protein_coding_gene
Lck	1.57489	0.523349	1.22755	3.0223	3.46836	2.17303	-1.34831	0.0013177	0.058563	VEGA:OTTMUSG00000009667,NCBI_Gene:16818,ENSEMBL:ENSMUSG00000000409	lymphocyte_protein_tyrosine_kinase	protein_coding_gene
Ptprc	17.6872	17.4799	16.3673	21.8172	66.3193	44.2099	-1.34499	2.11774e-05	0.00190196	NCBI_Gene:19264,ENSEMBL:ENSMUSG00000026395	protein_tyrosine_phosphatase%2c_receptor_type%2c_C	protein_coding_gene
Synpo2	1.69604	1.98873	1.30938	4.06121	3.57346	4.64578	-1.3444	0.000807178	0.0396577	VEGA:OTTMUSG00000021275,NCBI_Gene:118449,ENSEMBL:ENSMUSG00000050315	synaptopodin_2	protein_coding_gene
AI661453	5.08811	4.5008	4.00999	8.78355	8.30305	15.436	-1.339	0.000221742	0.0144117	VEGA:OTTMUSG00000028418,NCBI_Gene:224833,ENSEMBL:ENSMUSG00000034382	expressed_sequence_AI661453	protein_coding_gene
BC089597	9.5705	8.37359	6.9561	36.362	17.1316	10.4155	-1.33697	3.46329e-05	0.00288669	VEGA:OTTMUSG00000027656,NCBI_Gene:216454,ENSEMBL:ENSMUSG00000074639	cDNA_sequence_BC089597	protein_coding_gene
Fam81a	0.726873	1.0467	1.06387	3.21119	1.57653	2.47275	-1.33686	0.00239269	0.09242	VEGA:OTTMUSG00000030841,NCBI_Gene:76886,ENSEMBL:ENSMUSG00000032224	family_with_sequence_similarity_81%2c_member_A	protein_coding_gene
Arhgap27	1.21146	1.0467	1.14571	1.98338	3.67857	2.99728	-1.33583	0.00152925	0.065751	VEGA:OTTMUSG00000036599,NCBI_Gene:544817,ENSEMBL:ENSMUSG00000034255	Rho_GTPase_activating_protein_27	protein_coding_gene
Sergef	9.81279	11.6183	13.0938	28.7118	31.5306	28.9237	-1.33565	2.39779e-05	0.0021214	VEGA:OTTMUSG00000025417,NCBI_Gene:27414,ENSEMBL:ENSMUSG00000030839	secretion_regulating_guanine_nucleotide_exchange_factor	protein_coding_gene
Laptm5	6.78415	5.65217	7.61079	13.317	25.2244	14.2371	-1.33538	2.80521e-05	0.00242761	VEGA:OTTMUSG00000009589,NCBI_Gene:16792,ENSEMBL:ENSMUSG00000028581	lysosomal-associated_protein_transmembrane_5	protein_coding_gene
Ifi44	5.08811	3.87278	4.41917	5.66681	20.6	8.84197	-1.33445	5.10581e-05	0.00407009	VEGA:OTTMUSG00000022663,NCBI_Gene:99899,ENSEMBL:ENSMUSG00000028037	interferon-induced_protein_44	protein_coding_gene
Xylt1	5.45155	4.5008	6.38324	12.1836	9.77447	18.2834	-1.33229	0.00010984	0.00790682	VEGA:OTTMUSG00000032722,NCBI_Gene:233781,ENSEMBL:ENSMUSG00000030657	xylosyltransferase_1	protein_coding_gene
Nckap1l	6.42071	7.53623	6.13773	8.878	26.2755	16.2602	-1.33136	4.71825e-05	0.00378502	NCBI_Gene:105855,ENSEMBL:ENSMUSG00000022488	NCK_associated_protein_1_like	protein_coding_gene
Adap1	2.05947	1.98873	1.71857	5.38347	6.93672	2.77248	-1.32982	0.000324325	0.0192609	VEGA:OTTMUSG00000025185,NCBI_Gene:231821,ENSEMBL:ENSMUSG00000056413	ArfGAP_with_dual_PH_domains_1	protein_coding_gene
Slfn9	3.27093	3.34943	1.88224	4.439	10.9306	5.91962	-1.32982	0.00024468	0.0155203	VEGA:OTTMUSG00000000923,NCBI_Gene:237886,ENSEMBL:ENSMUSG00000069793	schlafen_9	protein_coding_gene
Ifit1	5.20926	5.86151	3.10979	5.47791	21.5459	9.06677	-1.32981	7.89674e-05	0.00596462	VEGA:OTTMUSG00000016647,NCBI_Gene:15957,ENSEMBL:ENSMUSG00000034459	interferon-induced_protein_with_tetratricopeptide_repeats_1	protein_coding_gene
Sult1a1	145.98	135.024	113.671	229.695	515.945	264.81	-1.32973	1.39089e-05	0.00132694	VEGA:OTTMUSG00000025254,NCBI_Gene:20887,ENSEMBL:ENSMUSG00000030711	sulfotransferase_family_1A%2c_phenol-preferring%2c_member_1	protein_coding_gene
Basp1	2.05947	2.30274	2.20958	4.53345	7.14693	5.1703	-1.32826	0.000283857	0.0173347	NCBI_Gene:70350,ENSEMBL:ENSMUSG00000045763	brain_abundant%2c_membrane_attached_signal_protein_1	protein_coding_gene
Ccl9	25.804	20.62	18.6587	53.9291	72.205	39.3393	-1.32674	2.30672e-05	0.00205614	VEGA:OTTMUSG00000000998,NCBI_Gene:20308,ENSEMBL:ENSMUSG00000019122	chemokine_(C-C_motif)_ligand_9	protein_coding_gene
Rundc3b	2.30176	2.0934	1.71857	7.17796	3.88877	4.12126	-1.32639	0.000500316	0.0272592	VEGA:OTTMUSG00000023112,NCBI_Gene:242819,ENSEMBL:ENSMUSG00000040570	RUN_domain_containing_3B	protein_coding_gene
Npffr2	24.5925	37.3671	21.1956	174.821	20.8102	17.7589	-1.32502	1.75179e-05	0.00160671	VEGA:OTTMUSG00000026708,NCBI_Gene:104443,ENSEMBL:ENSMUSG00000035528	neuropeptide_FF_receptor_2	protein_coding_gene
Rgs4	1.3326	1.15137	3.43713	3.87232	9.45917	3.59673	-1.325	7.97625e-05	0.00599607	VEGA:OTTMUSG00000020909,NCBI_Gene:19736,ENSEMBL:ENSMUSG00000038530	regulator_of_G-protein_signaling_4	protein_coding_gene
Chn2	81.7732	54.4283	76.2716	137.892	154.605	225.171	-1.32496	3.92557e-05	0.00322113	VEGA:OTTMUSG00000023143,NCBI_Gene:69993,ENSEMBL:ENSMUSG00000004633	chimerin_(chimaerin)_2	protein_coding_gene
Frzb	0.969164	1.25604	1.22755	1.79449	4.83469	2.47275	-1.32397	0.000864758	0.0422247	VEGA:OTTMUSG00000013372,NCBI_Gene:20378,ENSEMBL:ENSMUSG00000027004	frizzled-related_protein	protein_coding_gene
Card11	0.605728	1.36071	2.53693	2.92785	4.09897	5.02044	-1.32353	0.000383633	0.0219629	NCBI_Gene:108723,ENSEMBL:ENSMUSG00000036526	caspase_recruitment_domain_family%2c_member_11	protein_coding_gene
Ddx60	21.0793	10.5717	14.5669	32.8675	55.8091	28.7739	-1.3232	2.73048e-05	0.00237248	VEGA:OTTMUSG00000031511,NCBI_Gene:234311,ENSEMBL:ENSMUSG00000037921	DEAD_(Asp-Glu-Ala-Asp)_box_polypeptide_60	protein_coding_gene
Myo5a	3.87666	2.51208	3.51897	6.13904	7.46223	10.4905	-1.32148	0.000281292	0.0172219	VEGA:OTTMUSG00000016492,NCBI_Gene:17918,ENSEMBL:ENSMUSG00000034593	myosin_VA	protein_coding_gene
Kcna2	2.54406	2.82609	1.88224	3.11674	12.0867	3.7466	-1.32111	0.000178459	0.0119923	NCBI_Gene:16490,ENSEMBL:ENSMUSG00000040724	potassium_voltage-gated_channel%2c_shaker-related_subfamily%2c_member_2	protein_coding_gene
Unc5b	2.42291	3.24476	3.10979	5.10013	7.25203	9.36649	-1.32055	0.000256055	0.0160068	NCBI_Gene:107449,ENSEMBL:ENSMUSG00000020099	unc-5_homolog_B_(C._elegans)	protein_coding_gene
P2ry4	3.27093	4.08212	1.88224	8.02798	6.41121	7.64306	-1.32055	0.00044256	0.0247997	VEGA:OTTMUSG00000018284,NCBI_Gene:57385,ENSEMBL:ENSMUSG00000044359	pyrimidinergic_receptor_P2Y%2c_G-protein_coupled%2c_4	protein_coding_gene
Cd226	1.3326	1.36071	1.55489	2.45562	3.36326	4.64578	-1.32026	0.0013799	0.0605346	VEGA:OTTMUSG00000014908,NCBI_Gene:225825,ENSEMBL:ENSMUSG00000034028	CD226_antigen	protein_coding_gene
Cybb	13.2049	13.6071	11.0479	13.5059	58.0162	25.7017	-1.31653	2.58844e-05	0.00228582	VEGA:OTTMUSG00000016894,NCBI_Gene:13058,ENSEMBL:ENSMUSG00000015340	cytochrome_b-245%2c_beta_polypeptide	protein_coding_gene
Scnn1a	5.08811	5.5475	5.48304	16.1504	10.9306	13.0382	-1.31385	0.000102641	0.00745638	VEGA:OTTMUSG00000038566,NCBI_Gene:20276,ENSEMBL:ENSMUSG00000030340	sodium_channel%2c_nonvoltage-gated_1_alpha	protein_coding_gene
Kctd17	1.21146	1.15137	1.47306	2.73896	4.51938	2.69755	-1.30866	0.000796584	0.039259	VEGA:OTTMUSG00000034897,NCBI_Gene:72844,ENSEMBL:ENSMUSG00000033287	potassium_channel_tetramerisation_domain_containing_17	protein_coding_gene
Pik3r5	2.78635	1.36071	2.61877	4.25011	6.51632	6.06949	-1.30852	0.000417429	0.023612	VEGA:OTTMUSG00000005944,NCBI_Gene:320207,ENSEMBL:ENSMUSG00000020901	phosphoinositide-3-kinase%2c_regulatory_subunit_5%2c_p101	protein_coding_gene
Ncmap	0.848019	0.837359	1.22755	3.30564	1.89183	2.24796	-1.30577	0.0023855	0.0923676	VEGA:OTTMUSG00000009728,NCBI_Gene:230822,ENSEMBL:ENSMUSG00000043924	noncompact_myelin_associated_protein	protein_coding_gene
Adamts5	2.42291	3.24476	3.84631	4.72234	10.3	9.1417	-1.30442	0.000157035	0.0108441	NCBI_Gene:23794,ENSEMBL:ENSMUSG00000022894	a_disintegrin-like_and_metallopeptidase_(reprolysin_type)_with_thrombospondin_type_1_motif%2c_5_(aggrecanase-2)	protein_coding_gene
Slc8a1	31.619	30.0402	29.7066	40.6121	108.78	77.7044	-1.30172	3.10965e-05	0.00265718	NCBI_Gene:20541,ENSEMBL:ENSMUSG00000054640	solute_carrier_family_8_(sodium/calcium_exchanger)%2c_member_1	protein_coding_gene
Arhgap9	0.969164	0.628019	1.22755	1.4167	3.67857	2.24796	-1.30135	0.00239269	0.09242	NCBI_Gene:216445,ENSEMBL:ENSMUSG00000040345	Rho_GTPase_activating_protein_9	protein_coding_gene
Rtp4	7.9956	3.55877	3.76448	7.55574	22.0714	8.31745	-1.30063	0.000118374	0.0084444	NCBI_Gene:67775,ENSEMBL:ENSMUSG00000033355	receptor_transporter_protein_4	protein_coding_gene
Fmn2	4.84582	3.66344	1.63673	8.21687	6.20101	8.61717	-1.3003	0.000792758	0.0391517	NCBI_Gene:54418,ENSEMBL:ENSMUSG00000028354	formin_2	protein_coding_gene
Aqp8	14.2952	9.10627	45.2556	35.3231	97.3243	58.372	-1.29974	3.60698e-06	0.000405125	NCBI_Gene:11833,ENSEMBL:ENSMUSG00000030762	aquaporin_8	protein_coding_gene
Tm6sf2	5.08811	9.10627	6.79243	15.3948	24.1734	14.0872	-1.2979	4.7243e-05	0.00378502	VEGA:OTTMUSG00000027309,NCBI_Gene:107770,ENSEMBL:ENSMUSG00000036151	transmembrane_6_superfamily_member_2	protein_coding_gene
Xaf1	5.20926	2.40741	2.53693	7.4613	9.66937	7.11854	-1.29767	0.000371268	0.0215109	VEGA:OTTMUSG00000006106,NCBI_Gene:327959,ENSEMBL:ENSMUSG00000040483	XIAP_associated_factor_1	protein_coding_gene
Cd180	1.69604	2.40741	2.7006	4.439	7.04182	5.84469	-1.29717	0.000326244	0.0193024	VEGA:OTTMUSG00000035367,NCBI_Gene:17079,ENSEMBL:ENSMUSG00000021624	CD180_antigen	protein_coding_gene
Oas2	2.6652	2.19807	2.20958	3.58898	8.72345	5.32017	-1.29717	0.000366321	0.0212761	VEGA:OTTMUSG00000025348,NCBI_Gene:246728,ENSEMBL:ENSMUSG00000032690	2'-5'_oligoadenylate_synthetase_2	protein_coding_gene
Srd5a2	1.09031	0.942028	2.37326	6.61128	2.10204	2.92235	-1.29672	0.000536476	0.0287999	NCBI_Gene:94224,ENSEMBL:ENSMUSG00000038541	steroid_5_alpha-reductase_2	protein_coding_gene
Dnahc8	7.63217	13.7117	14.4032	34.1897	27.852	28.7739	-1.29402	3.20501e-05	0.00271911	NCBI_Gene:13417,ENSEMBL:ENSMUSG00000033826	dynein%2c_axonemal%2c_heavy_chain_8	protein_coding_gene
Gm12216	2.6652	2.40741	2.12775	5.8557	6.83162	5.02044	-1.29171	0.00040402	0.022988	VEGA:OTTMUSG00000005650,NCBI_Gene:622459,ENSEMBL:ENSMUSG00000081769	predicted_gene_12216	protein_coding_gene
Gm5431	0.726873	1.98873	0.736528	1.6056	5.04489	2.09809	-1.29016	0.00152925	0.065751	VEGA:OTTMUSG00000005524,NCBI_Gene:432555,ENSEMBL:ENSMUSG00000058163	predicted_gene_5431	protein_coding_gene
Olfr56	2.30176	1.25604	2.12775	3.11674	9.45917	2.39782	-1.28409	0.000318179	0.018967	VEGA:OTTMUSG00000005539,NCBI_Gene:18356,ENSEMBL:ENSMUSG00000040328	olfactory_receptor_56	protein_coding_gene
Sh3bp2	12.8414	12.4557	12.1118	25.1228	29.5336	34.8434	-1.28381	9.49147e-05	0.00701306	VEGA:OTTMUSG00000026739,NCBI_Gene:24055,ENSEMBL:ENSMUSG00000054520	SH3-domain_binding_protein_2	protein_coding_gene
Mfsd7a	1.93833	0.628019	1.39122	3.21119	2.73265	3.44687	-1.28176	0.00201054	0.0814328	NCBI_Gene:243197,ENSEMBL:ENSMUSG00000029490	major_facilitator_superfamily_domain_containing_7A	protein_coding_gene
Olfml3	2.6652	2.30274	2.94611	4.34455	6.51632	8.16758	-1.2815	0.000480152	0.0263114	VEGA:OTTMUSG00000028619,NCBI_Gene:99543,ENSEMBL:ENSMUSG00000027848	olfactomedin-like_3	protein_coding_gene
Cd300lb	1.21146	1.15137	1.63673	3.30564	4.09897	2.77248	-1.27637	0.00105704	0.0490907	VEGA:OTTMUSG00000003518,NCBI_Gene:217304,ENSEMBL:ENSMUSG00000063193	CD300_antigen_like_family_member_B	protein_coding_gene
Ccdc122	2.05947	0.942028	2.20958	2.8334	5.8857	4.27112	-1.27257	0.000745341	0.0372142	VEGA:OTTMUSG00000027799,NCBI_Gene:108811,ENSEMBL:ENSMUSG00000034795	coiled-coil_domain_containing_122	protein_coding_gene
Csf3r	1.93833	1.25604	1.71857	3.0223	5.04489	3.89646	-1.27	0.00125484	0.0561371	VEGA:OTTMUSG00000009297,NCBI_Gene:12986,ENSEMBL:ENSMUSG00000028859	colony_stimulating_factor_3_receptor_(granulocyte)	protein_coding_gene
Bcl9l	11.3877	8.05958	6.54692	12.5614	15.6602	29.3733	-1.26865	0.000448817	0.0250863	NCBI_Gene:80288,ENSEMBL:ENSMUSG00000063382	B_cell_CLL/lymphoma_9-like	protein_coding_gene
Gm5087	5.69384	4.08212	2.37326	10.6725	8.61835	8.54224	-1.26862	0.000550608	0.0292938	VEGA:OTTMUSG00000027774,NCBI_Gene:328354,ENSEMBL:ENSMUSG00000051729	predicted_gene_5087	protein_coding_gene
Gm1966	2.42291	3.66344	1.71857	3.49453	13.453	2.92235	-1.26626	0.000254415	0.0159252	NCBI_Gene:434223,ENSEMBL:ENSMUSG00000073902	predicted_gene_1966	protein_coding_gene
Ly9	1.3326	1.77939	2.12775	3.87232	6.09591	3.44687	-1.26572	0.000487501	0.0266527	VEGA:OTTMUSG00000016916,NCBI_Gene:17085,ENSEMBL:ENSMUSG00000004707	lymphocyte_antigen_9	protein_coding_gene
Ror1	40.826	31.6103	57.7765	107.008	89.8621	120.566	-1.26342	4.18821e-05	0.00341894	VEGA:OTTMUSG00000008027,NCBI_Gene:26563,ENSEMBL:ENSMUSG00000035305	receptor_tyrosine_kinase-like_orphan_receptor_1	protein_coding_gene
Top2a	1.69604	2.19807	1.96408	2.55006	6.83162	4.94551	-1.26215	0.000791506	0.0391305	VEGA:OTTMUSG00000006446,NCBI_Gene:21973,ENSEMBL:ENSMUSG00000020914	topoisomerase_(DNA)_II_alpha	protein_coding_gene
Ikzf1	8.72248	6.38486	6.9561	11.617	23.6479	17.5341	-1.26016	0.000146319	0.0101616	VEGA:OTTMUSG00000005161,NCBI_Gene:22778,ENSEMBL:ENSMUSG00000018654	IKAROS_family_zinc_finger_1	protein_coding_gene
Syne3	6.78415	5.96618	6.38324	16.906	9.66937	17.8338	-1.25744	0.00026045	0.0162176	NCBI_Gene:212073,ENSEMBL:ENSMUSG00000054150	spectrin_repeat_containing%2c_nuclear_envelope_family_member_3	protein_coding_gene
Gm4924	1.69604	1.36071	1.71857	3.11674	4.83469	3.67167	-1.2553	0.00124664	0.0558225	NCBI_Gene:237412,ENSEMBL:ENSMUSG00000073427	predicted_gene_4924	protein_coding_gene
Mycl1	3.87666	2.51208	1.96408	7.74464	6.62142	5.09537	-1.25469	0.0007239	0.0363781	VEGA:OTTMUSG00000008931,NCBI_Gene:16918,ENSEMBL:ENSMUSG00000028654	v-myc_myelocytomatosis_viral_oncogene_homolog_1%2c_lung_carcinoma_derived_(avian)	protein_coding_gene
Micall2	1.81718	0.628019	1.22755	2.8334	3.25816	2.62262	-1.25393	0.00265988	0.0999771	VEGA:OTTMUSG00000036853,NCBI_Gene:231830,ENSEMBL:ENSMUSG00000036718	MICAL-like_2	protein_coding_gene
Dlec1	2.54406	1.57005	1.63673	8.12242	2.31224	3.07221	-1.25266	0.00127939	0.0570739	VEGA:OTTMUSG00000033511,NCBI_Gene:320256,ENSEMBL:ENSMUSG00000038060	deleted_in_lung_and_esophageal_cancer_1	protein_coding_gene
Casp4	1.57489	1.0467	1.96408	1.4167	7.46223	2.92235	-1.25137	0.000689519	0.0352248	VEGA:OTTMUSG00000033830,NCBI_Gene:12363,ENSEMBL:ENSMUSG00000033538	caspase_4%2c_apoptosis-related_cysteine_peptidase	protein_coding_gene
Kcnj10	2.42291	2.72142	2.61877	3.58898	9.66937	5.76976	-1.24993	0.000475263	0.0261127	NCBI_Gene:16513,ENSEMBL:ENSMUSG00000044708	potassium_inwardly-rectifying_channel%2c_subfamily_J%2c_member_10	protein_coding_gene
Srl	1.3326	1.25604	2.86428	3.87232	4.41428	5.32017	-1.24978	0.00069192	0.0352716	VEGA:OTTMUSG00000026711,NCBI_Gene:106393,ENSEMBL:ENSMUSG00000022519	sarcalumenin	protein_coding_gene
Pdzrn3	11.0242	9.21094	11.5389	19.6449	25.9602	29.4483	-1.24976	0.000131946	0.00925959	VEGA:OTTMUSG00000026975,NCBI_Gene:55983,ENSEMBL:ENSMUSG00000035357	PDZ_domain_containing_RING_finger_3	protein_coding_gene
Epsti1	3.39207	3.03542	4.00999	8.02798	9.77447	7.71799	-1.24903	0.000283864	0.0173347	NCBI_Gene:108670,ENSEMBL:ENSMUSG00000022014	epithelial_stromal_interaction_1_(breast)	protein_coding_gene
Spats2l	7.02644	4.5008	5.72855	7.08351	22.9122	11.9891	-1.24874	0.000145192	0.0101144	VEGA:OTTMUSG00000035161,NCBI_Gene:67198,ENSEMBL:ENSMUSG00000038305	spermatogenesis_associated%2c_serine-rich_2-like	protein_coding_gene
Evl	5.93613	3.55877	4.82835	8.59466	15.5551	10.2657	-1.24783	0.000218904	0.0143055	NCBI_Gene:14026,ENSEMBL:ENSMUSG00000021262	Ena-vasodilator_stimulated_phosphoprotein	protein_coding_gene
9030025P20Rik	1.21146	1.88406	1.47306	4.15566	4.41428	2.69755	-1.24727	0.00123738	0.0556176	NCBI_Gene:100041574,ENSEMBL:ENSMUSG00000073455	RIKEN_cDNA_9030025P20_gene	protein_coding_gene
Pik3cg	1.3326	1.46538	1.71857	3.77787	2.41734	4.42099	-1.24727	0.00221451	0.0870956	VEGA:OTTMUSG00000033083,NCBI_Gene:30955,ENSEMBL:ENSMUSG00000020573	phosphoinositide-3-kinase%2c_catalytic%2c_gamma_polypeptide	protein_coding_gene
Sp140	0.848019	0.732689	1.63673	2.07783	3.15306	2.84741	-1.24299	0.0020371	0.0820372	VEGA:OTTMUSG00000030222,NCBI_Gene:434484,ENSEMBL:ENSMUSG00000070031	Sp140_nuclear_body_protein	protein_coding_gene
Ptpro	0.848019	0.418679	2.04591	2.92785	1.89183	3.44687	-1.23886	0.00203463	0.0820372	NCBI_Gene:19277,ENSEMBL:ENSMUSG00000030223	protein_tyrosine_phosphatase%2c_receptor_type%2c_O	protein_coding_gene
Stat1	64.2071	50.3462	57.6129	51.8513	315.2	71.1104	-1.23502	1.72461e-05	0.00158484	NCBI_Gene:20846,ENSEMBL:ENSMUSG00000026104	signal_transducer_and_activator_of_transcription_1	protein_coding_gene
Snhg11	2.18062	3.24476	2.12775	3.49453	6.83162	7.11854	-1.235	0.000948128	0.0453631	VEGA:OTTMUSG00000015934,NCBI_Gene:319317,ENSEMBL:ENSMUSG00000044349	small_nucleolar_RNA_host_gene_11	protein_coding_gene
Synpo	2.78635	5.02415	2.7006	4.34455	10.4051	9.59129	-1.23481	0.000557413	0.0295566	VEGA:OTTMUSG00000033190,NCBI_Gene:104027,ENSEMBL:ENSMUSG00000043079	synaptopodin	protein_coding_gene
Gabbr2	5.81498	6.5942	8.18365	18.3227	10.0898	19.7071	-1.23349	0.000227959	0.0147592	VEGA:OTTMUSG00000006774,NCBI_Gene:242425,ENSEMBL:ENSMUSG00000039809	gamma-aminobutyric_acid_(GABA)_B_receptor%2c_2	protein_coding_gene
Parp11	6.54186	4.39613	8.92017	8.6891	29.1132	12.5886	-1.23273	5.86126e-05	0.00458762	VEGA:OTTMUSG00000023340,NCBI_Gene:101187,ENSEMBL:ENSMUSG00000037997	poly_(ADP-ribose)_polymerase_family%2c_member_11	protein_coding_gene
Acot1	2.05947	3.14009	2.86428	7.4613	4.72958	6.81881	-1.23264	0.000715347	0.0362325	NCBI_Gene:26897,ENSEMBL:ENSMUSG00000072949	acyl-CoA_thioesterase_1	protein_coding_gene
Btc	1.45375	0.942028	3.68264	4.53345	6.09591	5.02044	-1.23165	0.000311414	0.0186104	NCBI_Gene:12223,ENSEMBL:ENSMUSG00000082361	betacellulin%2c_epidermal_growth_factor_family_member	protein_coding_gene
Cd53	3.63437	3.14009	4.09182	3.96677	14.5041	8.09265	-1.23117	0.000248364	0.0156912	NCBI_Gene:12508,ENSEMBL:ENSMUSG00000040747	CD53_antigen	protein_coding_gene
Ugt3a1	20.7159	20.4106	29.9521	55.9125	53.0764	61.2194	-1.23079	7.02406e-05	0.00536516	VEGA:OTTMUSG00000026414,NCBI_Gene:105887,ENSEMBL:ENSMUSG00000072664	UDP_glycosyltransferases_3_family%2c_polypeptide_A1	protein_coding_gene
Gng2	3.87666	4.29146	4.2555	6.70572	13.5581	9.51636	-1.23018	0.000265751	0.0164613	VEGA:OTTMUSG00000034627,NCBI_Gene:14702,ENSEMBL:ENSMUSG00000043004	guanine_nucleotide_binding_protein_(G_protein)%2c_gamma_2	protein_coding_gene
Lig1	2.42291	1.15137	1.30938	3.0223	5.04489	3.22207	-1.22815	0.00218344	0.0859448	VEGA:OTTMUSG00000030683,NCBI_Gene:16881,ENSEMBL:ENSMUSG00000056394	ligase_I%2c_DNA%2c_ATP-dependent	protein_coding_gene
Cyr61	0.726873	2.72142	3.92815	4.34455	7.67244	6.74388	-1.22737	0.000279442	0.0171307	NCBI_Gene:16007,ENSEMBL:ENSMUSG00000028195	cysteine_rich_protein_61	protein_coding_gene
Zfp395	25.0771	15.0725	16.7765	48.7345	35.3142	44.7344	-1.22593	0.000214082	0.014029	NCBI_Gene:380912,ENSEMBL:ENSMUSG00000034522	zinc_finger_protein_395	protein_coding_gene
9130409I23Rik	10.5397	8.47826	9.98405	6.80017	24.0683	34.0191	-1.22413	0.000348492	0.0204406	NCBI_Gene:619326,ENSEMBL:ENSMUSG00000038768	RIKEN_cDNA_9130409I23_gene	protein_coding_gene
Gpr141	1.21146	2.72142	1.63673	5.95015	3.88877	3.44687	-1.22337	0.00127693	0.0570176	NCBI_Gene:353346,ENSEMBL:ENSMUSG00000053101	G_protein-coupled_receptor_141	protein_coding_gene
Ildr2	33.0727	40.6119	30.8523	102.947	85.4478	59.7208	-1.22335	7.31478e-05	0.00555152	VEGA:OTTMUSG00000021748,NCBI_Gene:100039795,ENSEMBL:ENSMUSG00000040612	immunoglobulin-like_domain_containing_receptor_2	protein_coding_gene
Zfp36	13.326	16.3285	12.8483	40.3288	24.0683	33.1949	-1.22138	0.000182404	0.0121768	VEGA:OTTMUSG00000021115,NCBI_Gene:22695,ENSEMBL:ENSMUSG00000044786	zinc_finger_protein_36	protein_coding_gene
Plscr1	7.9956	5.33816	5.23753	10.6725	19.9694	12.5136	-1.21998	0.000279058	0.0171293	VEGA:OTTMUSG00000023001,NCBI_Gene:22038,ENSEMBL:ENSMUSG00000032369	phospholipid_scramblase_1	protein_coding_gene
Snn	0.848019	1.25604	1.71857	2.73896	3.78367	2.92235	-1.21804	0.00201054	0.0814328	NCBI_Gene:20621,ENSEMBL:ENSMUSG00000037972	stannin	protein_coding_gene
Steap2	1.09031	1.67472	1.39122	4.06121	2.94285	2.84741	-1.21563	0.00255324	0.0970436	VEGA:OTTMUSG00000021588,NCBI_Gene:74051,ENSEMBL:ENSMUSG00000015653	six_transmembrane_epithelial_antigen_of_prostate_2	protein_coding_gene
Unc5d	2.30176	3.34943	2.61877	13.4114	2.83775	3.44687	-1.2152	0.000579206	0.0305079	NCBI_Gene:210801,ENSEMBL:ENSMUSG00000063626	unc-5_homolog_D_(C._elegans)	protein_coding_gene
Hck	3.9978	4.81481	3.84631	6.04459	17.7622	6.96867	-1.21429	0.000234252	0.0150193	VEGA:OTTMUSG00000015777,NCBI_Gene:15162,ENSEMBL:ENSMUSG00000003283	hemopoietic_cell_kinase	protein_coding_gene
Klf6	10.0551	6.48953	7.28345	9.35023	29.4285	16.9346	-1.21398	0.000201527	0.013298	NCBI_Gene:23849,ENSEMBL:ENSMUSG00000000078	Kruppel-like_factor_6	protein_coding_gene
Cep57l1	7.02644	7.6409	7.8563	13.6948	15.1347	22.1799	-1.20927	0.000355336	0.0207906	NCBI_Gene:103268,ENSEMBL:ENSMUSG00000019813	centrosomal_protein_57-like_1	protein_coding_gene
Csf2rb2	1.93833	1.0467	1.55489	1.98338	6.72652	2.32289	-1.20622	0.00175528	0.0738646	NCBI_Gene:12984,ENSEMBL:ENSMUSG00000071714	colony_stimulating_factor_2_receptor%2c_beta_2%2c_low-affinity_(granulocyte-macrophage)	protein_coding_gene
Fcgr1	1.81718	2.61675	1.30938	3.40008	7.98774	2.39782	-1.20351	0.00104941	0.0489758	NCBI_Gene:14129,ENSEMBL:ENSMUSG00000015947	Fc_receptor%2c_IgG%2c_high_affinity_I	protein_coding_gene
Aim2	2.90749	2.40741	2.78244	5.66681	6.41121	6.51908	-1.20259	0.000968085	0.0460859	VEGA:OTTMUSG00000033253,NCBI_Gene:383619,ENSEMBL:ENSMUSG00000037860	absent_in_melanoma_2	protein_coding_gene
Rnf180	2.78635	3.03542	3.02795	5.28902	7.88264	7.2684	-1.19938	0.000802422	0.039481	NCBI_Gene:71816,ENSEMBL:ENSMUSG00000021720	ring_finger_protein_180	protein_coding_gene
Itgal	8.72248	5.65217	8.34732	8.6891	29.2183	15.9605	-1.198	0.000170086	0.0114947	VEGA:OTTMUSG00000031314,NCBI_Gene:16408,ENSEMBL:ENSMUSG00000030830	integrin_alpha_L	protein_coding_gene
Zfhx2	3.27093	2.30274	2.86428	6.89462	6.30611	6.14442	-1.19797	0.000907835	0.0438772	VEGA:OTTMUSG00000041076,NCBI_Gene:239102,ENSEMBL:ENSMUSG00000040721	zinc_finger_homeobox_2	protein_coding_gene
Arrdc2	9.44935	6.07085	8.51099	14.9226	17.2367	21.8052	-1.19643	0.000380306	0.0218481	NCBI_Gene:70807,ENSEMBL:ENSMUSG00000002910	arrestin_domain_containing_2	protein_coding_gene
Slc37a1	1.93833	4.18679	2.04591	7.74464	7.88264	3.7466	-1.19565	0.000667656	0.0343293	NCBI_Gene:224674,ENSEMBL:ENSMUSG00000024036	solute_carrier_family_37_(glycerol-3-phosphate_transporter)%2c_member_1	protein_coding_gene
Map2k6	36.7071	37.8905	45.0919	172.365	47.9264	61.3693	-1.19435	8.35502e-05	0.0062413	VEGA:OTTMUSG00000003325,NCBI_Gene:26399,ENSEMBL:ENSMUSG00000020623	mitogen-activated_protein_kinase_kinase_6	protein_coding_gene
Mmp15	15.9912	10.3623	14.7306	31.2619	20.7051	38.8897	-1.19297	0.000350936	0.0205585	VEGA:OTTMUSG00000027464,NCBI_Gene:17388,ENSEMBL:ENSMUSG00000031790	matrix_metallopeptidase_15	protein_coding_gene
Lyz1	3.63437	3.24476	2.94611	6.32793	7.56733	8.09265	-1.19086	0.00108163	0.0499888	NCBI_Gene:17110,ENSEMBL:ENSMUSG00000069515	lysozyme_1	protein_coding_gene
Il22ra1	3.02864	1.36071	3.92815	4.34455	9.03876	6.51908	-1.19068	0.000499135	0.0272261	VEGA:OTTMUSG00000009729,NCBI_Gene:230828,ENSEMBL:ENSMUSG00000037157	interleukin_22_receptor%2c_alpha_1	protein_coding_gene
Dock10	19.2621	18.1079	19.7226	27.7674	57.806	45.7085	-1.18747	0.000161491	0.0110713	NCBI_Gene:210293,ENSEMBL:ENSMUSG00000038608	dedicator_of_cytokinesis_10	protein_coding_gene
Fgr	2.18062	2.19807	1.96408	4.25011	6.51632	3.97139	-1.186	0.00141612	0.0618379	VEGA:OTTMUSG00000010096,NCBI_Gene:14191,ENSEMBL:ENSMUSG00000028874	Gardner-Rasheed_feline_sarcoma_viral_(Fgr)_oncogene_homolog	protein_coding_gene
Rassf4	5.3304	5.23349	5.1557	7.74464	16.7112	11.7643	-1.18517	0.000405356	0.0230364	NCBI_Gene:213391,ENSEMBL:ENSMUSG00000042129	Ras_association_(RalGDS/AF-6)_domain_family_member_4	protein_coding_gene
Samsn1	1.21146	1.88406	1.22755	4.439	3.36326	2.24796	-1.18187	0.00253624	0.096578	VEGA:OTTMUSG00000023564,NCBI_Gene:67742,ENSEMBL:ENSMUSG00000022876	SAM_domain%2c_SH3_domain_and_nuclear_localization_signals%2c_1	protein_coding_gene
Susd4	12.7203	11.723	13.4212	47.1289	14.2939	24.5027	-1.18013	0.000242825	0.0154439	VEGA:OTTMUSG00000027014,NCBI_Gene:96935,ENSEMBL:ENSMUSG00000038576	sushi_domain_containing_4	protein_coding_gene
Trpm2	8.2379	5.02415	6.62875	10.2003	21.9663	13.3379	-1.17265	0.000339493	0.019962	VEGA:OTTMUSG00000020526,NCBI_Gene:28240,ENSEMBL:ENSMUSG00000009292	transient_receptor_potential_cation_channel%2c_subfamily_M%2c_member_2	protein_coding_gene
Casc4	3.02864	2.19807	2.45509	4.25011	5.36019	7.11854	-1.17139	0.0020984	0.0833571	VEGA:OTTMUSG00000015386,NCBI_Gene:319996,ENSEMBL:ENSMUSG00000060227	cancer_susceptibility_candidate_4	protein_coding_gene
Cd247	1.81718	2.82609	1.55489	4.53345	5.36019	4.04633	-1.16793	0.00225171	0.088235	VEGA:OTTMUSG00000034863,NCBI_Gene:12503,ENSEMBL:ENSMUSG00000005763	CD247_antigen	protein_coding_gene
Zfp385b	69.6587	35.3784	43.7007	75.7463	97.009	141.996	-1.16718	0.000528744	0.0284492	VEGA:OTTMUSG00000015153,NCBI_Gene:241494,ENSEMBL:ENSMUSG00000027016	zinc_finger_protein_385B	protein_coding_gene
Cd84	4.84582	5.75684	5.31937	8.31132	19.0234	9.81609	-1.16513	0.000331232	0.0195488	VEGA:OTTMUSG00000026928,NCBI_Gene:12523,ENSEMBL:ENSMUSG00000038147	CD84_antigen	protein_coding_gene
Mlkl	7.02644	5.23349	4.2555	5.47791	22.1765	9.81609	-1.16513	0.00050103	0.0272668	VEGA:OTTMUSG00000031320,NCBI_Gene:74568,ENSEMBL:ENSMUSG00000012519	mixed_lineage_kinase_domain-like	protein_coding_gene
4930595M18Rik	0.969164	0.418679	1.96408	7.08351	1.15612	0.299728	-1.16108	0.00203162	0.0820299	VEGA:OTTMUSG00000017894,NCBI_Gene:245492,ENSEMBL:ENSMUSG00000060673	RIKEN_cDNA_4930595M18_gene	protein_coding_gene
Apbb1ip	4.72468	5.23349	4.33733	7.2724	13.3479	11.2398	-1.16091	0.000742828	0.0372142	VEGA:OTTMUSG00000011555,NCBI_Gene:54519,ENSEMBL:ENSMUSG00000026786	amyloid_beta_(A4)_precursor_protein-binding%2c_family_B%2c_member_1_interacting_protein	protein_coding_gene
Tmem51	5.81498	5.86151	5.48304	11.3336	12.9275	13.7125	-1.16014	0.000683908	0.0350512	VEGA:OTTMUSG00000010186,NCBI_Gene:214359,ENSEMBL:ENSMUSG00000040616	transmembrane_protein_51	protein_coding_gene
Hist2h4	3.02864	1.77939	2.7006	5.95015	5.6755	5.24524	-1.15995	0.00165945	0.0709634	VEGA:OTTMUSG00000036431,NCBI_Gene:97122,ENSEMBL:ENSMUSG00000091405	histone_cluster_2%2c_H4	protein_coding_gene
1700037H04Rik	2.42291	3.14009	4.09182	8.50021	7.77754	6.36922	-1.15865	0.00064134	0.033228	VEGA:OTTMUSG00000015728,NCBI_Gene:67326,ENSEMBL:ENSMUSG00000027327	RIKEN_cDNA_1700037H04_gene	protein_coding_gene
Kif21b	4.48238	3.34943	3.76448	8.40576	8.30305	8.84197	-1.15713	0.001046	0.0488648	VEGA:OTTMUSG00000026867,NCBI_Gene:16565,ENSEMBL:ENSMUSG00000041642	kinesin_family_member_21B	protein_coding_gene
Col27a1	19.7467	26.3768	22.8324	30.0341	36.2601	79.5028	-1.15686	0.000634429	0.033014	VEGA:OTTMUSG00000000244,NCBI_Gene:373864,ENSEMBL:ENSMUSG00000045672	collagen%2c_type_XXVII%2c_alpha_1	protein_coding_gene
Arhgap25	6.05728	5.12882	5.40121	11.1447	15.0296	11.1649	-1.1564	0.000546596	0.0291784	VEGA:OTTMUSG00000023045,NCBI_Gene:232201,ENSEMBL:ENSMUSG00000030047	Rho_GTPase_activating_protein_25	protein_coding_gene
Zfp608	11.9934	10.781	16.4491	25.9729	22.8071	37.9905	-1.15362	0.000364992	0.0212509	NCBI_Gene:269023,ENSEMBL:ENSMUSG00000052713	zinc_finger_protein_608	protein_coding_gene
Tnfrsf19	5.20926	3.14009	7.8563	11.0503	11.2459	14.6117	-1.1532	0.00045408	0.0252615	NCBI_Gene:29820,ENSEMBL:ENSMUSG00000060548	tumor_necrosis_factor_receptor_superfamily%2c_member_19	protein_coding_gene
Fam129a	31.8613	24.3881	30.6068	79.052	79.8774	41.812	-1.15277	0.000125818	0.00888385	VEGA:OTTMUSG00000021503,NCBI_Gene:63913,ENSEMBL:ENSMUSG00000026483	family_with_sequence_similarity_129%2c_member_A	protein_coding_gene
Mgst3	7.63217	8.58293	6.71059	13.4114	22.1765	15.6608	-1.15143	0.000449348	0.0250864	VEGA:OTTMUSG00000022623,NCBI_Gene:66447,ENSEMBL:ENSMUSG00000026688	microsomal_glutathione_S-transferase_3	protein_coding_gene
Spag16	7.87446	7.11755	10.4751	24.5562	17.7622	16.1853	-1.14891	0.000266669	0.0164752	VEGA:OTTMUSG00000034211,NCBI_Gene:66722,ENSEMBL:ENSMUSG00000053153	sperm_associated_antigen_16	protein_coding_gene
Slc29a3	3.02864	2.72142	3.43713	4.34455	9.03876	7.34333	-1.1487	0.000998255	0.0472853	VEGA:OTTMUSG00000030007,NCBI_Gene:71279,ENSEMBL:ENSMUSG00000020100	solute_carrier_family_29_(nucleoside_transporters)%2c_member_3	protein_coding_gene
Pik3cd	6.29957	5.23349	5.72855	10.6725	19.9694	9.1417	-1.14835	0.000362958	0.0211584	VEGA:OTTMUSG00000010264,NCBI_Gene:18707,ENSEMBL:ENSMUSG00000039936	phosphatidylinositol_3-kinase_catalytic_delta_polypeptide	protein_coding_gene
Apol9b	74.0199	47.7294	45.5829	90.6689	169.634	107.527	-1.14796	0.000272724	0.0167621	NCBI_Gene:71898,ENSEMBL:ENSMUSG00000068246	apolipoprotein_L_9b	protein_coding_gene
Epha2	8.11675	10.5717	10.4751	14.167	28.0622	23.4537	-1.14605	0.000326066	0.0193024	VEGA:OTTMUSG00000010200,NCBI_Gene:13836,ENSEMBL:ENSMUSG00000006445	Eph_receptor_A2	protein_coding_gene
Cdkl2	2.54406	2.30274	2.78244	3.68342	6.30611	6.81881	-1.14503	0.00193942	0.0794328	VEGA:OTTMUSG00000025604,NCBI_Gene:53886,ENSEMBL:ENSMUSG00000029403	cyclin-dependent_kinase-like_2_(CDC2-related_kinase)	protein_coding_gene
Nav2	51.3657	46.4734	63.2596	124.103	100.267	132.854	-1.14441	0.00023502	0.0150482	NCBI_Gene:78286,ENSEMBL:ENSMUSG00000052512	neuron_navigator_2	protein_coding_gene
Galc	7.87446	7.74557	9.24752	20.1172	17.0265	18.2085	-1.13783	0.000442646	0.0247997	NCBI_Gene:14420,ENSEMBL:ENSMUSG00000021003	galactosylceramidase	protein_coding_gene
Aoah	2.90749	4.08212	4.82835	8.21687	12.0867	7.2684	-1.13612	0.000484362	0.0265116	NCBI_Gene:27052,ENSEMBL:ENSMUSG00000021322	acyloxyacyl_hydrolase	protein_coding_gene
Prkag2	100.308	72.9549	66.2875	155.365	141.362	203.815	-1.13437	0.000626049	0.0326853	VEGA:OTTMUSG00000023541,NCBI_Gene:108099,ENSEMBL:ENSMUSG00000028944	protein_kinase%2c_AMP-activated%2c_gamma_2_non-catalytic_subunit	protein_coding_gene
Ajuba	1.09031	1.15137	2.53693	3.21119	4.72958	3.44687	-1.1341	0.00195374	0.0798129	NCBI_Gene:16475,ENSEMBL:ENSMUSG00000022178	ajuba_LIM_protein	protein_coding_gene
Glo1	252.346	231.634	277.835	677.845	473.274	531.268	-1.13154	0.00022802	0.0147592	NCBI_Gene:109801,ENSEMBL:ENSMUSG00000024026	glyoxalase_1	protein_coding_gene
Vav1	4.36124	3.24476	4.58284	5.8557	11.1408	9.89102	-1.12918	0.00105586	0.0490841	VEGA:OTTMUSG00000036994,NCBI_Gene:22324,ENSEMBL:ENSMUSG00000034116	vav_1_oncogene	protein_coding_gene
Oasl2	2.30176	3.4541	2.29142	3.58898	9.45917	5.02044	-1.12747	0.00141228	0.0617272	VEGA:OTTMUSG00000014606,NCBI_Gene:23962,ENSEMBL:ENSMUSG00000029561	2'-5'_oligoadenylate_synthetase-like_2	protein_coding_gene
Abr	10.1762	11.9324	13.994	17.1893	41.7254	23.7534	-1.12376	0.000221392	0.0144087	VEGA:OTTMUSG00000006233,NCBI_Gene:109934,ENSEMBL:ENSMUSG00000017631	active_BCR-related_gene	protein_coding_gene
C1qc	17.8084	21.0386	17.4312	26.8229	73.5713	28.3243	-1.12371	0.000179009	0.0120112	VEGA:OTTMUSG00000009764,NCBI_Gene:12262,ENSEMBL:ENSMUSG00000036896	complement_component_1%2c_q_subcomponent%2c_C_chain	protein_coding_gene
Sorl1	3.87666	3.76811	4.33733	8.878	8.40815	8.99183	-1.12367	0.00117417	0.0534181	VEGA:OTTMUSG00000031794,NCBI_Gene:20660,ENSEMBL:ENSMUSG00000049313	sortilin-related_receptor%2c_LDLR_class_A_repeats-containing	protein_coding_gene
Myof	12.7203	11.5137	11.2934	16.2448	41.305	21.8801	-1.12349	0.000324142	0.0192609	NCBI_Gene:226101,ENSEMBL:ENSMUSG00000048612	myoferlin	protein_coding_gene
Inpp4b	12.478	14.1304	14.8124	27.3896	25.8551	36.0423	-1.12324	0.000552955	0.0293858	VEGA:OTTMUSG00000035809,NCBI_Gene:234515,ENSEMBL:ENSMUSG00000037940	inositol_polyphosphate-4-phosphatase%2c_type_II	protein_coding_gene
Rin3	15.022	14.5491	13.8304	27.3896	29.3234	35.8924	-1.12249	0.000644338	0.0333148	VEGA:OTTMUSG00000023301,NCBI_Gene:217835,ENSEMBL:ENSMUSG00000044456	Ras_and_Rab_interactor_3	protein_coding_gene
Shroom3	63.6014	54.4283	59.9043	100.019	149.875	136.676	-1.12219	0.000332616	0.0196062	VEGA:OTTMUSG00000036945,NCBI_Gene:27428,ENSEMBL:ENSMUSG00000029381	shroom_family_member_3	protein_coding_gene
Il6ra	56.6961	59.0338	30.525	59.1237	83.9764	147.616	-1.11709	0.00146721	0.0638344	NCBI_Gene:16194,ENSEMBL:ENSMUSG00000027947	interleukin_6_receptor%2c_alpha	protein_coding_gene
Pola1	8.48019	12.4557	14.9761	26.4451	30.1642	24.8025	-1.1153	0.000263555	0.0163818	VEGA:OTTMUSG00000017971,NCBI_Gene:18968,ENSEMBL:ENSMUSG00000006678	polymerase_(DNA_directed)%2c_alpha_1	protein_coding_gene
Mx2	17.9295	11.5137	7.77446	17.4727	36.2601	24.0532	-1.11335	0.00093384	0.0449511	NCBI_Gene:17858,ENSEMBL:ENSMUSG00000023341	myxovirus_(influenza_virus)_resistance_2	protein_coding_gene
Pwwp2b	1.57489	2.93075	2.78244	3.77787	5.36019	6.74388	-1.11297	0.00250002	0.0955187	NCBI_Gene:101631,ENSEMBL:ENSMUSG00000060260	PWWP_domain_containing_2B	protein_coding_gene
Irf5	6.17842	6.07085	3.84631	12.0892	12.6122	9.59129	-1.11239	0.0012435	0.055787	VEGA:OTTMUSG00000035855,NCBI_Gene:27056,ENSEMBL:ENSMUSG00000029771	interferon_regulatory_factor_5	protein_coding_gene
Bcl9	1.81718	2.82609	2.94611	4.72234	4.83469	6.89374	-1.11122	0.00245595	0.094403	VEGA:OTTMUSG00000022435,NCBI_Gene:77578,ENSEMBL:ENSMUSG00000038256	B_cell_CLL/lymphoma_9	protein_coding_gene
Sall1	12.3568	10.153	11.3753	18.8894	25.3295	27.8747	-1.11007	0.000752566	0.0374392	NCBI_Gene:58198,ENSEMBL:ENSMUSG00000031665	sal-like_1_(Drosophila)	protein_coding_gene
Rbp1	6.05728	4.39613	6.79243	14.9226	13.0326	10.4155	-1.1098	0.000633517	0.0330026	NCBI_Gene:19659,ENSEMBL:ENSMUSG00000046402	retinol_binding_protein_1%2c_cellular	protein_coding_gene
Shank2	22.8965	24.5974	36.9901	61.8626	64.6376	62.4932	-1.10831	0.000230707	0.0148521	VEGA:OTTMUSG00000016451,NCBI_Gene:210274,ENSEMBL:ENSMUSG00000037541	SH3/ankyrin_domain_gene_2	protein_coding_gene
Atoh8	9.81279	4.91948	8.83834	11.5225	14.7143	22.8542	-1.10817	0.00123901	0.0556382	NCBI_Gene:71093,ENSEMBL:ENSMUSG00000037621	atonal_homolog_8_(Drosophila)	protein_coding_gene
Irgm2	38.282	31.5056	36.0899	35.512	176.992	35.8175	-1.10656	9.25852e-05	0.00686228	VEGA:OTTMUSG00000005725,NCBI_Gene:54396,ENSEMBL:ENSMUSG00000069874	immunity-related_GTPase_family_M_member_2	protein_coding_gene
Rab20	7.14759	6.17552	7.36528	15.6782	16.0806	13.4878	-1.10596	0.000724345	0.0363781	NCBI_Gene:19332,ENSEMBL:ENSMUSG00000031504	RAB20%2c_member_RAS_oncogene_family	protein_coding_gene
Tbx15	0.848019	1.25604	1.88224	7.55574	1.26122	0.674388	-1.10593	0.00258797	0.0979261	VEGA:OTTMUSG00000006867,NCBI_Gene:21384,ENSEMBL:ENSMUSG00000027868	T-box_15	protein_coding_gene
Slc45a3	7.26873	5.33816	10.0659	10.7669	22.4918	17.4591	-1.1051	0.000459968	0.0255293	NCBI_Gene:212980,ENSEMBL:ENSMUSG00000026435	solute_carrier_family_45%2c_member_3	protein_coding_gene
Itga4	7.38988	5.96618	6.87426	7.17796	20.6	15.8856	-1.10413	0.000880556	0.0428201	VEGA:OTTMUSG00000013313,NCBI_Gene:16401,ENSEMBL:ENSMUSG00000027009	integrin_alpha_4	protein_coding_gene
0610012H03Rik	61.7842	54.9517	50.6568	110.975	93.7509	141.546	-1.10236	0.000764966	0.0379765	VEGA:OTTMUSG00000014989,NCBI_Gene:74088,ENSEMBL:ENSMUSG00000055312	RIKEN_cDNA_0610012H03_gene	protein_coding_gene
Mgmt	28.3481	32.7617	36.9901	71.6851	61.6948	77.9292	-1.10024	0.000422398	0.0238622	NCBI_Gene:17314,ENSEMBL:ENSMUSG00000054612	O-6-methylguanine-DNA_methyltransferase	protein_coding_gene
Plin4	10.6608	16.8518	7.8563	10.7669	20.8102	38.3652	-1.0999	0.00218179	0.0859448	NCBI_Gene:57435,ENSEMBL:ENSMUSG00000002831	perilipin_4	protein_coding_gene
Atn1	4.84582	3.87278	4.82835	10.0114	6.62142	11.6894	-1.09988	0.00192914	0.0791482	VEGA:OTTMUSG00000023122,NCBI_Gene:13498,ENSEMBL:ENSMUSG00000004263	atrophin_1	protein_coding_gene
Isg15	3.87666	3.34943	2.94611	3.30564	14.399	5.02044	-1.09957	0.00108649	0.0501645	NCBI_Gene:100038882,ENSEMBL:ENSMUSG00000035692	ISG15_ubiquitin-like_modifier	protein_coding_gene
Cebpd	4.72468	3.34943	4.09182	5.38347	9.24896	10.7902	-1.09894	0.00212392	0.0842297	NCBI_Gene:12609,ENSEMBL:ENSMUSG00000071637	CCAAT/enhancer_binding_protein_(C/EBP)%2c_delta	protein_coding_gene
Cmklr1	3.9978	3.34943	3.6008	3.87232	13.8734	6.51908	-1.0969	0.00116585	0.0531567	VEGA:OTTMUSG00000025812,NCBI_Gene:14747,ENSEMBL:ENSMUSG00000042190	chemokine-like_receptor_1	protein_coding_gene
Gcnt2	33.4362	43.6473	39.6088	68.0017	79.8774	99.135	-1.09609	0.000549	0.0292475	NCBI_Gene:14538,ENSEMBL:ENSMUSG00000021360	glucosaminyl_(N-acetyl)_transferase_2%2c_I-branching_enzyme	protein_coding_gene
Acpl2	9.93393	15.1771	11.4571	27.1062	25.9602	25.327	-1.09244	0.000636918	0.0331072	VEGA:OTTMUSG00000027495,NCBI_Gene:235534,ENSEMBL:ENSMUSG00000043587	acid_phosphatase-like_2	protein_coding_gene
Sipa1l2	13.4472	7.53623	17.6767	42.9733	16.501	25.1771	-1.09243	0.000442164	0.0247997	NCBI_Gene:244668,ENSEMBL:ENSMUSG00000001995	signal-induced_proliferation-associated_1_like_2	protein_coding_gene
Ifit2	5.08811	4.29146	3.51897	5.38347	17.1316	5.91962	-1.08967	0.00101141	0.0477181	VEGA:OTTMUSG00000016643,NCBI_Gene:15958,ENSEMBL:ENSMUSG00000045932	interferon-induced_protein_with_tetratricopeptide_repeats_2	protein_coding_gene
Mki67	1.81718	2.82609	3.84631	2.45562	13.6632	4.12126	-1.08772	0.000588226	0.0309487	NCBI_Gene:17345,ENSEMBL:ENSMUSG00000031004	antigen_identified_by_monoclonal_antibody_Ki_67	protein_coding_gene
Tox	48.8216	39.7745	40.2635	81.2242	71.0489	110.899	-1.08638	0.000972473	0.0462485	VEGA:OTTMUSG00000004332,NCBI_Gene:252838,ENSEMBL:ENSMUSG00000041272	thymocyte_selection-associated_high_mobility_group_box	protein_coding_gene
Tyrobp	4.60353	4.29146	4.41917	5.8557	16.3959	7.19347	-1.08237	0.000875321	0.0426091	NCBI_Gene:22177,ENSEMBL:ENSMUSG00000030579	TYRO_protein_tyrosine_kinase_binding_protein	protein_coding_gene
Dnase1l1	1.3326	1.67472	2.78244	2.55006	5.7806	4.64578	-1.08062	0.00253504	0.096578	VEGA:OTTMUSG00000017644,NCBI_Gene:69537,ENSEMBL:ENSMUSG00000019088	deoxyribonuclease_1-like_1	protein_coding_gene
Chst13	4.11895	7.6409	4.09182	11.8058	12.6122	9.36649	-1.08	0.00129776	0.0577311	NCBI_Gene:71797,ENSEMBL:ENSMUSG00000056643	carbohydrate_(chondroitin_4)_sulfotransferase_13	protein_coding_gene
Mettl15	5.81498	5.75684	8.83834	13.9781	15.0296	15.436	-1.07953	0.000770365	0.0382046	VEGA:OTTMUSG00000015096,NCBI_Gene:76894,ENSEMBL:ENSMUSG00000057234	methyltransferase_like_15	protein_coding_gene
Pde4a	2.6652	3.14009	3.3553	6.51683	6.41121	6.66894	-1.07808	0.00226166	0.0884374	VEGA:OTTMUSG00000034143,NCBI_Gene:18577,ENSEMBL:ENSMUSG00000032177	phosphodiesterase_4A%2c_cAMP_specific	protein_coding_gene
Hcls1	3.87666	2.0934	4.99202	4.81679	15.0296	5.3951	-1.0779	0.00068632	0.0351275	VEGA:OTTMUSG00000035773,NCBI_Gene:15163,ENSEMBL:ENSMUSG00000022831	hematopoietic_cell_specific_Lyn_substrate_1	protein_coding_gene
Slc2a5	9.08591	10.467	9.6567	23.045	21.1255	18.2834	-1.07737	0.000754767	0.0375094	VEGA:OTTMUSG00000010389,NCBI_Gene:56485,ENSEMBL:ENSMUSG00000028976	solute_carrier_family_2_(facilitated_glucose_transporter)%2c_member_5	protein_coding_gene
Rab30	8.48019	7.11755	7.69263	14.3559	19.5489	15.5109	-1.07574	0.00103379	0.0483894	VEGA:OTTMUSG00000022521,NCBI_Gene:75985,ENSEMBL:ENSMUSG00000030643	RAB30%2c_member_RAS_oncogene_family	protein_coding_gene
Rab3c	3.27093	4.18679	4.66468	22.7617	3.25816	1.42371	-1.07362	0.000722039	0.0363781	NCBI_Gene:67295,ENSEMBL:ENSMUSG00000021700	RAB3C%2c_member_RAS_oncogene_family	protein_coding_gene
Lnx1	8.2379	3.03542	7.28345	20.3061	9.87958	9.51636	-1.07245	0.00103174	0.0483413	VEGA:OTTMUSG00000028588,NCBI_Gene:16924,ENSEMBL:ENSMUSG00000029228	ligand_of_numb-protein_X_1	protein_coding_gene
Tnip1	9.93393	7.01288	5.31937	10.3891	15.8704	17.9837	-1.07075	0.00255807	0.0971493	VEGA:OTTMUSG00000006334,NCBI_Gene:57783,ENSEMBL:ENSMUSG00000020400	TNFAIP3_interacting_protein_1	protein_coding_gene
Psmb8	7.02644	6.07085	4.66468	6.61128	23.0173	8.69211	-1.0705	0.00102468	0.0481053	VEGA:OTTMUSG00000037118,NCBI_Gene:16913,ENSEMBL:ENSMUSG00000024338	proteasome_(prosome%2c_macropain)_subunit%2c_beta_type_8_(large_multifunctional_peptidase_7)	protein_coding_gene
Clec9a	3.51322	2.72142	5.1557	5.57236	10.5102	8.76704	-1.06875	0.00138654	0.06077	VEGA:OTTMUSG00000027008,NCBI_Gene:232414,ENSEMBL:ENSMUSG00000046080	C-type_lectin_domain_family_9%2c_member_a	protein_coding_gene
Vcam1	19.8679	22.6087	17.1038	14.167	77.9856	36.1172	-1.06612	0.00049496	0.0270293	NCBI_Gene:22329,ENSEMBL:ENSMUSG00000027962	vascular_cell_adhesion_molecule_1	protein_coding_gene
Vim	15.2643	6.48953	17.9222	16.5282	46.3499	24.8774	-1.0638	0.000376923	0.0217589	VEGA:OTTMUSG00000011231,NCBI_Gene:22352,ENSEMBL:ENSMUSG00000026728	vimentin	protein_coding_gene
Mast4	56.8172	51.2882	71.8524	109.653	108.675	155.409	-1.06083	0.0007138	0.0362315	VEGA:OTTMUSG00000035371,NCBI_Gene:328329,ENSEMBL:ENSMUSG00000034751	microtubule_associated_serine/threonine_kinase_family_member_4	protein_coding_gene
Ifi30	4.84582	5.12882	5.31937	5.47791	14.2939	12.2888	-1.06026	0.00169276	0.0717532	NCBI_Gene:65972,ENSEMBL:ENSMUSG00000031838	interferon_gamma_inducible_protein_30	protein_coding_gene
Ube2l6	15.6278	14.4444	15.3034	25.3117	47.506	25.0273	-1.0591	0.000534796	0.0287423	VEGA:OTTMUSG00000013725,NCBI_Gene:56791,ENSEMBL:ENSMUSG00000027078	ubiquitin-conjugating_enzyme_E2L_6	protein_coding_gene
Fasn	155.187	207.77	533.328	238.1	927.839	849.803	-1.05807	0.000163818	0.0111824	VEGA:OTTMUSG00000004143,NCBI_Gene:14104,ENSEMBL:ENSMUSG00000025153	fatty_acid_synthase	protein_coding_gene
Kcnk2	6.05728	5.33816	6.87426	33.2453	4.83469	2.32289	-1.05688	0.000629458	0.0328272	NCBI_Gene:16526,ENSEMBL:ENSMUSG00000037624	potassium_channel%2c_subfamily_K%2c_member_2	protein_coding_gene
Aatk	4.24009	2.19807	4.66468	10.1058	4.51938	8.39238	-1.05606	0.002631	0.0991237	VEGA:OTTMUSG00000004053,NCBI_Gene:11302,ENSEMBL:ENSMUSG00000025375	apoptosis-associated_tyrosine_kinase	protein_coding_gene
Tlr8	3.02864	2.19807	2.7006	1.98338	12.0867	3.5218	-1.05406	0.00191984	0.0789652	VEGA:OTTMUSG00000019575,NCBI_Gene:170744,ENSEMBL:ENSMUSG00000040522	toll-like_receptor_8	protein_coding_gene
Gm5150	3.51322	2.40741	2.53693	4.81679	10.4051	3.14714	-1.05218	0.00203219	0.0820299	NCBI_Gene:381484,ENSEMBL:ENSMUSG00000078780	predicted_gene_5150	protein_coding_gene
Ccrn4l	97.6433	260.209	184.623	225.35	445.106	463.529	-1.05124	0.000597228	0.0313182	VEGA:OTTMUSG00000027519,NCBI_Gene:12457,ENSEMBL:ENSMUSG00000023087	CCR4_carbon_catabolite_repression_4-like_(S._cerevisiae)	protein_coding_gene
Rasa4	1.81718	1.36071	2.7006	6.51683	4.62448	2.09809	-1.05031	0.00251824	0.0960976	VEGA:OTTMUSG00000025403,NCBI_Gene:54153,ENSEMBL:ENSMUSG00000004952	RAS_p21_protein_activator_4	protein_coding_gene
Asap3	12.3568	8.58293	9.98405	20.6838	22.2816	20.6063	-1.04994	0.00135329	0.0595873	VEGA:OTTMUSG00000009863,NCBI_Gene:230837,ENSEMBL:ENSMUSG00000036995	ArfGAP_with_SH3_domain%2c_ankyrin_repeat_and_PH_domain_3	protein_coding_gene
D930015E06Rik	52.5772	31.715	61.2955	113.714	90.7029	101.907	-1.04978	0.000590121	0.031014	NCBI_Gene:229473,ENSEMBL:ENSMUSG00000033767	RIKEN_cDNA_D930015E06_gene	protein_coding_gene
Capn1	7.51102	7.53623	9.32936	11.8058	20.8102	18.6581	-1.04935	0.0011027	0.0507454	NCBI_Gene:12333,ENSEMBL:ENSMUSG00000024942	calpain_1	protein_coding_gene
Cadm1	73.1719	68.4541	78.072	120.514	174.995	161.179	-1.04718	0.000691024	0.0352637	VEGA:OTTMUSG00000024571,NCBI_Gene:54725,ENSEMBL:ENSMUSG00000032076	cell_adhesion_molecule_1	protein_coding_gene
Aldh1b1	34.4053	23.3414	26.7605	60.1626	77.8805	40.0886	-1.04189	0.000644419	0.0333148	VEGA:OTTMUSG00000006730,NCBI_Gene:72535,ENSEMBL:ENSMUSG00000035561	aldehyde_dehydrogenase_1_family%2c_member_B1	protein_coding_gene
Pfkfb4	4.72468	5.23349	5.56488	24.7451	3.78367	4.64578	-1.0405	0.00135624	0.059662	VEGA:OTTMUSG00000027454,NCBI_Gene:270198,ENSEMBL:ENSMUSG00000025648	6-phosphofructo-2-kinase/fructose-2%2c6-biphosphatase_4	protein_coding_gene
Srxn1	27.7423	27.2142	31.2615	23.4228	93.7509	63.3924	-1.0333	0.000700477	0.0356246	VEGA:OTTMUSG00000015842,NCBI_Gene:76650,ENSEMBL:ENSMUSG00000032802	sulfiredoxin_1_homolog_(S._cerevisiae)	protein_coding_gene
Prox1	141.377	100.797	82.8185	151.682	209.258	267.207	-1.03321	0.00214647	0.084992	VEGA:OTTMUSG00000040162,NCBI_Gene:19130,ENSEMBL:ENSMUSG00000010175	prospero-related_homeobox_1	protein_coding_gene
Vwce	16.3546	9.0016	14.3214	26.0673	23.6479	29.8978	-1.02837	0.00177092	0.0743699	NCBI_Gene:71768,ENSEMBL:ENSMUSG00000043789	von_Willebrand_factor_C_and_EGF_domains	protein_coding_gene
Tmem184b	15.7489	17.0612	16.8583	31.7341	30.3744	38.0654	-1.02707	0.00148199	0.0643008	NCBI_Gene:223693,ENSEMBL:ENSMUSG00000009035	transmembrane_protein_184b	protein_coding_gene
Kcnc2	4.24009	4.5008	4.00999	21.9117	3.78367	1.49864	-1.02426	0.00169027	0.0717532	NCBI_Gene:268345,ENSEMBL:ENSMUSG00000035681	potassium_voltage_gated_channel%2c_Shaw-related_subfamily%2c_member_2	protein_coding_gene
Lilrb4	7.75331	5.02415	4.74652	6.04459	19.4438	10.1158	-1.01894	0.0024138	0.0930841	VEGA:OTTMUSG00000016501,NCBI_Gene:14728,ENSEMBL:ENSMUSG00000062593	leukocyte_immunoglobulin-like_receptor%2c_subfamily_B%2c_member_4	protein_coding_gene
Pdgfc	9.44935	8.89693	7.69263	13.7892	19.3387	18.733	-1.018	0.00237656	0.092136	VEGA:OTTMUSG00000028878,NCBI_Gene:54635,ENSEMBL:ENSMUSG00000028019	platelet-derived_growth_factor%2c_C_polypeptide	protein_coding_gene
Cd5l	55.1212	57.4637	46.8105	61.9571	213.462	64.8161	-1.01664	0.000460604	0.0255348	NCBI_Gene:11801,ENSEMBL:ENSMUSG00000015854	CD5_antigen-like	protein_coding_gene
C130060K24Rik	3.02864	3.66344	3.51897	18.4171	2.94285	0.674388	-1.01419	0.00179146	0.0749889	VEGA:OTTMUSG00000022949,NCBI_Gene:243407,ENSEMBL:ENSMUSG00000029917	RIKEN_cDNA_C130060K24_gene	protein_coding_gene
Parp8	6.54186	7.22222	8.67467	14.6393	15.3449	16.0354	-1.01286	0.00174719	0.0735893	NCBI_Gene:52552,ENSEMBL:ENSMUSG00000021725	poly_(ADP-ribose)_polymerase_family%2c_member_8	protein_coding_gene
C1qb	18.8987	20.62	15.9581	21.6283	71.2591	24.278	-1.01165	0.000714586	0.0362325	VEGA:OTTMUSG00000009766,NCBI_Gene:12260,ENSEMBL:ENSMUSG00000036905	complement_component_1%2c_q_subcomponent%2c_beta_polypeptide	protein_coding_gene
Gm14025	4.84582	5.33816	6.62875	30.9785	3.46836	1.8733	-1.00958	0.00101498	0.0477914	VEGA:OTTMUSG00000015417,NCBI_Gene:668894,ENSEMBL:ENSMUSG00000079051	predicted_gene_14025	protein_coding_gene
Cntrob	3.9978	3.03542	5.31937	10.7669	7.04182	7.79292	-1.00917	0.00259397	0.0979648	VEGA:OTTMUSG00000005973,NCBI_Gene:216846,ENSEMBL:ENSMUSG00000032782	centrobin%2c_centrosomal_BRCA2_interacting_protein	protein_coding_gene
Stk10	10.4185	8.26892	8.51099	13.2226	21.9663	19.0327	-1.0083	0.00231494	0.0901497	VEGA:OTTMUSG00000005381,NCBI_Gene:20868,ENSEMBL:ENSMUSG00000020272	serine/threonine_kinase_10	protein_coding_gene
Tmem120a	22.8965	27.3188	16.8583	38.251	47.2958	46.0832	-1.00817	0.00209277	0.0832622	VEGA:OTTMUSG00000029604,NCBI_Gene:215210,ENSEMBL:ENSMUSG00000039886	transmembrane_protein_120A	protein_coding_gene
Plek	5.08811	6.90821	4.58284	6.04459	17.0265	10.5654	-1.00542	0.00249777	0.0955187	VEGA:OTTMUSG00000005189,NCBI_Gene:56193,ENSEMBL:ENSMUSG00000020120	pleckstrin	protein_coding_gene
Irgm1	41.4318	37.1578	38.4631	28.2396	173.418	49.1554	-1.00272	0.000453465	0.0252615	VEGA:OTTMUSG00000005518,NCBI_Gene:15944,ENSEMBL:ENSMUSG00000046879	immunity-related_GTPase_family_M_member_1	protein_coding_gene
Nt5e	5.3304	5.23349	8.18365	12.0892	16.9214	10.7902	-1.00181	0.00128888	0.0574435	NCBI_Gene:23959,ENSEMBL:ENSMUSG00000032420	5'_nucleotidase%2c_ecto	protein_coding_gene
Rtn1	9.20706	8.05958	12.6847	42.1233	9.45917	11.2398	-0.999108	0.00101841	0.0479056	VEGA:OTTMUSG00000016329,NCBI_Gene:104001,ENSEMBL:ENSMUSG00000021087	reticulon_1	protein_coding_gene
Tmem140	5.81498	5.02415	7.61079	9.82247	13.9785	13.7875	-0.998915	0.00217242	0.0856527	VEGA:OTTMUSG00000022811,NCBI_Gene:68487,ENSEMBL:ENSMUSG00000057137	transmembrane_protein_140	protein_coding_gene
Rcan2	14.5375	11.9324	15.7126	29.6563	21.5459	31.8461	-0.991918	0.00228376	0.089155	NCBI_Gene:53901,ENSEMBL:ENSMUSG00000039601	regulator_of_calcineurin_2	protein_coding_gene
Nlrc5	27.2577	14.3398	22.8324	35.8898	67.2652	29.9728	-0.991613	0.000954404	0.0455258	VEGA:OTTMUSG00000033926,NCBI_Gene:434341,ENSEMBL:ENSMUSG00000074151	NLR_family%2c_CARD_domain_containing_5	protein_coding_gene
Ralgps1	13.4472	10.781	18.1677	28.6174	27.2214	30.1976	-0.990195	0.00143158	0.062388	VEGA:OTTMUSG00000012576,NCBI_Gene:241308,ENSEMBL:ENSMUSG00000038831	Ral_GEF_with_PH_domain_and_SH3_binding_motif_1	protein_coding_gene
C1qa	25.4406	28.5749	22.4232	27.6729	92.5947	37.466	-0.989094	0.00092232	0.0444867	VEGA:OTTMUSG00000009765,NCBI_Gene:12259,ENSEMBL:ENSMUSG00000036887	complement_component_1%2c_q_subcomponent%2c_alpha_polypeptide	protein_coding_gene
Il15	8.11675	5.33816	9.41119	12.0892	17.6571	16.3352	-0.985097	0.00221964	0.087225	NCBI_Gene:16168,ENSEMBL:ENSMUSG00000031712	interleukin_15	protein_coding_gene
Pml	14.7798	8.26892	12.6847	22.195	29.2183	20.3815	-0.984724	0.00180792	0.0752797	VEGA:OTTMUSG00000033332,NCBI_Gene:18854,ENSEMBL:ENSMUSG00000036986	promyelocytic_leukemia	protein_coding_gene
Spsb4	6.05728	9.31561	8.18365	18.7949	15.9755	13.188	-0.984469	0.00193644	0.079379	VEGA:OTTMUSG00000028991,NCBI_Gene:211949,ENSEMBL:ENSMUSG00000046997	splA/ryanodine_receptor_domain_and_SOCS_box_containing_4	protein_coding_gene
Naip2	6.78415	4.29146	9.24752	9.35023	21.1255	12.2139	-0.984203	0.0013754	0.060393	VEGA:OTTMUSG00000028711,NCBI_Gene:17948,ENSEMBL:ENSMUSG00000078945	NLR_family%2c_apoptosis_inhibitory_protein_2	protein_coding_gene
Fam47e	52.5772	68.9774	48.6109	101.153	97.7447	128.358	-0.982797	0.00242635	0.0934922	VEGA:OTTMUSG00000033049,NCBI_Gene:384198,ENSEMBL:ENSMUSG00000057068	family_with_sequence_similarity_47%2c_member_E	protein_coding_gene
Icam1	9.69164	7.53623	8.42916	13.4114	25.8551	12.9632	-0.981226	0.00177198	0.0743699	NCBI_Gene:15894,ENSEMBL:ENSMUSG00000037405	intercellular_adhesion_molecule_1	protein_coding_gene
Tmcc3	23.1388	16.0145	23.8962	40.3288	40.5693	43.6104	-0.977285	0.00194885	0.0796814	VEGA:OTTMUSG00000031011,NCBI_Gene:319880,ENSEMBL:ENSMUSG00000020023	transmembrane_and_coiled_coil_domains_3	protein_coding_gene
1700112E06Rik	150.099	151.562	149.188	218.928	370.064	303.025	-0.976167	0.00147559	0.0641402	VEGA:OTTMUSG00000034628,NCBI_Gene:76633,ENSEMBL:ENSMUSG00000063458	RIKEN_cDNA_1700112E06_gene	protein_coding_gene
BC061194	3.75551	5.5475	5.23753	25.8784	3.15306	1.49864	-0.973648	0.00179744	0.0750891	VEGA:OTTMUSG00000011474,NCBI_Gene:381350,ENSEMBL:ENSMUSG00000037708	cDNA_sequence_BC061194	protein_coding_gene
Trps1	10.1762	10.153	11.5389	19.2671	24.4887	19.9319	-0.970328	0.00207018	0.0829995	NCBI_Gene:83925,ENSEMBL:ENSMUSG00000038679	trichorhinophalangeal_syndrome_I_(human)	protein_coding_gene
Zfp704	11.5088	11.9324	13.8304	21.5339	25.1193	26.6758	-0.966448	0.0024714	0.0949201	NCBI_Gene:170753,ENSEMBL:ENSMUSG00000040209	zinc_finger_protein_704	protein_coding_gene
Lyz2	45.5507	44.38	40.5091	51.1902	102.579	97.1867	-0.964437	0.00248549	0.095307	NCBI_Gene:17105,ENSEMBL:ENSMUSG00000069516	lysozyme_2	protein_coding_gene
Pla2g7	6.29957	8.26892	7.44712	9.25579	24.3836	11.3897	-0.962109	0.00187493	0.077459	VEGA:OTTMUSG00000026307,NCBI_Gene:27226,ENSEMBL:ENSMUSG00000023913	phospholipase_A2%2c_group_VII_(platelet-activating_factor_acetylhydrolase%2c_plasma)	protein_coding_gene
Maob	78.1389	82.5845	81.591	124.103	172.893	173.467	-0.961662	0.00204494	0.0821954	VEGA:OTTMUSG00000016927,NCBI_Gene:109731,ENSEMBL:ENSMUSG00000040147	monoamine_oxidase_B	protein_coding_gene
Il18bp	5.93613	6.28019	8.42916	6.61128	29.0081	8.54224	-0.96117	0.00101367	0.0477774	NCBI_Gene:16068,ENSEMBL:ENSMUSG00000070427	interleukin_18_binding_protein	protein_coding_gene
Btbd9	111.454	143.816	132.33	210.616	254.347	286.39	-0.959506	0.00204209	0.0821504	NCBI_Gene:224671,ENSEMBL:ENSMUSG00000062202	BTB_(POZ)_domain_containing_9	protein_coding_gene
Slc12a7	77.6543	63.8486	64.8145	127.598	129.801	137.2	-0.95668	0.00259823	0.0980476	NCBI_Gene:20499,ENSEMBL:ENSMUSG00000017756	solute_carrier_family_12%2c_member_7	protein_coding_gene
Irf1	28.8326	13.7117	18.7406	27.8618	62.8509	29.5981	-0.951023	0.00215029	0.084992	VEGA:OTTMUSG00000005648,NCBI_Gene:16362,ENSEMBL:ENSMUSG00000018899	interferon_regulatory_factor_1	protein_coding_gene
Adarb2	8.2379	9.31561	11.2934	47.2234	7.14693	4.87058	-0.945318	0.00150498	0.0651792	VEGA:OTTMUSG00000023149,NCBI_Gene:94191,ENSEMBL:ENSMUSG00000052551	adenosine_deaminase%2c_RNA-specific%2c_B2	protein_coding_gene
Spns2	14.4163	9.10627	17.2675	29.4674	24.3836	26.1513	-0.942603	0.00250106	0.0955187	VEGA:OTTMUSG00000008085,NCBI_Gene:216892,ENSEMBL:ENSMUSG00000040447	spinster_homolog_2	protein_coding_gene
Pkm	10.1762	10.6763	12.521	14.0726	38.0469	16.1104	-0.942584	0.0014957	0.0648364	NCBI_Gene:18746,ENSEMBL:ENSMUSG00000032294	pyruvate_kinase%2c_muscle	protein_coding_gene
Birc3	13.6894	9.10627	16.7765	20.7783	32.7918	25.1022	-0.942089	0.00209032	0.0832622	VEGA:OTTMUSG00000020585,NCBI_Gene:11796,ENSEMBL:ENSMUSG00000032000	baculoviral_IAP_repeat-containing_3	protein_coding_gene
Krt8	85.2864	66.57	115.962	110.125	287.979	149.264	-0.94145	0.000903847	0.0437735	NCBI_Gene:16691,ENSEMBL:ENSMUSG00000049382	keratin_8	protein_coding_gene
Fam107b	64.086	60.7085	84.9463	115.036	130.957	158.706	-0.937962	0.00227435	0.0888605	VEGA:OTTMUSG00000010781,NCBI_Gene:66540,ENSEMBL:ENSMUSG00000026655	family_with_sequence_similarity_107%2c_member_B	protein_coding_gene
Slc17a4	13.2049	9.62962	24.2236	26.1618	33.1071	34.7684	-0.931349	0.00177854	0.0745138	VEGA:OTTMUSG00000000588,NCBI_Gene:319848,ENSEMBL:ENSMUSG00000021336	solute_carrier_family_17_(sodium_phosphate)%2c_member_4	protein_coding_gene
Tc2n	8.35904	16.3285	15.8763	71.3073	9.66937	3.22207	-0.930851	0.00104309	0.0487767	VEGA:OTTMUSG00000033025,NCBI_Gene:74413,ENSEMBL:ENSMUSG00000021187	tandem_C2_domains%2c_nuclear	protein_coding_gene
Runx1	14.5375	16.1192	18.9042	22.9506	40.4642	33.2698	-0.930012	0.00248858	0.0953486	NCBI_Gene:12394,ENSEMBL:ENSMUSG00000022952	runt_related_transcription_factor_1	protein_coding_gene
Atf5	42.1586	44.066	54.5031	115.414	72.3101	84.748	-0.927765	0.00224528	0.0881597	VEGA:OTTMUSG00000021114,NCBI_Gene:107503,ENSEMBL:ENSMUSG00000038539	activating_transcription_factor_5	protein_coding_gene
Pknox2	6.29957	6.28019	8.83834	28.0507	8.40815	6.66894	-0.926475	0.00237758	0.092136	VEGA:OTTMUSG00000040107,NCBI_Gene:208076,ENSEMBL:ENSMUSG00000035934	Pbx/knotted_1_homeobox_2	protein_coding_gene
Plxna2	29.5595	37.5765	48.8564	85.0966	74.5172	69.2371	-0.922631	0.00173032	0.0730083	VEGA:OTTMUSG00000017321,NCBI_Gene:18845,ENSEMBL:ENSMUSG00000026640	plexin_A2	protein_coding_gene
Cbr3	27.5	24.4927	31.507	103.041	36.8908	25.4019	-0.918151	0.0017356	0.0731662	VEGA:OTTMUSG00000019916,NCBI_Gene:109857,ENSEMBL:ENSMUSG00000022947	carbonyl_reductase_3	protein_coding_gene
Pgbd5	4.36124	8.26892	7.8563	34.7564	5.14999	1.94823	-0.913688	0.00206056	0.0826833	VEGA:OTTMUSG00000027609,NCBI_Gene:209966,ENSEMBL:ENSMUSG00000050751	piggyBac_transposable_element_derived_5	protein_coding_gene
Ttk	22.6542	29.8309	33.7985	151.87	16.2908	5.6199	-0.898592	0.00132264	0.0586728	NCBI_Gene:22137,ENSEMBL:ENSMUSG00000038379	Ttk_protein_kinase	protein_coding_gene
Anxa5	53.7886	50.2415	64.6508	49.3957	180.039	98.9102	-0.897179	0.00203755	0.0820372	VEGA:OTTMUSG00000020273,NCBI_Gene:11747,ENSEMBL:ENSMUSG00000027712	annexin_A5	protein_coding_gene
Dnahc9	23.2599	30.7729	30.1158	141.104	17.0265	7.19347	-0.880895	0.00195962	0.0798746	VEGA:OTTMUSG00000005907,NCBI_Gene:237806,ENSEMBL:ENSMUSG00000056752	dynein%2c_axonemal%2c_heavy_chain_9	protein_coding_gene
Slco1a1	871.036	675.644	840.952	433.983	253.506	564.687	0.873558	0.00255242	0.0970436	VEGA:OTTMUSG00000036867,NCBI_Gene:28248,ENSEMBL:ENSMUSG00000041698	solute_carrier_organic_anion_transporter_family%2c_member_1a1	protein_coding_gene
Mylk	417.71	299.46	314.17	153.193	148.404	230.94	0.886124	0.00204979	0.0823207	VEGA:OTTMUSG00000017049,NCBI_Gene:107589,ENSEMBL:ENSMUSG00000022836	myosin%2c_light_polypeptide_kinase	protein_coding_gene
Ginm1	59.4824	47.2061	32.4891	15.8671	26.5908	28.8488	0.887705	0.00225119	0.088235	VEGA:OTTMUSG00000033593,NCBI_Gene:215751,ENSEMBL:ENSMUSG00000040006	glycoprotein_integral_membrane_1	protein_coding_gene
Hsd17b2	195.165	171.554	148.451	98.0358	75.5682	95.2385	0.897471	0.00248334	0.0953018	NCBI_Gene:15486,ENSEMBL:ENSMUSG00000031844	hydroxysteroid_(17-beta)_dehydrogenase_2	protein_coding_gene
Timm9	39.2511	50.1368	32.8164	18.9838	19.5489	24.203	0.91731	0.00238814	0.0923944	NCBI_Gene:30056,ENSEMBL:ENSMUSG00000021079	translocase_of_inner_mitochondrial_membrane_9	protein_coding_gene
Rab3gap1	99.4605	135.129	98.9403	52.6069	57.3856	63.7671	0.920713	0.00249603	0.0955187	VEGA:OTTMUSG00000025233,NCBI_Gene:226407,ENSEMBL:ENSMUSG00000036104	RAB3_GTPase_activating_protein_subunit_1	protein_coding_gene
Slc17a2	341.994	331.071	292.811	182.566	166.166	157.507	0.923656	0.00257569	0.0977403	VEGA:OTTMUSG00000000575,NCBI_Gene:218103,ENSEMBL:ENSMUSG00000036110	solute_carrier_family_17_(sodium_phosphate)%2c_member_2	protein_coding_gene
Gde1	100.43	109.485	70.2975	29.2785	50.7642	60.545	0.927544	0.00143265	0.062388	VEGA:OTTMUSG00000023306,NCBI_Gene:56209,ENSEMBL:ENSMUSG00000033917	glycerophosphodiester_phosphodiesterase_1	protein_coding_gene
Ugt2b35	526.62	521.988	448.873	186.155	269.796	308.645	0.931105	0.00170345	0.0720665	VEGA:OTTMUSG00000030267,NCBI_Gene:243085,ENSEMBL:ENSMUSG00000035811	UDP_glucuronosyltransferase_2_family%2c_polypeptide_B35	protein_coding_gene
Cyp2c29	3286.92	2714.19	2425.14	1396.3	1406.37	1493.84	0.937381	0.00163704	0.0701314	VEGA:OTTMUSG00000028391,NCBI_Gene:13095,ENSEMBL:ENSMUSG00000003053	cytochrome_P450%2c_family_2%2c_subfamily_c%2c_polypeptide_29	protein_coding_gene
Slc22a7	33.4362	37.5765	17.6767	17.6615	6.20101	18.3583	0.94868	0.000866106	0.0422471	NCBI_Gene:108114,ENSEMBL:ENSMUSG00000067144	solute_carrier_family_22_(organic_anion_transporter)%2c_member_7	protein_coding_gene
Cyp4f13	95.5838	77.7697	76.8444	43.2566	36.7857	45.8584	0.954692	0.00151854	0.0655434	VEGA:OTTMUSG00000032948,NCBI_Gene:170716,ENSEMBL:ENSMUSG00000024055	cytochrome_P450%2c_family_4%2c_subfamily_f%2c_polypeptide_13	protein_coding_gene
Ttc39b	124.053	128.325	151.97	53.1735	66.7397	86.6963	0.957897	0.00182533	0.0756733	VEGA:OTTMUSG00000000031,NCBI_Gene:69863,ENSEMBL:ENSMUSG00000038172	tetratricopeptide_repeat_domain_39B	protein_coding_gene
Selenbp2	2541.88	2171.27	1646.06	741.124	1048.39	1314.31	0.961952	0.000810682	0.0397887	VEGA:OTTMUSG00000019564,NCBI_Gene:20342,ENSEMBL:ENSMUSG00000068877	selenium_binding_protein_2	protein_coding_gene
Fzd7	44.7027	20.62	27.9062	15.1115	14.9245	16.1853	0.96341	0.00152919	0.065751	VEGA:OTTMUSG00000020777,NCBI_Gene:14369,ENSEMBL:ENSMUSG00000041075	frizzled_homolog_7_(Drosophila)	protein_coding_gene
Tspyl2	7.51102	20.4106	7.36528	4.439	5.25509	7.56813	0.964117	0.00216557	0.0854537	VEGA:OTTMUSG00000019701,NCBI_Gene:52808,ENSEMBL:ENSMUSG00000041096	TSPY-like_2	protein_coding_gene
Qtrtd1	14.2952	22.19	16.4491	7.83908	8.40815	10.4905	0.9644	0.00260103	0.0980752	VEGA:OTTMUSG00000026821,NCBI_Gene:106248,ENSEMBL:ENSMUSG00000022704	queuine_tRNA-ribosyltransferase_domain_containing_1	protein_coding_gene
Serpina3c	1123.38	1173.77	866.976	512.941	459.61	594.135	0.965203	0.00103148	0.0483413	VEGA:OTTMUSG00000027583,NCBI_Gene:16625,ENSEMBL:ENSMUSG00000066361	serine_(or_cysteine)_peptidase_inhibitor%2c_clade_A%2c_member_3C	protein_coding_gene
C9	1025.5	929.468	595.851	282.585	490.195	475.518	0.970153	0.000854419	0.0418111	VEGA:OTTMUSG00000026361,NCBI_Gene:12279,ENSEMBL:ENSMUSG00000022149	complement_component_9	protein_coding_gene
Serpina3j	42.5221	43.2286	33.3893	22.7617	16.8163	19.7071	0.975053	0.0015074	0.0652245	VEGA:OTTMUSG00000035426,NCBI_Gene:238395,ENSEMBL:ENSMUSG00000079013	serine_(or_cysteine)_peptidase_inhibitor%2c_clade_A_(alpha-1_antiproteinase%2c_antitrypsin)%2c_member_3J	protein_coding_gene
Slc46a1	70.3855	63.4299	69.3155	40.1399	28.2724	34.169	0.97814	0.00164838	0.0705534	VEGA:OTTMUSG00000000134,NCBI_Gene:52466,ENSEMBL:ENSMUSG00000020829	solute_carrier_family_46%2c_member_1	protein_coding_gene
Cyp2e1	7664.15	6764.08	4596.84	2995.29	2231.84	3823.48	0.979539	0.000525279	0.0282948	NCBI_Gene:13106,ENSEMBL:ENSMUSG00000025479	cytochrome_P450%2c_family_2%2c_subfamily_e%2c_polypeptide_1	protein_coding_gene
Ddc	108.789	267.536	119.727	67.5295	71.7846	103.331	0.979801	0.000901537	0.0437062	VEGA:OTTMUSG00000005164,NCBI_Gene:13195,ENSEMBL:ENSMUSG00000020182	dopa_decarboxylase	protein_coding_gene
Abcg8	225.573	201.699	189.861	122.97	89.757	96.8121	0.980739	0.00132862	0.0588281	VEGA:OTTMUSG00000036685,NCBI_Gene:67470,ENSEMBL:ENSMUSG00000024254	ATP-binding_cassette%2c_sub-family_G_(WHITE)%2c_member_8	protein_coding_gene
Cybasc3	26.4097	27.8422	27.4971	15.7726	11.351	13.9373	0.986066	0.00198097	0.0805299	NCBI_Gene:225912,ENSEMBL:ENSMUSG00000034445	cytochrome_b%2c_ascorbate_dependent_3	protein_coding_gene
Tspan33	14.9009	14.3398	11.7026	10.3891	4.83469	5.24524	0.98924	0.00253693	0.096578	VEGA:OTTMUSG00000013447,NCBI_Gene:232670,ENSEMBL:ENSMUSG00000001763	tetraspanin_33	protein_coding_gene
Prdx1	694.043	682.552	630.223	234.606	401.489	364.169	0.993207	0.00115516	0.0528412	VEGA:OTTMUSG00000009533,NCBI_Gene:18477,ENSEMBL:ENSMUSG00000028691	peroxiredoxin_1	protein_coding_gene
Hsd3b7	200.254	162.134	251.893	117.87	87.655	107.228	0.993624	0.00167812	0.0716328	VEGA:OTTMUSG00000017308,NCBI_Gene:101502,ENSEMBL:ENSMUSG00000042289	hydroxy-delta-5-steroid_dehydrogenase%2c_3_beta-_and_steroid_delta-isomerase_7	protein_coding_gene
Mpp1	54.5155	52.9629	61.541	21.7228	34.8938	29.4483	0.994154	0.00192302	0.0789652	VEGA:OTTMUSG00000020789,NCBI_Gene:17524,ENSEMBL:ENSMUSG00000031402	membrane_protein%2c_palmitoylated	protein_coding_gene
Foxa2	27.5	36.7391	30.1977	24.2728	11.7714	11.6894	1.0063	0.0020022	0.0812335	VEGA:OTTMUSG00000015678,NCBI_Gene:15376,ENSEMBL:ENSMUSG00000037025	forkhead_box_A2	protein_coding_gene
Gldc	221.575	240.741	246.819	127.314	114.036	114.496	1.00664	0.00132668	0.0587972	NCBI_Gene:104174,ENSEMBL:ENSMUSG00000024827	glycine_decarboxylase	protein_coding_gene
Nop2	34.8899	56.6264	33.3074	15.6782	20.8102	23.9782	1.00895	0.000964037	0.0459392	NCBI_Gene:110109,ENSEMBL:ENSMUSG00000038279	NOP2_nucleolar_protein	protein_coding_gene
Ugt2b34	956.08	1063.45	788.494	365.037	498.078	496.949	1.01733	0.000719145	0.0363781	VEGA:OTTMUSG00000022931,NCBI_Gene:100727,ENSEMBL:ENSMUSG00000029260	UDP_glucuronosyltransferase_2_family%2c_polypeptide_B34	protein_coding_gene
Slc43a1	21.3216	20.0966	12.4391	11.1447	7.88264	6.96867	1.01744	0.00134295	0.059352	VEGA:OTTMUSG00000013724,NCBI_Gene:72401,ENSEMBL:ENSMUSG00000027075	solute_carrier_family_43%2c_member_1	protein_coding_gene
Stom	80.3195	83.5265	105.815	44.4844	55.3887	38.3652	1.02247	0.00198316	0.0805299	VEGA:OTTMUSG00000012089,NCBI_Gene:13830,ENSEMBL:ENSMUSG00000026880	stomatin	protein_coding_gene
Rrp12	19.6256	27.3188	18.0859	8.21687	13.3479	10.2657	1.03065	0.00147734	0.0641575	NCBI_Gene:107094,ENSEMBL:ENSMUSG00000035049	ribosomal_RNA_processing_12_homolog_(S._cerevisiae)	protein_coding_gene
Vps28	46.5199	38.7278	39.6907	17.8504	20.8102	21.5804	1.03155	0.000905641	0.0438157	NCBI_Gene:66914,ENSEMBL:ENSMUSG00000062381	vacuolar_protein_sorting_28_(yeast)	protein_coding_gene
Bcmo1	29.6807	23.446	25.533	15.017	13.7683	10.0409	1.03642	0.00153813	0.0660727	VEGA:OTTMUSG00000023047,NCBI_Gene:63857,ENSEMBL:ENSMUSG00000031845	beta-carotene_15%2c15'-monooxygenase	protein_coding_gene
Slc27a5	1435.21	1307.85	1236.96	682.661	675.7	566.635	1.05053	0.000699437	0.0356166	VEGA:OTTMUSG00000027130,NCBI_Gene:26459,ENSEMBL:ENSMUSG00000030382	solute_carrier_family_27_(fatty_acid_transporter)%2c_member_5	protein_coding_gene
Whsc1l1	237.445	269.42	188.96	97.7524	95.3274	129.632	1.05363	0.000360484	0.0210659	VEGA:OTTMUSG00000032895,NCBI_Gene:234135,ENSEMBL:ENSMUSG00000054823	Wolf-Hirschhorn_syndrome_candidate_1-like_1_(human)	protein_coding_gene
Tfe3	31.0133	30.4589	25.2875	9.91691	14.0836	16.1853	1.06692	0.000539462	0.0289102	VEGA:OTTMUSG00000017822,NCBI_Gene:209446,ENSEMBL:ENSMUSG00000000134	transcription_factor_E3	protein_coding_gene
Rpp40	14.9009	11.5137	13.6667	4.62789	6.93672	7.19347	1.07743	0.00107224	0.0496514	VEGA:OTTMUSG00000037298,NCBI_Gene:208366,ENSEMBL:ENSMUSG00000021418	ribonuclease_P_40_subunit	protein_coding_gene
Il1r1	531.95	617.971	219.076	91.8023	149.56	332.623	1.08019	5.55123e-05	0.00437378	NCBI_Gene:16177,ENSEMBL:ENSMUSG00000026072	interleukin_1_receptor%2c_type_I	protein_coding_gene
Rrn3	68.0838	83.5265	50.9023	22.9506	38.152	32.8202	1.08026	0.000417472	0.023612	NCBI_Gene:106298,ENSEMBL:ENSMUSG00000022682	RRN3_RNA_polymerase_I_transcription_factor_homolog_(yeast)	protein_coding_gene
Chp1	209.945	189.976	156.471	88.5911	87.5499	82.2753	1.0839	0.000374914	0.0216957	VEGA:OTTMUSG00000015945,NCBI_Gene:56398,ENSEMBL:ENSMUSG00000014077	calcineurin-like_EF_hand_protein_1	protein_coding_gene
Alas1	1301.59	2863.77	1405.38	598.604	922.794	1043.65	1.08395	0.000300561	0.0180984	VEGA:OTTMUSG00000033383,NCBI_Gene:11655,ENSEMBL:ENSMUSG00000032786	aminolevulinic_acid_synthase_1	protein_coding_gene
Unc119	5.3304	6.28019	7.77446	3.11674	2.83775	3.29701	1.08987	0.00259002	0.0979261	VEGA:OTTMUSG00000000135,NCBI_Gene:22248,ENSEMBL:ENSMUSG00000002058	unc-119_homolog_(C._elegans)	protein_coding_gene
Insc	31.1344	68.6634	43.7825	14.5448	26.801	25.9265	1.09486	0.000539747	0.0289102	VEGA:OTTMUSG00000030984,NCBI_Gene:233752,ENSEMBL:ENSMUSG00000048782	inscuteable_homolog_(Drosophila)	protein_coding_gene
Nop58	39.7357	65.314	47.547	18.9838	24.3836	27.4251	1.09545	0.000453776	0.0252615	NCBI_Gene:55989,ENSEMBL:ENSMUSG00000026020	NOP58_ribonucleoprotein	protein_coding_gene
Prpf6	114.846	124.034	96.4852	53.7402	51.1846	50.2044	1.09577	0.000367418	0.0213138	VEGA:OTTMUSG00000016808,NCBI_Gene:68879,ENSEMBL:ENSMUSG00000002455	PRP6_pre-mRNA_splicing_factor_6_homolog_(yeast)	protein_coding_gene
Plk3	110.969	93.7842	93.6209	42.8788	42.6714	50.9537	1.0962	0.000309068	0.0185636	VEGA:OTTMUSG00000009922,NCBI_Gene:12795,ENSEMBL:ENSMUSG00000028680	polo-like_kinase_3	protein_coding_gene
Ppm1m	13.6894	11.723	11.4571	5.47791	6.30611	5.3951	1.09645	0.00105956	0.0491597	VEGA:OTTMUSG00000033433,NCBI_Gene:67905,ENSEMBL:ENSMUSG00000020253	protein_phosphatase_1M	protein_coding_gene
D230025D16Rik	131.564	106.554	96.4852	43.9178	49.3979	57.8475	1.09905	0.000244552	0.0155203	VEGA:OTTMUSG00000031385,NCBI_Gene:234678,ENSEMBL:ENSMUSG00000031889	RIKEN_cDNA_D230025D16_gene	protein_coding_gene
Ppp2r2b	7.26873	23.446	20.3773	10.3891	8.93366	5.91962	1.11483	0.00183448	0.0759862	VEGA:OTTMUSG00000028098,NCBI_Gene:72930,ENSEMBL:ENSMUSG00000024500	protein_phosphatase_2_(formerly_2A)%2c_regulatory_subunit_B_(PR_52)%2c_beta_isoform	protein_coding_gene
Cyp4a31	6.29957	3.55877	3.02795	3.11674	1.15612	1.42371	1.1176	0.00232626	0.0904423	VEGA:OTTMUSG00000008627,NCBI_Gene:666168,ENSEMBL:ENSMUSG00000028712	cytochrome_P450%2c_family_4%2c_subfamily_a%2c_polypeptide_31	protein_coding_gene
Itpr2	364.406	342.584	334.547	151.209	153.344	169.271	1.11863	0.000251577	0.0158162	VEGA:OTTMUSG00000025625,NCBI_Gene:16439,ENSEMBL:ENSMUSG00000030287	inositol_1%2c4%2c5-triphosphate_receptor_2	protein_coding_gene
Crem	46.5199	91.0627	62.6049	21.9117	33.002	36.6417	1.11943	0.000328201	0.0193941	VEGA:OTTMUSG00000033204,NCBI_Gene:12916,ENSEMBL:ENSMUSG00000063889	cAMP_responsive_element_modulator	protein_coding_gene
Tbc1d8	102.005	99.6457	86.7467	28.6174	50.4489	50.5791	1.12447	0.000228541	0.0147728	NCBI_Gene:54610,ENSEMBL:ENSMUSG00000003134	TBC1_domain_family%2c_member_8	protein_coding_gene
Abca8a	539.582	405.596	404.354	294.296	128.855	182.16	1.12589	0.000193626	0.012848	VEGA:OTTMUSG00000003232,NCBI_Gene:217258,ENSEMBL:ENSMUSG00000041828	ATP-binding_cassette%2c_sub-family_A_(ABC1)%2c_member_8a	protein_coding_gene
Ces2a	481.432	391.57	385.368	206.555	186.135	178.338	1.12661	0.000238833	0.0152308	VEGA:OTTMUSG00000027410,NCBI_Gene:102022,ENSEMBL:ENSMUSG00000055730	carboxylesterase_2A	protein_coding_gene
Ugt2b1	1484.15	1903.11	1359.88	550.058	702.186	853.475	1.13309	0.000154316	0.0106719	VEGA:OTTMUSG00000026776,NCBI_Gene:71773,ENSEMBL:ENSMUSG00000035836	UDP_glucuronosyltransferase_2_family%2c_polypeptide_B1	protein_coding_gene
Serpina3m	4206.66	4371.33	3209.3	1636.95	1567.8	1972.21	1.13783	0.000127879	0.00900077	VEGA:OTTMUSG00000035429,NCBI_Gene:20717,ENSEMBL:ENSMUSG00000079012	serine_(or_cysteine)_peptidase_inhibitor%2c_clade_A%2c_member_3M	protein_coding_gene
Uck2	17.6872	19.3639	12.9302	7.83908	4.72958	8.9169	1.1401	0.00023302	0.0149605	NCBI_Gene:80914,ENSEMBL:ENSMUSG00000026558,ENSEMBL:ENSMUSG00000053664	uridine-cytidine_kinase_2	protein_coding_gene
Ftsjd1	5.08811	6.69887	7.11977	3.11674	2.73265	2.84741	1.14601	0.00187184	0.0773986	NCBI_Gene:234728,ENSEMBL:ENSMUSG00000046441	FtsJ_methyltransferase_domain_containing_1	protein_coding_gene
Kbtbd8	4.11895	10.781	5.40121	0.755574	4.20407	4.04633	1.14649	0.00106488	0.0493586	VEGA:OTTMUSG00000029697,NCBI_Gene:243574,ENSEMBL:ENSMUSG00000030031	kelch_repeat_and_BTB_(POZ)_domain_containing_8	protein_coding_gene
Bach2	194.802	166.32	161.218	119.947	40.5693	69.4619	1.15582	0.00014651	0.0101616	VEGA:OTTMUSG00000004927,NCBI_Gene:12014,ENSEMBL:ENSMUSG00000040270	BTB_and_CNC_homology_2	protein_coding_gene
Cyp2c67	813.371	714.79	628.259	270.873	329.284	342.139	1.16146	0.00011869	0.00845423	VEGA:OTTMUSG00000028411,NCBI_Gene:545288,ENSEMBL:ENSMUSG00000062624	cytochrome_P450%2c_family_2%2c_subfamily_c%2c_polypeptide_67	protein_coding_gene
Scp2	1327.51	1306.17	1238.59	493.201	472.643	708.931	1.16356	9.70365e-05	0.0071587	VEGA:OTTMUSG00000009429,NCBI_Gene:20280,ENSEMBL:ENSMUSG00000028603	sterol_carrier_protein_2%2c_liver	protein_coding_gene
Nop56	27.6212	52.2302	29.543	10.7669	19.9694	17.6839	1.16587	0.000226936	0.0147292	VEGA:OTTMUSG00000015495,NCBI_Gene:67134,ENSEMBL:ENSMUSG00000027405	NOP56_ribonucleoprotein	protein_coding_gene
Fam126b	152.159	182.23	117.19	73.0074	52.0254	68.9374	1.17289	9.46008e-05	0.00700075	VEGA:OTTMUSG00000026622,NCBI_Gene:213056,ENSEMBL:ENSMUSG00000038174	family_with_sequence_similarity_126%2c_member_B	protein_coding_gene
Wdr45b	92.7975	143.188	100.577	59.2181	41.4101	47.8815	1.17406	0.000159983	0.0109838	VEGA:OTTMUSG00000004473,NCBI_Gene:66840,ENSEMBL:ENSMUSG00000025173	WD_repeat_domain_45B	protein_coding_gene
Aox3	1083.28	877.552	988.994	432.661	246.989	566.86	1.1763	6.28828e-05	0.00484208	VEGA:OTTMUSG00000021877,NCBI_Gene:71724,ENSEMBL:ENSMUSG00000064294	aldehyde_oxidase_3	protein_coding_gene
Ppp1r3g	5.69384	1.25604	4.17366	2.45562	1.05102	1.34878	1.17817	0.00245518	0.094403	VEGA:OTTMUSG00000033597,NCBI_Gene:76487,ENSEMBL:ENSMUSG00000050423	protein_phosphatase_1%2c_regulatory_(inhibitor)_subunit_3G	protein_coding_gene
Enho	28.8326	23.76	33.0619	18.3227	10.3	10.1158	1.18024	0.000365773	0.0212703	VEGA:OTTMUSG00000006661,NCBI_Gene:69638,ENSEMBL:ENSMUSG00000028445	energy_homeostasis_associated	protein_coding_gene
Otud3	6.17842	9.0016	5.64672	2.36117	3.15306	3.44687	1.1818	0.000649726	0.0335527	VEGA:OTTMUSG00000009799,NCBI_Gene:73162,ENSEMBL:ENSMUSG00000041161	OTU_domain_containing_3	protein_coding_gene
Hao1	740.926	719.5	705.84	281.829	301.222	355.177	1.18493	0.00010063	0.00734058	VEGA:OTTMUSG00000015450,NCBI_Gene:15112,ENSEMBL:ENSMUSG00000027261	hydroxyacid_oxidase_1%2c_liver	protein_coding_gene
Fdps	77.0485	92.6328	247.146	13.4114	108.045	78.6036	1.18862	0.000660065	0.0340496	NCBI_Gene:110196,ENSEMBL:ENSMUSG00000059743	farnesyl_diphosphate_synthetase	protein_coding_gene
Sdf2l1	23.9868	40.0885	15.0579	9.16134	12.0867	12.064	1.19133	0.00011347	0.00814342	VEGA:OTTMUSG00000024838,NCBI_Gene:64136,ENSEMBL:ENSMUSG00000022769	stromal_cell-derived_factor_2-like_1	protein_coding_gene
Kit	6.90529	10.9903	7.93814	3.77787	4.72958	3.07221	1.19345	0.000832306	0.0408079	VEGA:OTTMUSG00000016671,NCBI_Gene:16590,ENSEMBL:ENSMUSG00000005672	kit_oncogene	protein_coding_gene
Slc16a6	11.63	20.8293	12.521	6.42238	6.41121	6.66894	1.19381	0.000285731	0.0174124	VEGA:OTTMUSG00000003343,NCBI_Gene:104681,ENSEMBL:ENSMUSG00000041920	solute_carrier_family_16_(monocarboxylic_acid_transporters)%2c_member_6	protein_coding_gene
Vmp1	283.117	273.921	251.565	91.0467	148.299	114.571	1.19565	0.000126989	0.0089514	VEGA:OTTMUSG00000001205,NCBI_Gene:75909,ENSEMBL:ENSMUSG00000018171	vacuole_membrane_protein_1	protein_coding_gene
Abhd5	60.5728	56.5217	40.6727	18.7949	21.0204	25.9265	1.20013	6.8659e-05	0.0052528	VEGA:OTTMUSG00000022749,NCBI_Gene:67469,ENSEMBL:ENSMUSG00000032540	abhydrolase_domain_containing_5	protein_coding_gene
Gstp2	99.7028	88.2367	71.6069	25.5006	30.8999	49.2303	1.21277	3.75386e-05	0.00310167	NCBI_Gene:14869,ENSEMBL:ENSMUSG00000038155	glutathione_S-transferase%2c_pi_2	protein_coding_gene
Rtfdc1	110.969	105.926	121.691	44.4844	50.6591	50.8788	1.22073	0.000105271	0.00762411	VEGA:OTTMUSG00000016150,NCBI_Gene:66404,ENSEMBL:ENSMUSG00000027502	replication_termination_factor_2_domain_containing_1	protein_coding_gene
Cish	14.5375	7.53623	7.77446	6.51683	2.83775	3.07221	1.22091	0.000249258	0.0157268	VEGA:OTTMUSG00000036835,NCBI_Gene:12700,ENSEMBL:ENSMUSG00000032578	cytokine_inducible_SH2-containing_protein	protein_coding_gene
Dnajb1	23.3811	98.4943	34.2895	12.3725	27.3265	26.2262	1.22284	8.68914e-05	0.0064807	NCBI_Gene:81489,ENSEMBL:ENSMUSG00000005483	DnaJ_(Hsp40)_homolog%2c_subfamily_B%2c_member_1	protein_coding_gene
Scara5	112.544	97.5523	32.4072	11.4281	31.3204	48.9306	1.22952	8.98178e-06	0.000902166	VEGA:OTTMUSG00000027832,NCBI_Gene:71145,ENSEMBL:ENSMUSG00000022032	scavenger_receptor_class_A%2c_member_5_(putative)	protein_coding_gene
Chrna2	7.26873	3.76811	7.03794	2.45562	1.15612	3.67167	1.23461	0.000376681	0.0217589	VEGA:OTTMUSG00000039812,NCBI_Gene:110902,ENSEMBL:ENSMUSG00000022041	cholinergic_receptor%2c_nicotinic%2c_alpha_polypeptide_2_(neuronal)	protein_coding_gene
Tmx4	58.0287	65.314	55.4033	20.3061	22.702	30.5722	1.24049	5.21131e-05	0.00414029	VEGA:OTTMUSG00000015451,NCBI_Gene:52837,ENSEMBL:ENSMUSG00000034723	thioredoxin-related_transmembrane_protein_4	protein_coding_gene
Etnk2	441.818	460.652	352.142	159.237	171.421	183.733	1.25381	3.60228e-05	0.00299728	VEGA:OTTMUSG00000026805,NCBI_Gene:214253,ENSEMBL:ENSMUSG00000070644	ethanolamine_kinase_2	protein_coding_gene
Cobl	158.095	179.299	160.236	57.2348	73.4662	75.1567	1.26386	4.58318e-05	0.00370317	VEGA:OTTMUSG00000005168,NCBI_Gene:12808,ENSEMBL:ENSMUSG00000020173	cordon-bleu	protein_coding_gene
Chac1	7.75331	1.77939	4.33733	4.15566	0.525509	0.974115	1.26394	0.000854526	0.0418111	VEGA:OTTMUSG00000015948,NCBI_Gene:69065,ENSEMBL:ENSMUSG00000027313	ChaC%2c_cation_transport_regulator_1	protein_coding_gene
Mup21	816.036	805.644	737.838	398.093	163.328	380.654	1.26756	2.08391e-05	0.00188226	VEGA:OTTMUSG00000000231,NCBI_Gene:381531,ENSEMBL:ENSMUSG00000066153	major_urinary_protein_21	protein_coding_gene
Nxpe2	27.8635	23.0274	29.3793	7.4613	13.1377	12.7384	1.26812	8.98175e-05	0.00666754	VEGA:OTTMUSG00000027436,NCBI_Gene:78252,ENSEMBL:ENSMUSG00000032028	neurexophilin_and_PC-esterase_domain_family%2c_member_2	protein_coding_gene
Hopx	21.8062	19.4686	19.5589	5.00568	10.3	9.36649	1.28707	7.26835e-05	0.00552511	VEGA:OTTMUSG00000026555,NCBI_Gene:74318,ENSEMBL:ENSMUSG00000059325	HOP_homeobox	protein_coding_gene
Gm3934	678.657	589.71	477.761	189.555	216.615	277.398	1.2914	1.41365e-05	0.00134057	NCBI_Gene:100042625	predicted_gene_3934	protein_coding_gene
Foxq1	21.2005	8.89693	18.004	15.6782	2.83775	1.72343	1.30657	0.000172436	0.0116204	VEGA:OTTMUSG00000000723,NCBI_Gene:15220,ENSEMBL:ENSMUSG00000038415	forkhead_box_Q1	protein_coding_gene
Lonrf1	41.1895	58.3011	26.4332	15.9615	14.399	18.2085	1.30721	1.79267e-05	0.00164104	NCBI_Gene:244421,ENSEMBL:ENSMUSG00000039633	LON_peptidase_N-terminal_domain_and_ring_finger_1	protein_coding_gene
9130230L23Rik	5.20926	3.03542	3.6008	2.26672	1.78673	0.824251	1.30881	0.00099362	0.0471127	VEGA:OTTMUSG00000022224,NCBI_Gene:231253,ENSEMBL:ENSMUSG00000054598	RIKEN_cDNA_9130230L23_gene	protein_coding_gene
Meis1	36.7071	42.81	37.1538	14.7337	14.399	17.3093	1.30911	3.40548e-05	0.00284349	VEGA:OTTMUSG00000005212,NCBI_Gene:17268,ENSEMBL:ENSMUSG00000020160	Meis_homeobox_1	protein_coding_gene
Hip1r	87.2248	130.105	77.9902	20.5894	45.5091	48.7058	1.31981	1.47099e-05	0.00138665	VEGA:OTTMUSG00000035912,NCBI_Gene:29816,ENSEMBL:ENSMUSG00000000915	huntingtin_interacting_protein_1_related	protein_coding_gene
Setd7	20.7159	26.4815	19.0679	6.98906	10.1949	9.1417	1.31983	4.56644e-05	0.00369594	VEGA:OTTMUSG00000017099,NCBI_Gene:73251,ENSEMBL:ENSMUSG00000037111	SET_domain_containing_(lysine_methyltransferase)_7	protein_coding_gene
Cyp8b1	278.756	189.766	255.575	52.7013	105.312	124.312	1.32433	1.37176e-05	0.00131131	VEGA:OTTMUSG00000022966,NCBI_Gene:13124,ENSEMBL:ENSMUSG00000050445	cytochrome_P450%2c_family_8%2c_subfamily_b%2c_polypeptide_1	protein_coding_gene
Ttll8	8.2379	8.37359	4.17366	2.55006	2.31224	2.92235	1.33021	0.000105066	0.00762087	VEGA:OTTMUSG00000023602,NCBI_Gene:239591,ENSEMBL:ENSMUSG00000022388	tubulin_tyrosine_ligase-like_family%2c_member_8	protein_coding_gene
Tmem120b	6.663	11.409	7.52895	2.73896	3.15306	4.04633	1.33341	0.000114295	0.0081903	VEGA:OTTMUSG00000030808,NCBI_Gene:330189,ENSEMBL:ENSMUSG00000054434	transmembrane_protein_120B	protein_coding_gene
6430573F11Rik	5.81498	5.75684	7.52895	2.55006	1.26122	3.5218	1.33402	0.000182273	0.0121768	VEGA:OTTMUSG00000027150,NCBI_Gene:319582,ENSEMBL:ENSMUSG00000039620	RIKEN_cDNA_6430573F11_gene	protein_coding_gene
Hsp90aa1	58.0287	284.597	86.8285	22.3839	83.8713	61.2194	1.35692	1.45866e-05	0.00138049	VEGA:OTTMUSG00000019766,NCBI_Gene:15519,ENSEMBL:ENSMUSG00000021270	heat_shock_protein_90%2c_alpha_(cytosolic)%2c_class_A_member_1	protein_coding_gene
Noxred1	2.42291	5.75684	3.19162	2.26672	1.78673	0.599456	1.36905	0.001101	0.0507358	NCBI_Gene:71275,ENSEMBL:ENSMUSG00000072919	NADP+_dependent_oxidoreductase_domain_containing_1	protein_coding_gene
Cpne8	44.8238	60.4992	37.3993	21.345	14.0836	18.2085	1.37557	1.00165e-05	0.000997663	VEGA:OTTMUSG00000024751,NCBI_Gene:66871,ENSEMBL:ENSMUSG00000052560	copine_VIII	protein_coding_gene
Mpp4	57.3018	25.5394	53.7666	25.0284	11.8765	15.8106	1.37726	1.68078e-05	0.00154756	NCBI_Gene:227157,ENSEMBL:ENSMUSG00000079550	membrane_protein%2c_palmitoylated_4_(MAGUK_p55_subfamily_member_4)	protein_coding_gene
Phlda1	86.8613	77.2463	40.5909	43.6344	17.6571	15.436	1.37798	8.17302e-06	0.000831478	VEGA:OTTMUSG00000035222,NCBI_Gene:21664,ENSEMBL:ENSMUSG00000020205	pleckstrin_homology-like_domain%2c_family_A%2c_member_1	protein_coding_gene
Ahcyl2	107.941	157.423	95.9942	35.0398	45.8244	53.8761	1.38082	6.01167e-06	0.000647652	VEGA:OTTMUSG00000013488,NCBI_Gene:74340,ENSEMBL:ENSMUSG00000029772	S-adenosylhomocysteine_hydrolase-like_2	protein_coding_gene
Hhip	15.5066	9.21094	9.16568	5.8557	2.20714	4.27112	1.38221	2.63684e-05	0.00231993	VEGA:OTTMUSG00000031006,NCBI_Gene:15245,ENSEMBL:ENSMUSG00000064325	Hedgehog-interacting_protein	protein_coding_gene
Cyp2c70	1475.55	2015.52	1303.33	502.174	791.522	529.095	1.40591	7.53617e-06	0.000780051	VEGA:OTTMUSG00000036823,NCBI_Gene:226105,ENSEMBL:ENSMUSG00000060613	cytochrome_P450%2c_family_2%2c_subfamily_c%2c_polypeptide_70	protein_coding_gene
Spink5	3.27093	2.19807	2.61877	1.4167	0.840815	0.74932	1.42594	0.000931026	0.0448611	VEGA:OTTMUSG00000016338,NCBI_Gene:72432,ENSEMBL:ENSMUSG00000055561	serine_peptidase_inhibitor%2c_Kazal_type_5	protein_coding_gene
Mcm10	266.52	311.497	305.659	143.37	70.7336	112.623	1.42596	4.46794e-06	0.00049251	VEGA:OTTMUSG00000010867,NCBI_Gene:70024,ENSEMBL:ENSMUSG00000026669	minichromosome_maintenance_deficient_10_(S._cerevisiae)	protein_coding_gene
Fads3	58.6344	54.9517	131.429	37.1176	26.6959	31.8461	1.4419	1.63915e-05	0.00151805	NCBI_Gene:60527,ENSEMBL:ENSMUSG00000024664	fatty_acid_desaturase_3	protein_coding_gene
D330045A20Rik	2.42291	1.88406	2.53693	1.51115	0.630611	0.449592	1.44821	0.00203117	0.0820299	VEGA:OTTMUSG00000018703,NCBI_Gene:102871,ENSEMBL:ENSMUSG00000042498	RIKEN_cDNA_D330045A20_gene	protein_coding_gene
Apobec1	85.8922	126.546	82.9822	21.9117	44.4581	40.4633	1.45029	3.28852e-06	0.000372882	VEGA:OTTMUSG00000024356,NCBI_Gene:11810,ENSEMBL:ENSMUSG00000040613	apolipoprotein_B_mRNA_editing_enzyme%2c_catalytic_polypeptide_1	protein_coding_gene
Slco1a4	160.76	85.2012	91.3295	46.6567	40.6744	33.4197	1.45081	2.58539e-06	0.000300322	VEGA:OTTMUSG00000036818,NCBI_Gene:28250,ENSEMBL:ENSMUSG00000030237	solute_carrier_organic_anion_transporter_family%2c_member_1a4	protein_coding_gene
Hsph1	95.9472	372.415	120.545	19.8338	115.927	77.7794	1.464	3.06957e-06	0.000349725	VEGA:OTTMUSG00000021374,NCBI_Gene:15505,ENSEMBL:ENSMUSG00000029657	heat_shock_105kDa/110kDa_protein_1	protein_coding_gene
Socs2	37.6763	21.3526	10.3932	11.617	6.41121	5.54496	1.46988	2.52579e-06	0.00029484	VEGA:OTTMUSG00000028424,NCBI_Gene:216233,ENSEMBL:ENSMUSG00000020027	suppressor_of_cytokine_signaling_2	protein_coding_gene
Agxt2l1	200.98	274.026	265.396	53.7402	77.7754	125.436	1.4895	1.14769e-06	0.000146577	VEGA:OTTMUSG00000035930,NCBI_Gene:71760,ENSEMBL:ENSMUSG00000019232	alanine-glyoxylate_aminotransferase_2-like_1	protein_coding_gene
Cdh1	16.9604	12.665	13.3393	6.04459	3.46836	5.32017	1.48976	6.65934e-06	0.000704644	VEGA:OTTMUSG00000020588,NCBI_Gene:12550,ENSEMBL:ENSMUSG00000000303	cadherin_1	protein_coding_gene
Acads	199.284	186.836	190.024	69.5128	59.0672	71.56	1.50772	1.20994e-06	0.000153702	VEGA:OTTMUSG00000014625,NCBI_Gene:11409,ENSEMBL:ENSMUSG00000029545	acyl-Coenzyme_A_dehydrogenase%2c_short_chain	protein_coding_gene
Cyp21a1	3.27093	10.467	4.09182	2.26672	2.73265	1.42371	1.51113	7.59288e-05	0.00574423	VEGA:OTTMUSG00000037259,NCBI_Gene:13079,ENSEMBL:ENSMUSG00000024365	cytochrome_P450%2c_family_21%2c_subfamily_a%2c_polypeptide_1	protein_coding_gene
Fabp5	10.9031	8.89693	3.76448	2.26672	2.52244	2.84741	1.51439	7.16484e-06	0.000749783	VEGA:OTTMUSG00000029875,NCBI_Gene:16592,ENSEMBL:ENSMUSG00000027533	fatty_acid_binding_protein_5%2c_epidermal	protein_coding_gene
Mup3	6953.87	7227.03	6656.82	2863.15	1473.74	2738.99	1.51671	6.29819e-07	8.42893e-05	VEGA:OTTMUSG00000007481,NCBI_Gene:17842,ENSEMBL:ENSMUSG00000066154	major_urinary_protein_3	protein_coding_gene
Acsl1	3022.7	2669.6	1942.63	1171.14	497.237	874.231	1.52094	4.05966e-07	5.75745e-05	VEGA:OTTMUSG00000022668,NCBI_Gene:14081,ENSEMBL:ENSMUSG00000018796	acyl-CoA_synthetase_long-chain_family_member_1	protein_coding_gene
Lect1	10.5397	7.95491	5.72855	2.92785	2.20714	2.84741	1.5252	9.44982e-06	0.000945181	VEGA:OTTMUSG00000035201,NCBI_Gene:16840,ENSEMBL:ENSMUSG00000022025	leukocyte_cell_derived_chemotaxin_1	protein_coding_gene
Egfr	6186.78	6641.4	4966	2718.84	1301.06	1973.41	1.53163	5.23074e-07	7.20325e-05	VEGA:OTTMUSG00000005185,NCBI_Gene:13649,ENSEMBL:ENSMUSG00000020122	epidermal_growth_factor_receptor	protein_coding_gene
Hsd17b6	416.983	335.781	354.761	274.935	66.2142	51.1036	1.53475	1.73411e-06	0.000209637	NCBI_Gene:27400,ENSEMBL:ENSMUSG00000025396	hydroxysteroid_(17-beta)_dehydrogenase_6	protein_coding_gene
Ccr3	2.6652	4.5008	3.02795	0.755574	1.68163	1.12398	1.53627	0.000247695	0.0156698	NCBI_Gene:12771,ENSEMBL:ENSMUSG00000035448	chemokine_(C-C_motif)_receptor_3	protein_coding_gene
Ces3b	1283.66	1116.93	951.758	506.518	248.356	361.097	1.54644	4.08457e-07	5.77553e-05	VEGA:OTTMUSG00000037587,NCBI_Gene:13909,ENSEMBL:ENSMUSG00000062181	carboxylesterase_3B	protein_coding_gene
Exd1	25.9251	27.2142	16.7765	9.25579	7.14693	6.89374	1.55069	1.60574e-06	0.000197129	VEGA:OTTMUSG00000015952,NCBI_Gene:241624,ENSEMBL:ENSMUSG00000048647	exonuclease_3'-5'_domain_containing_1	protein_coding_gene
Btbd19	8.35904	5.5475	5.1557	2.73896	1.89183	1.72343	1.55414	2.02104e-05	0.00182895	VEGA:OTTMUSG00000009924,NCBI_Gene:78611,ENSEMBL:ENSMUSG00000073771	BTB_(POZ)_domain_containing_19	protein_coding_gene
Crybg3	33.9207	48.6715	17.2675	10.1058	10.0898	11.8392	1.55993	4.86812e-07	6.78253e-05	VEGA:OTTMUSG00000027125,NCBI_Gene:224273,ENSEMBL:ENSMUSG00000022723	beta-gamma_crystallin_domain_containing_3	protein_coding_gene
Elovl3	33.1939	18.9452	69.561	8.02798	7.35713	25.1771	1.56536	9.11676e-07	0.000118021	VEGA:OTTMUSG00000023197,NCBI_Gene:12686,ENSEMBL:ENSMUSG00000038754	elongation_of_very_long_chain_fatty_acids_(FEN1/Elo2%2c_SUR4/Elo3%2c_yeast)-like_3	protein_coding_gene
Syne1	270.276	226.924	286.919	89.63	91.1233	84.2235	1.58248	6.26256e-07	8.40493e-05	NCBI_Gene:64009,ENSEMBL:ENSMUSG00000096054,ENSEMBL:ENSMUSG00000019769	spectrin_repeat_containing%2c_nuclear_envelope_1	protein_coding_gene
Cyp2c68	301.773	253.51	190.352	66.0183	102.895	75.8311	1.58371	3.24531e-07	4.69097e-05	VEGA:OTTMUSG00000028477,NCBI_Gene:433247,ENSEMBL:ENSMUSG00000074882	cytochrome_P450%2c_family_2%2c_subfamily_c%2c_polypeptide_68	protein_coding_gene
Lrp2	8.35904	9.73429	8.59283	4.439	1.68163	2.69755	1.5844	7.44719e-06	0.000772524	VEGA:OTTMUSG00000012988,NCBI_Gene:14725,ENSEMBL:ENSMUSG00000027070	low_density_lipoprotein_receptor-related_protein_2	protein_coding_gene
Keg1	74.1411	26.7955	34.9442	15.4893	13.6632	13.9373	1.58693	2.82567e-07	4.16917e-05	VEGA:OTTMUSG00000028295,NCBI_Gene:64697,ENSEMBL:ENSMUSG00000024694	kidney_expressed_gene_1	protein_coding_gene
Tbc1d30	20.2313	19.0499	13.5849	8.78355	3.67857	4.64578	1.59285	1.27424e-06	0.000160581	NCBI_Gene:74694,ENSEMBL:ENSMUSG00000052302	TBC1_domain_family%2c_member_30	protein_coding_gene
Rdh9	94.4935	101.634	98.5311	27.1062	26.2755	40.1635	1.61689	1.81079e-07	2.8023e-05	VEGA:OTTMUSG00000027659,NCBI_Gene:103142,ENSEMBL:ENSMUSG00000056148	retinol_dehydrogenase_9	protein_coding_gene
1110059E24Rik	141.983	145.177	101.068	42.4066	35.5244	44.06	1.61972	1.32015e-07	2.1047e-05	VEGA:OTTMUSG00000042308,NCBI_Gene:66206,ENSEMBL:ENSMUSG00000035171	RIKEN_cDNA_1110059E24_gene	protein_coding_gene
Mageb4	3.75551	22.0853	48.6109	19.2671	3.15306	5.09537	1.62372	1.02211e-05	0.00101591	VEGA:OTTMUSG00000017949,NCBI_Gene:434903,ENSEMBL:ENSMUSG00000035427	melanoma_antigen%2c_family_B%2c_4	protein_coding_gene
1700023A16Rik	3.63437	1.98873	2.37326	1.22781	0.525509	0.74932	1.62452	0.000206662	0.0135991	VEGA:OTTMUSG00000024461,NCBI_Gene:69371,ENSEMBL:ENSMUSG00000030292	RIKEN_cDNA_1700023A16_gene	protein_coding_gene
Cd163	28.8326	34.541	23.4052	13.1281	9.56427	5.76976	1.63078	8.86666e-07	0.000115412	NCBI_Gene:93671,ENSEMBL:ENSMUSG00000008845	CD163_antigen	protein_coding_gene
Efna3	1.3326	1.46538	4.66468	1.4167	0.840815	0.449592	1.6463	0.000745342	0.0372142	VEGA:OTTMUSG00000028865,NCBI_Gene:13638,ENSEMBL:ENSMUSG00000028039	ephrin_A3	protein_coding_gene
Fam108b	90.3746	119.01	67.5151	29.0896	24.2785	31.4714	1.65297	8.42574e-08	1.3948e-05	NCBI_Gene:226016,ENSEMBL:ENSMUSG00000047368	family_with_sequence_similarity_108%2c_member_B	protein_coding_gene
Tmtc2	385.485	139.211	281.272	110.408	70.8387	71.8597	1.65984	1.13871e-07	1.84014e-05	VEGA:OTTMUSG00000025048,NCBI_Gene:278279,ENSEMBL:ENSMUSG00000036019	transmembrane_and_tetratricopeptide_repeat_containing_2	protein_coding_gene
Nup62cl	3.14978	2.30274	4.33733	1.6056	0.525509	0.974115	1.6771	7.99291e-05	0.0059991	VEGA:OTTMUSG00000018853,NCBI_Gene:279706,ENSEMBL:ENSMUSG00000072944	nucleoporin_62_C-terminal_like	protein_coding_gene
Grem2	165.606	175.113	95.6668	65.4516	36.7857	31.3965	1.68097	6.94345e-08	1.16567e-05	VEGA:OTTMUSG00000022494,NCBI_Gene:23893,ENSEMBL:ENSMUSG00000050069	gremlin_2_homolog%2c_cysteine_knot_superfamily_(Xenopus_laevis)	protein_coding_gene
Cyp4a32	174.328	64.8953	55.4851	46.7512	12.6122	24.8774	1.6865	1.58976e-08	3.05788e-06	VEGA:OTTMUSG00000008689,NCBI_Gene:100040843,ENSEMBL:ENSMUSG00000063929	cytochrome_P450%2c_family_4%2c_subfamily_a%2c_polypeptide_32	protein_coding_gene
Acsl4	426.19	514.976	255.575	82.3576	144.83	129.782	1.69325	3.13419e-08	5.6834e-06	VEGA:OTTMUSG00000018811,NCBI_Gene:50790,ENSEMBL:ENSMUSG00000031278	acyl-CoA_synthetase_long-chain_family_member_4	protein_coding_gene
Gstp1	1015.08	871.376	707.231	201.455	250.142	314.115	1.69743	2.30743e-08	4.32709e-06	NCBI_Gene:14870,ENSEMBL:ENSMUSG00000060803	glutathione_S-transferase%2c_pi_1	protein_coding_gene
Nudt7	821.488	916.803	770.9	277.107	164.064	304.673	1.69935	2.73723e-08	5.04054e-06	VEGA:OTTMUSG00000027518,NCBI_Gene:67528,ENSEMBL:ENSMUSG00000031767	nudix_(nucleoside_diphosphate_linked_moiety_X)-type_motif_7	protein_coding_gene
Slpi	1.09031	1.36071	1.88224	0.28334	0.525509	0.524524	1.72302	0.00135011	0.0595873	VEGA:OTTMUSG00000001167,NCBI_Gene:20568,ENSEMBL:ENSMUSG00000017002	secretory_leukocyte_peptidase_inhibitor	protein_coding_gene
Hsd3b4	3.14978	1.88406	2.53693	1.51115	0.105102	0.599456	1.73	0.0001176	0.0084018	NCBI_Gene:15495,ENSEMBL:ENSMUSG00000095143	hydroxy-delta-5-steroid_dehydrogenase%2c_3_beta-_and_steroid_delta-isomerase_4	protein_coding_gene
Creld2	22.4119	165.902	25.2875	10.2003	25.3295	26.0763	1.7319	2.31337e-08	4.32709e-06	NCBI_Gene:76737,ENSEMBL:ENSMUSG00000023272	cysteine-rich_with_EGF-like_domains_2	protein_coding_gene
Slc35g1	49.6697	48.8808	47.6288	6.42238	16.8163	19.1076	1.74995	3.40195e-08	6.12223e-06	NCBI_Gene:240660,ENSEMBL:ENSMUSG00000044026	solute_carrier_family_35%2c_member_G1	protein_coding_gene
Cabyr	42.8855	39.2512	36.2536	11.5225	12.9275	10.0409	1.78361	4.72436e-08	8.19176e-06	VEGA:OTTMUSG00000030149,NCBI_Gene:71132,ENSEMBL:ENSMUSG00000024430	calcium-binding_tyrosine-(Y)-phosphorylation_regulated_(fibrousheathin_2)	protein_coding_gene
Qtrt1	5.57269	5.86151	7.61079	1.88894	1.68163	1.94823	1.80438	1.7996e-06	0.000215906	NCBI_Gene:60507,ENSEMBL:ENSMUSG00000002825	queuine_tRNA-ribosyltransferase_1	protein_coding_gene
Rsph9	1.69604	1.57005	2.61877	0.755574	0.420407	0.524524	1.82414	0.000159944	0.0109838	VEGA:OTTMUSG00000028346,NCBI_Gene:75564,ENSEMBL:ENSMUSG00000023966	radial_spoke_head_9_homolog_(Chlamydomonas)	protein_coding_gene
Lysmd2	1.81718	3.24476	0.736528	0.377787	0.420407	0.674388	1.83352	0.000102629	0.00745638	NCBI_Gene:70082,ENSEMBL:ENSMUSG00000032184	LysM%2c_putative_peptidoglycan-binding%2c_domain_containing_2	protein_coding_gene
Nnmt	46.3987	91.6908	17.5948	3.0223	32.8969	7.86786	1.86674	1.54043e-08	2.97504e-06	VEGA:OTTMUSG00000027445,NCBI_Gene:18113,ENSEMBL:ENSMUSG00000032271	nicotinamide_N-methyltransferase	protein_coding_gene
Lifr	1199.1	2040.33	1025.33	396.204	304.06	423.515	1.87387	1.20962e-09	2.76293e-07	NCBI_Gene:16880,ENSEMBL:ENSMUSG00000054263	leukemia_inhibitory_factor_receptor	protein_coding_gene
Dct	2.54406	5.5475	5.72855	1.13336	1.05102	1.57357	1.89283	2.43721e-06	0.000285906	NCBI_Gene:13190,ENSEMBL:ENSMUSG00000022129	dopachrome_tautomerase	protein_coding_gene
Gtpbp3	13.326	12.8744	12.03	4.62789	2.31224	3.14714	1.90283	4.1036e-08	7.27469e-06	VEGA:OTTMUSG00000029852,NCBI_Gene:70359,ENSEMBL:ENSMUSG00000007610	GTP_binding_protein_3	protein_coding_gene
Lpin1	616.51	703.591	677.442	94.1635	118.24	288.338	1.90617	3.27711e-10	8.10913e-08	NCBI_Gene:14245,ENSEMBL:ENSMUSG00000020593	lipin_1	protein_coding_gene
Ces4a	9.08591	8.68759	4.2555	2.64451	1.36632	1.57357	1.91117	1.42021e-07	2.24914e-05	VEGA:OTTMUSG00000027469,NCBI_Gene:234677,ENSEMBL:ENSMUSG00000060560	carboxylesterase_4A	protein_coding_gene
Mad2l1bp	6.663	15.1771	8.59283	2.26672	2.62755	2.99728	1.9294	5.63832e-08	9.67063e-06	NCBI_Gene:66591,ENSEMBL:ENSMUSG00000034509	MAD2L1_binding_protein	protein_coding_gene
Zyg11a	52.2137	43.2286	36.0899	10.0114	8.93366	13.7125	1.93552	9.13074e-10	2.10583e-07	VEGA:OTTMUSG00000008237,NCBI_Gene:230590,ENSEMBL:ENSMUSG00000034645	zyg-11_family_member_A%2c_cell_cycle_regulator	protein_coding_gene
E2f8	7.75331	4.81481	2.53693	1.79449	0.630611	1.12398	1.96619	2.96235e-07	4.3305e-05	VEGA:OTTMUSG00000029718,NCBI_Gene:108961,ENSEMBL:ENSMUSG00000046179	E2F_transcription_factor_8	protein_coding_gene
Mpl	1.81718	2.61675	1.39122	0.755574	0.420407	0.299728	1.97092	8.10095e-05	0.0060706	VEGA:OTTMUSG00000008795,NCBI_Gene:17480,ENSEMBL:ENSMUSG00000006389	myeloproliferative_leukemia_virus_oncogene	protein_coding_gene
Serpina5	8.11675	5.5475	12.1936	3.40008	0.945917	2.32289	1.97543	7.94043e-08	1.32368e-05	VEGA:OTTMUSG00000035419,NCBI_Gene:268591,ENSEMBL:ENSMUSG00000041550	serine_(or_cysteine)_peptidase_inhibitor%2c_clade_A%2c_member_5	protein_coding_gene
Gm4450	1.69604	2.19807	1.55489	0.755574	0.105102	0.449592	1.9848	6.10373e-05	0.00474613	NCBI_Gene:100043461,ENSEMBL:ENSMUSG00000090817	predicted_gene_4450	protein_coding_gene
Mbnl3	9.93393	11.6183	13.012	3.40008	2.31224	2.99728	1.99743	2.1874e-08	4.19045e-06	VEGA:OTTMUSG00000017478,NCBI_Gene:171170,ENSEMBL:ENSMUSG00000036109	muscleblind-like_3_(Drosophila)	protein_coding_gene
Capn3	19.6256	16.3285	23.0779	8.31132	2.52244	4.12126	1.99903	5.52918e-09	1.15723e-06	VEGA:OTTMUSG00000015381,NCBI_Gene:12335,ENSEMBL:ENSMUSG00000079110	calpain_3	protein_coding_gene
Nrep	177.72	162.134	93.2936	47.4123	17.552	35.218	2.02279	4.70901e-11	1.28578e-08	NCBI_Gene:27528,ENSEMBL:ENSMUSG00000042834	neuronal_regeneration_related_protein	protein_coding_gene
Grm8	143.679	204.734	206.064	77.163	16.2908	42.6363	2.03237	2.21231e-10	5.53194e-08	VEGA:OTTMUSG00000021285,NCBI_Gene:14823,ENSEMBL:ENSMUSG00000024211	glutamate_receptor%2c_metabotropic_8	protein_coding_gene
Etd	0.242291	1.25604	7.03794	0.850021	0.315306	1.12398	2.03398	1.41319e-05	0.00134057	VEGA:OTTMUSG00000017353,NCBI_Gene:69501,ENSEMBL:ENSMUSG00000060967	embryonic_testis_differentiation	protein_coding_gene
Gucy2c	44.2181	56.731	39.527	11.617	8.51325	12.5886	2.05655	1.54077e-10	3.95687e-08	VEGA:OTTMUSG00000033823,NCBI_Gene:14917,ENSEMBL:ENSMUSG00000042638	guanylate_cyclase_2c	protein_coding_gene
Spin4	0.969164	1.0467	1.06387	0	0.420407	0.299728	2.07403	0.000786483	0.0389227	VEGA:OTTMUSG00000018028,NCBI_Gene:270624,ENSEMBL:ENSMUSG00000071722	spindlin_family%2c_member_4	protein_coding_gene
Calcr	6.17842	3.14009	5.81039	1.98338	0.210204	1.27384	2.07439	1.48768e-07	2.34039e-05	VEGA:OTTMUSG00000035628,NCBI_Gene:12311,ENSEMBL:ENSMUSG00000023964	calcitonin_receptor	protein_coding_gene
Serpina3a	13.326	13.9211	27.6607	3.68342	3.88877	5.6199	2.09768	1.70653e-09	3.84253e-07	VEGA:OTTMUSG00000035420,NCBI_Gene:74069,ENSEMBL:ENSMUSG00000041536	serine_(or_cysteine)_peptidase_inhibitor%2c_clade_A%2c_member_3A	protein_coding_gene
Gm6434	0.726873	0.732689	0.900201	0.0944468	0.105102	0.299728	2.10777	0.0016818	0.0716612	ENSEMBL:ENSMUSG00000091233	predicted_gene_6434	protein_coding_gene
Dnaic1	13.326	5.86151	5.81039	3.77787	0.840815	0.899183	2.13259	6.19772e-09	1.29146e-06	VEGA:OTTMUSG00000006654,NCBI_Gene:68922,ENSEMBL:ENSMUSG00000061322	dynein%2c_axonemal%2c_intermediate_chain_1	protein_coding_gene
Pcp4l1	40.7049	45.95	43.4552	9.72802	3.67857	14.312	2.14372	1.61963e-11	4.72077e-09	VEGA:OTTMUSG00000021662,NCBI_Gene:66425,ENSEMBL:ENSMUSG00000038370	Purkinje_cell_protein_4-like_1	protein_coding_gene
Bhlhb9	3.14978	3.14009	3.43713	0.661128	1.05102	0.524524	2.17309	1.65173e-06	0.0002007	VEGA:OTTMUSG00000018769,NCBI_Gene:70237,ENSEMBL:ENSMUSG00000072964	basic_helix-loop-helix_domain_containing%2c_class_B9	protein_coding_gene
Spc25	13.8106	12.037	16.4491	2.8334	3.36326	3.07221	2.21442	4.84407e-10	1.16233e-07	VEGA:OTTMUSG00000012970,NCBI_Gene:66442,ENSEMBL:ENSMUSG00000005233	SPC25%2c_NDC80_kinetochore_complex_component%2c_homolog_(S._cerevisiae)	protein_coding_gene
Zbtb7c	37.9185	146.538	54.9941	22.3839	11.1408	16.8597	2.22512	5.59385e-12	1.72574e-09	NCBI_Gene:207259,ENSEMBL:ENSMUSG00000044646	zinc_finger_and_BTB_domain_containing_7C	protein_coding_gene
Plag1	2.6652	1.67472	1.55489	0.472234	0.315306	0.37466	2.26509	1.09125e-05	0.00107117	VEGA:OTTMUSG00000004402,NCBI_Gene:56711,ENSEMBL:ENSMUSG00000003282	pleiomorphic_adenoma_gene_1	protein_coding_gene
Got1	317.401	446.312	385.532	82.5465	62.7458	86.6963	2.29697	7.04365e-13	2.30789e-10	VEGA:OTTMUSG00000023608,NCBI_Gene:14718,ENSEMBL:ENSMUSG00000025190	glutamate_oxaloacetate_transaminase_1%2c_soluble	protein_coding_gene
Ikzf4	3.02864	4.18679	1.47306	0.944468	0.315306	0.37466	2.34387	4.56443e-07	6.39693e-05	VEGA:OTTMUSG00000025110,NCBI_Gene:22781,ENSEMBL:ENSMUSG00000002578	IKAROS_family_zinc_finger_4	protein_coding_gene
Tmc5	22.8965	21.876	25.042	11.3336	1.36632	1.42371	2.36511	1.61279e-11	4.72077e-09	VEGA:OTTMUSG00000030889,NCBI_Gene:74424,ENSEMBL:ENSMUSG00000030650	transmembrane_channel-like_gene_family_5	protein_coding_gene
Slc15a2	1.93833	0.732689	1.30938	0.188894	0.420407	0.149864	2.40299	9.99101e-05	0.0073252	VEGA:OTTMUSG00000035783,NCBI_Gene:57738,ENSEMBL:ENSMUSG00000022899	solute_carrier_family_15_(H+/peptide_transporter)%2c_member_2	protein_coding_gene
Arl2bp	3.63437	3.03542	4.58284	1.32226	0.420407	0.449592	2.40336	5.27504e-08	9.08034e-06	NCBI_Gene:107566,ENSEMBL:ENSMUSG00000031776	ADP-ribosylation_factor-like_2_binding_protein	protein_coding_gene
Zfp433	0.726873	0.523349	0.409182	0.0944468	0	0.149864	2.47038	0.00196198	0.0798746	NCBI_Gene:73610,ENSEMBL:ENSMUSG00000096795	RIKEN_cDNA_1700123A16_gene	protein_coding_gene
Gm10029	0.605728	0.837359	1.06387	0.0944468	0.105102	0.224796	2.47311	0.000432725	0.0243299	NCBI_Gene:100039532,ENSEMBL:ENSMUSG00000068324	predicted_gene_10029	protein_coding_gene
Iqca	6.05728	4.39613	7.77446	1.88894	0.630611	0.74932	2.52389	7.93184e-10	1.86555e-07	NCBI_Gene:74918,ENSEMBL:ENSMUSG00000026301	IQ_motif_containing_with_AAA_domain	protein_coding_gene
Mt2	35.6168	45.1127	2.45509	6.32793	4.93979	1.94823	2.58441	1.67289e-14	6.6789e-12	NCBI_Gene:17750,ENSEMBL:ENSMUSG00000031762	metallothionein_2	protein_coding_gene
Gadd45g	10.6608	39.0418	20.6228	4.25011	2.10204	4.94551	2.59753	4.4244e-14	1.68163e-11	VEGA:OTTMUSG00000023076,NCBI_Gene:23882,ENSEMBL:ENSMUSG00000021453	growth_arrest_and_DNA-damage-inducible_45_gamma	protein_coding_gene
Cyp39a1	43.4912	35.6924	22.3414	3.58898	5.7806	6.29428	2.61251	3.95646e-15	1.77332e-12	NCBI_Gene:56050,ENSEMBL:ENSMUSG00000023963	cytochrome_P450%2c_family_39%2c_subfamily_a%2c_polypeptide_1	protein_coding_gene
Serpina9	14.0529	17.2705	10.5569	4.72234	0.420407	1.49864	2.62135	3.45403e-13	1.19782e-10	VEGA:OTTMUSG00000035417,NCBI_Gene:71907,ENSEMBL:ENSMUSG00000058260	serine_(or_cysteine)_peptidase_inhibitor%2c_clade_A_(alpha-1_antiproteinase%2c_antitrypsin)%2c_member_9	protein_coding_gene
Mt1	94.8569	113.253	9.00201	16.6226	10.5102	4.27112	2.72291	9.16371e-17	4.68137e-14	NCBI_Gene:17748,ENSEMBL:ENSMUSG00000031765	metallothionein_1	protein_coding_gene
9030619P08Rik	39.13	31.1916	22.2595	1.22781	10.4051	2.62262	2.75626	4.71341e-15	2.07346e-12	NCBI_Gene:105892,ENSEMBL:ENSMUSG00000053168	RIKEN_cDNA_9030619P08_gene	protein_coding_gene
Slc25a30	155.309	148.526	148.288	37.8732	13.7683	15.2861	2.77149	7.29074e-17	3.8487e-14	NCBI_Gene:67554,ENSEMBL:ENSMUSG00000022003	solute_carrier_family_25%2c_member_30	protein_coding_gene
Gpr110	33.0727	37.1578	21.6048	8.21687	1.68163	2.92235	2.80448	2.95812e-16	1.43408e-13	VEGA:OTTMUSG00000025266,NCBI_Gene:77596,ENSEMBL:ENSMUSG00000041293	G_protein-coupled_receptor_110	protein_coding_gene
Lrrc66	2.30176	1.77939	1.88224	0.472234	0.105102	0.224796	2.83248	1.89033e-07	2.90646e-05	VEGA:OTTMUSG00000026766,NCBI_Gene:231296,ENSEMBL:ENSMUSG00000067206	leucine_rich_repeat_containing_66	protein_coding_gene
Slc39a4	43.0067	39.6699	24.3054	3.21119	8.93366	2.99728	2.85051	2.54873e-16	1.26135e-13	NCBI_Gene:72027,ENSEMBL:ENSMUSG00000063354	solute_carrier_family_39_(zinc_transporter)%2c_member_4	protein_coding_gene
Sgip1	29.0749	28.6795	28.2336	5.66681	3.36326	2.47275	2.93371	1.31404e-16	6.57159e-14	VEGA:OTTMUSG00000008057,NCBI_Gene:73094,ENSEMBL:ENSMUSG00000028524	SH3-domain_GRB2-like_(endophilin)_interacting_protein_1	protein_coding_gene
Hsd3b5	590.221	484.935	604.362	106.064	8.40815	80.1772	3.04897	7.57238e-21	5.45096e-18	NCBI_Gene:15496,ENSEMBL:ENSMUSG00000038092	hydroxy-delta-5-steroid_dehydrogenase%2c_3_beta-_and_steroid_delta-isomerase_5	protein_coding_gene
Cyp7b1	7224.39	11003.8	6613.12	915.284	588.045	1326.9	3.05148	3.39101e-21	2.5985e-18	NCBI_Gene:13123,ENSEMBL:ENSMUSG00000039519	cytochrome_P450%2c_family_7%2c_subfamily_b%2c_polypeptide_1	protein_coding_gene
Crybb3	2.6652	5.65217	0.982038	0.28334	0	0.299728	3.75826	2.25185e-12	7.22873e-10	VEGA:OTTMUSG00000026830,NCBI_Gene:12962,ENSEMBL:ENSMUSG00000029352	crystallin%2c_beta_B3	protein_coding_gene
Moxd1	16.2335	7.53623	2.37326	0.944468	0.210204	0.149864	4.19933	2.94021e-21	2.28999e-18	VEGA:OTTMUSG00000019715,NCBI_Gene:59012,ENSEMBL:ENSMUSG00000020000	monooxygenase%2c_DBH-like_1	protein_coding_gene
Cspg5	17.5661	18.5266	17.4312	1.13336	0.525509	1.12398	4.20782	5.14022e-26	5.67935e-23	NCBI_Gene:29873,ENSEMBL:ENSMUSG00000032482	chondroitin_sulfate_proteoglycan_5	protein_coding_gene
Gulp1	115.936	126.441	213.348	9.16134	5.4653	8.09265	4.36896	1.53917e-33	2.15076e-30	VEGA:OTTMUSG00000030324,NCBI_Gene:70676,ENSEMBL:ENSMUSG00000056870	GULP%2c_engulfment_adaptor_PTB_domain_containing_1	protein_coding_gene
E2f7	36.8282	37.4718	22.014	1.88894	0.735713	1.19891	4.58354	4.08525e-32	5.39139e-29	VEGA:OTTMUSG00000037938,NCBI_Gene:52679,ENSEMBL:ENSMUSG00000020185	E2F_transcription_factor_7	protein_coding_gene
Cd209f	0.848019	0.837359	0.982038	0.0944468	0	0	4.5857	2.25814e-06	0.000266876	VEGA:OTTMUSG00000033964,NCBI_Gene:69142,ENSEMBL:ENSMUSG00000051906	CD209f_antigen	protein_coding_gene
Hspa1b	9.44935	239.38	11.2116	1.79449	2.94285	4.12126	4.76847	3.36573e-38	5.7747e-35	VEGA:OTTMUSG00000037920,NCBI_Gene:15511,ENSEMBL:ENSMUSG00000090877	heat_shock_protein_1B	protein_coding_gene
Spink6	8.84362	11.095	9.73854	0.566681	0.105102	0.224796	5.01648	1.11153e-25	1.17353e-22	NCBI_Gene:433180,ENSEMBL:ENSMUSG00000055095	serine_peptidase_inhibitor%2c_Kazal_type_6	protein_coding_gene
Gm10874	49.3062	39.2512	43.2915	1.79449	1.15612	0.74932	5.18093	7.16096e-38	1.17316e-34	ENSEMBL:ENSMUSG00000075591	predicted_gene_10874	protein_coding_gene
Hspa1a	0.848019	22.818	0.900201	0	0.210204	0.149864	5.94768	1.69665e-27	2.0152e-24	VEGA:OTTMUSG00000037921,NCBI_Gene:193740,ENSEMBL:ENSMUSG00000091971	heat_shock_protein_1A	protein_coding_gene
Cox6b2	3.27093	2.72142	3.02795	0	0	0	8.57555	9.92669e-18	5.68214e-15	NCBI_Gene:333182,ENSEMBL:ENSMUSG00000051811	cytochrome_c_oxidase_subunit_VIb_polypeptide_2	protein_coding_gene
Mup-ps4	0	0	0	2.26672	1.57653	2.92235	-8.21456	5.77527e-15	2.49439e-12	VEGA:OTTMUSG00000015594,NCBI_Gene:620997,ENSEMBL:ENSMUSG00000078685	major_urinary_protein%2c_pseudogene_4	pseudogene
Mup-ps5	0	0	0	2.17228	1.15612	2.92235	-8.11931	3.03823e-14	1.17355e-11	VEGA:OTTMUSG00000014325,ENSEMBL:ENSMUSG00000082868	major_urinary_protein%2c_pseudogene_5	pseudogene
Mup-ps17	1.57489	0.628019	1.14571	297.602	157.022	332.398	-7.93836	9.3479e-72	3.17228e-68	VEGA:OTTMUSG00000007475,ENSEMBL:ENSMUSG00000081053	major_urinary_protein%2c_pseudogene_17	pseudogene
Mup-ps6	0	0	0	1.22781	0.210204	1.79837	-7.2194	7.48467e-09	1.53938e-06	VEGA:OTTMUSG00000007422,NCBI_Gene:620942,ENSEMBL:ENSMUSG00000094222	major_urinary_protein%2c_pseudogene_6	pseudogene
Olfr696-ps1	0	0	0	0.377787	0.210204	1.49864	-6.63927	2.31111e-06	0.000272459	NCBI_Gene:404416	olfactory_receptor_696%2c_pseudogene_1	pseudogene
Gm6499	0	0	0	0	0.945917	0.449592	-5.8563	0.00029572	0.0178749	NCBI_Gene:624378	predicted_gene_6499	pseudogene
Mup-ps18	6.05728	5.44283	3.19162	273.046	160.28	320.109	-5.78727	1.22461e-49	3.06218e-46	VEGA:OTTMUSG00000007487,NCBI_Gene:667295,ENSEMBL:ENSMUSG00000082363	major_urinary_protein%2c_pseudogene_18	pseudogene
Gm14413	0	0	0	0.566681	0.525509	0.224796	-5.75854	0.00029572	0.0178749	VEGA:OTTMUSG00000016581,ENSEMBL:ENSMUSG00000081590	predicted_gene_14413	pseudogene
Gm8334	0	0	0	0	0.420407	0.74932	-5.75854	0.000524951	0.0282948	NCBI_Gene:666864,ENSEMBL:ENSMUSG00000079374	predicted_gene_8334	pseudogene
Gm6291	0	0	0	0.377787	0.420407	0.37466	-5.65368	0.000939034	0.0450187	ENSEMBL:ENSMUSG00000095614	predicted_gene_6291	pseudogene
Gm12080	0	0	0	0.850021	0.210204	0	-5.41787	0.00169302	0.0717532	VEGA:OTTMUSG00000005310,NCBI_Gene:100534327,ENSEMBL:ENSMUSG00000083201	predicted_gene_12080	pseudogene
Mup-ps13	5.20926	3.97745	3.92815	140.631	93.2254	173.617	-5.02689	3.83618e-40	7.00989e-37	VEGA:OTTMUSG00000028889,ENSEMBL:ENSMUSG00000095532	major_urinary_protein%2c_pseudogene_13	pseudogene
Mup-ps20	1.09031	1.36071	0.982038	35.9842	21.5459	47.1322	-4.99397	3.11743e-34	4.6284e-31	VEGA:OTTMUSG00000007483,ENSEMBL:ENSMUSG00000084309	major_urinary_protein%2c_pseudogene_20	pseudogene
Mup-ps2	0.484582	0.314009	0.491019	6.80017	5.14999	11.015	-4.18544	2.51845e-19	1.61691e-16	VEGA:OTTMUSG00000007425,NCBI_Gene:620882,ENSEMBL:ENSMUSG00000073840	major_urinary_protein%2c_pseudogene_2	pseudogene
Gm8859	0	2.40741	0.327346	1.13336	18.3928	22.1049	-3.99059	6.47523e-22	5.39716e-19	NCBI_Gene:100534391	predicted_gene_8859	pseudogene
Gm16505	0	0.314009	0	1.70004	0.945917	2.17303	-3.96406	4.40654e-08	7.66867e-06	NCBI_Gene:100039182,ENSEMBL:ENSMUSG00000096107	predicted_gene_16505	pseudogene
Gm17944	0.121146	0	0.245509	1.79449	1.05102	3.22207	-3.93669	4.64166e-10	1.11942e-07	NCBI_Gene:100416155	predicted_gene%2c_17944	pseudogene
Gm6724	0.121146	0	0	0.850021	0.210204	0.599456	-3.80588	0.00027203	0.0167411	NCBI_Gene:100503331	predicted_gene_6724	pseudogene
Mup-ps1	1.3326	0.20934	0.900201	8.50021	3.88877	8.09265	-3.12341	2.92668e-13	1.05434e-10	VEGA:OTTMUSG00000007429,NCBI_Gene:100417331,ENSEMBL:ENSMUSG00000083239	major_urinary_protein%2c_pseudogene_1	pseudogene
H2-Ea-ps	4.60353	4.18679	7.93814	9.53913	115.087	37.0913	-3.11511	6.719e-21	4.91108e-18	VEGA:OTTMUSG00000020170,NCBI_Gene:100504404,ENSEMBL:ENSMUSG00000036322	histocompatibility_2%2c_class_II_antigen_E_alpha%2c_pseudogene	pseudogene
3110053B16Rik	5.45155	8.58293	5.1557	33.7175	50.0285	59.496	-2.94096	2.43056e-17	1.35854e-14	VEGA:OTTMUSG00000033640,NCBI_Gene:382686,ENSEMBL:ENSMUSG00000085642	RIKEN_cDNA_3110053B16_gene	pseudogene
Gm8767	0.121146	0.314009	0.0818365	2.26672	1.05102	0.674388	-2.89085	1.11097e-05	0.00108382	NCBI_Gene:667696	predicted_gene_8767	pseudogene
Gm13754	0	0.10467	0.0818365	1.22781	0.420407	0.074932	-2.87401	0.00123367	0.0555562	VEGA:OTTMUSG00000013951,ENSEMBL:ENSMUSG00000082373	predicted_gene_13754	pseudogene
Gm15084	0.121146	0.10467	0.0818365	1.6056	0.315306	0.449592	-2.86492	0.000204777	0.0134937	VEGA:OTTMUSG00000018970,NCBI_Gene:100503749,ENSEMBL:ENSMUSG00000095994	predicted_gene_15084	pseudogene
Gm4759	0.726873	0.314009	0.818365	1.4167	10.1949	2.69755	-2.79063	6.75098e-11	1.81209e-08	NCBI_Gene:209380,ENSEMBL:ENSMUSG00000053541	predicted_gene_4759	pseudogene
Gm14109	0	0.20934	0.0818365	1.03891	0.840815	0.299728	-2.68993	0.000474092	0.0261127	VEGA:OTTMUSG00000015686,ENSEMBL:ENSMUSG00000083126	predicted_gene_14109	pseudogene
Mup-ps3	0	0	0.245509	0.566681	0.420407	0.74932	-2.49074	0.00259089	0.0979261	VEGA:OTTMUSG00000008510,NCBI_Gene:667221,ENSEMBL:ENSMUSG00000095455	major_urinary_protein%2c_pseudogene_3	pseudogene
Gm6607	0.121146	0.10467	0.0818365	0.755574	0.840815	0.224796	-2.41773	0.00259089	0.0979261	NCBI_Gene:625603	predicted_gene_6607	pseudogene
Mup-ps19	48.9428	38.7278	38.8723	221.572	127.068	250.273	-2.30894	3.19869e-12	1.00642e-09	VEGA:OTTMUSG00000007479,NCBI_Gene:100039305,ENSEMBL:ENSMUSG00000082644	major_urinary_protein%2c_pseudogene_19	pseudogene
Rbpsuh-ps1	0.484582	0.10467	0.654692	1.03891	4.62448	1.04905	-2.23195	2.41578e-06	0.000284093	VEGA:OTTMUSG00000006907,NCBI_Gene:19665,ENSEMBL:ENSMUSG00000081770	recombining_binding_protein_suppressor_of_hairless_(Drosophila)%2c_pseudogene_1	pseudogene
Gm8995	7.9956	5.23349	5.23753	11.9947	57.9111	19.7071	-2.22909	1.53359e-11	4.52553e-09	NCBI_Gene:668139,ENSEMBL:ENSMUSG00000063286	predicted_gene_8995	pseudogene
Gm6951	0.605728	0.523349	3.92815	4.15566	14.1888	9.06677	-2.21062	1.68523e-10	4.30458e-08	NCBI_Gene:629152	predicted_gene_6951	pseudogene
Gm18722	0.363437	0.314009	0.245509	1.22781	1.15612	1.6485	-2.16883	0.000256629	0.0160216	NCBI_Gene:100417624	predicted_gene%2c_18722	pseudogene
Gm5223	0.363437	0.20934	0.245509	0.944468	0.840815	1.49864	-2.06024	0.00133302	0.0589681	NCBI_Gene:383211	predicted_gene_5223	pseudogene
Gm12250	4.48238	4.18679	5.07386	3.87232	54.1275	5.84469	-2.03193	1.26095e-10	3.27365e-08	VEGA:OTTMUSG00000005723,NCBI_Gene:631323,ENSEMBL:ENSMUSG00000082292	predicted_gene_12250	pseudogene
Gm7222	0.242291	0.628019	0.0818365	2.45562	0.735713	0.599456	-2.00383	0.000606125	0.0317497	VEGA:OTTMUSG00000019486,NCBI_Gene:637800,ENSEMBL:ENSMUSG00000083236	predicted_gene_7222	pseudogene
Mup-ps15	23.9868	26.5861	22.505	83.7743	57.1754	128.209	-1.95569	4.58142e-09	9.73916e-07	VEGA:OTTMUSG00000007474,NCBI_Gene:384021,ENSEMBL:ENSMUSG00000083304	major_urinary_protein%2c_pseudogene_15	pseudogene
Rps12-ps2	0.242291	0.628019	0.409182	2.17228	1.47143	1.42371	-1.93206	0.000241121	0.0153561	NCBI_Gene:432865	ribosomal_protein_S12%2c_pseudogene_2	pseudogene
Gm2619	0.969164	1.57005	0.654692	4.62789	3.15306	3.97139	-1.92649	7.42636e-06	0.000772049	VEGA:OTTMUSG00000033618,NCBI_Gene:100040135,ENSEMBL:ENSMUSG00000091199	predicted_gene_2619	pseudogene
Gm20327	0.363437	0.418679	0.327346	1.22781	1.57653	1.42371	-1.91691	0.000722991	0.0363781	NCBI_Gene:100504644	predicted_gene%2c_20327	pseudogene
Mup-ps14	21.9273	19.0499	20.2954	71.3073	42.5663	86.5464	-1.76576	9.4394e-08	1.54323e-05	VEGA:OTTMUSG00000007484,NCBI_Gene:621127,ENSEMBL:ENSMUSG00000082065	major_urinary_protein%2c_pseudogene_14	pseudogene
Gm11970	0.484582	0.314009	0.572855	3.58898	0.735713	0.599456	-1.74793	0.000686876	0.0351275	VEGA:OTTMUSG00000005111,NCBI_Gene:665277,ENSEMBL:ENSMUSG00000079988	predicted_gene_11970	pseudogene
Mup-ps21	10.1762	13.1884	12.1936	36.5509	25.1193	50.8039	-1.70461	3.12275e-07	4.55098e-05	VEGA:OTTMUSG00000007477,NCBI_Gene:546832,ENSEMBL:ENSMUSG00000083524	major_urinary_protein%2c_pseudogene_21	pseudogene
Gm5219	0.484582	0.418679	0.327346	1.4167	1.47143	1.12398	-1.69931	0.00214964	0.084992	NCBI_Gene:383094	predicted_gene_5219	pseudogene
Gm16385	0.605728	0.837359	0.491019	2.36117	1.47143	2.02316	-1.62875	0.000701095	0.0356246	NCBI_Gene:677448	predicted_gene_16385	pseudogene
Cyp2d36-ps	31.3767	19.2592	38.545	66.9628	64.953	126.41	-1.56555	1.25927e-06	0.000159117	NCBI_Gene:380998	cytochrome_P450%2c_family_2%2c_subfamily_d%2c_polypeptide_36%2c_pseudogene	pseudogene
Gm18315	0.242291	0.523349	1.22755	5.47791	0.840815	0.37466	-1.52461	0.000220488	0.0143892	NCBI_Gene:100416912	predicted_gene%2c_18315	pseudogene
Gm2163	0.242291	0.523349	0.818365	2.8334	1.15612	0.899183	-1.47206	0.00186027	0.0769873	NCBI_Gene:100039331,ENSEMBL:ENSMUSG00000095779	predicted_gene_2163	pseudogene
Mup-ps11	4.60353	4.60547	3.19162	10.9558	7.04182	13.3379	-1.41961	0.000107481	0.00774875	VEGA:OTTMUSG00000012495,NCBI_Gene:667242,ENSEMBL:ENSMUSG00000095978	major_urinary_protein%2c_pseudogene_11	pseudogene
Nlrp5-ps	24.956	6.69887	19.2316	62.2404	18.0775	42.1867	-1.30886	7.22641e-05	0.00550203	VEGA:OTTMUSG00000038208,NCBI_Gene:100417675,ENSEMBL:ENSMUSG00000041596	NLR_family%2c_pyrin_domain_containing_5%2c_pseudogene	pseudogene
Gm18337	2.30176	1.25604	2.61877	7.65019	3.25816	3.82153	-1.21275	0.00097499	0.0463218	NCBI_Gene:100416959	predicted_gene%2c_18337	pseudogene
Gm3226	0.848019	0.523349	2.12775	2.55006	3.36326	2.84741	-1.19133	0.00176433	0.0741799	NCBI_Gene:100041240	predicted_gene_3226	pseudogene
Mup-ps22	23.7445	22.7134	18.9042	42.2177	27.5367	60.3952	-1.07829	0.00167288	0.0714735	VEGA:OTTMUSG00000005682,ENSEMBL:ENSMUSG00000080738	major_urinary_protein%2c_pseudogene_22	pseudogene
Gm6939	4.24009	2.93075	3.43713	5.38347	11.351	5.76976	-1.04732	0.00225716	0.0883341	VEGA:OTTMUSG00000023278,NCBI_Gene:629029,ENSEMBL:ENSMUSG00000082922	predicted_gene_6939	pseudogene
Vmn2r-ps20	1.21146	1.46538	4.66468	5.57236	5.14999	5.84469	-1.04153	0.00180202	0.0751658	VEGA:OTTMUSG00000042416,NCBI_Gene:100125298,ENSEMBL:ENSMUSG00000096440	vomeronasal_2%2c_receptor%2c_pseudogene_20	pseudogene
BC021767	18.293	18.3172	12.6847	7.93353	6.83162	9.36649	0.966801	0.00181132	0.0753555	VEGA:OTTMUSG00000019561,NCBI_Gene:545551,ENSEMBL:ENSMUSG00000085006	cDNA_sequence_BC021767	pseudogene
Gm7204	207.643	215.724	186.914	80.2798	118.029	102.507	1.01436	0.00100497	0.0474614	NCBI_Gene:637273,ENSEMBL:ENSMUSG00000048164	predicted_pseudogene_7204	pseudogene
Gm7859	10.5397	8.47826	11.1298	5.8557	3.57346	4.94551	1.06247	0.00180502	0.0752249	NCBI_Gene:665945	predicted_gene_7859	pseudogene
Gm6166	16.4758	16.2238	10.3932	3.11674	8.40815	7.79292	1.10049	0.000503567	0.0273423	ENSEMBL:ENSMUSG00000074280	predicted_gene_6166	pseudogene
Gm12836	6.42071	10.3623	8.67467	2.8334	5.4653	3.59673	1.14288	0.00154434	0.0662798	VEGA:OTTMUSG00000008623,NCBI_Gene:546842,ENSEMBL:ENSMUSG00000083190	predicted_gene_12836	pseudogene
Gm15264	17.3238	20.3059	7.20161	4.62789	6.09591	6.81881	1.25646	5.76018e-05	0.00451595	VEGA:OTTMUSG00000019667,NCBI_Gene:100042801,ENSEMBL:ENSMUSG00000081355	predicted_gene_15264	pseudogene
Gm5844	9.44935	41.8679	12.2755	3.58898	13.5581	9.29156	1.2646	0.000111005	0.00797859	VEGA:OTTMUSG00000022616,NCBI_Gene:545508,ENSEMBL:ENSMUSG00000082896	predicted_gene_5844	pseudogene
Gm18957	41.3106	41.6586	37.8903	23.045	9.24896	13.8624	1.37237	1.50484e-05	0.00141574	NCBI_Gene:100418033	predicted_gene%2c_18957	pseudogene
Gm4956	4.48238	6.38486	4.17366	1.70004	1.57653	2.24796	1.39377	0.00014505	0.0101144	VEGA:OTTMUSG00000042392,NCBI_Gene:241041,ENSEMBL:ENSMUSG00000025936	predicted_gene_4956	pseudogene
Gm5208	2.18062	1.67472	0.900201	0.850021	0.210204	0.524524	1.46414	0.0022914	0.0893064	NCBI_Gene:382936	predicted_gene_5208	pseudogene
Hsp25-ps1	0.605728	4.29146	0.736528	0.755574	0.525509	0.524524	1.60236	0.00102398	0.0481053	NCBI_Gene:15508,ENSEMBL:ENSMUSG00000078915	heat_shock_protein_25%2c_pseudogene_1	pseudogene
Gm19262	1.69604	2.19807	0.0818365	0.472234	0.420407	0.299728	1.6056	0.00208244	0.0832174	NCBI_Gene:100502581	predicted_gene%2c_19262	pseudogene
Gm5319	2.05947	1.77939	2.20958	1.13336	0.210204	0.599456	1.61533	0.000571373	0.0301286	VEGA:OTTMUSG00000027897,NCBI_Gene:384521,ENSEMBL:ENSMUSG00000082782	predicted_gene_5319	pseudogene
Gm9436	0.363437	3.4541	1.47306	0.661128	0.630611	0.449592	1.64901	0.00122928	0.0555562	VEGA:OTTMUSG00000016948,NCBI_Gene:668994,ENSEMBL:ENSMUSG00000081614	predicted_gene_9436	pseudogene
Gm5911	0.726873	2.61675	1.55489	0.661128	0.525509	0.37466	1.69663	0.00115062	0.0527154	NCBI_Gene:546080	predicted_gene_5911	pseudogene
Serpina4-ps1	1547.15	2003.9	2009	459.389	188.868	776.894	1.88496	5.72141e-10	1.35912e-07	VEGA:OTTMUSG00000035418,NCBI_Gene:321018,ENSEMBL:ENSMUSG00000092075	serine_(or_cysteine)_peptidase_inhibitor%2c_clade_A%2c_member_4%2c_pseudogene_1	pseudogene
Gm13758	3.27093	4.29146	3.68264	0.755574	1.57653	0.74932	1.92295	8.0709e-06	0.000825398	VEGA:OTTMUSG00000013990,NCBI_Gene:668528,ENSEMBL:ENSMUSG00000081073	predicted_gene_13758	pseudogene
Gm20147	1.21146	1.15137	0.654692	0.377787	0.105102	0.224796	1.97857	0.0010941	0.0504665	NCBI_Gene:100504280	predicted_gene%2c_20147	pseudogene
Gm7631	17.2027	31.715	20.3773	3.87232	4.20407	7.79292	2.06147	3.337e-10	8.21455e-08	NCBI_Gene:665424	predicted_gene_7631	pseudogene
Gm4865	1.21146	0.942028	1.14571	0.28334	0.105102	0.299728	2.16357	0.000406804	0.0230911	NCBI_Gene:231069	predicted_gene_4865	pseudogene
Gm12399	1.57489	1.46538	2.20958	0.472234	0.105102	0.449592	2.30051	1.91786e-05	0.00174221	VEGA:OTTMUSG00000006626,NCBI_Gene:100418434,ENSEMBL:ENSMUSG00000081919	predicted_gene_12399	pseudogene
Gm12486	1.69604	1.77939	1.39122	0.188894	0.210204	0.449592	2.38822	1.55364e-05	0.00145016	VEGA:OTTMUSG00000007091,NCBI_Gene:668578,NCBI_Gene:669015,ENSEMBL:ENSMUSG00000082415	predicted_gene_12486	pseudogene
Pvrig-ps	2.90749	5.02415	3.76448	0.377787	1.15612	0.674388	2.44044	4.05214e-08	7.21038e-06	NCBI_Gene:620147	poliovirus_receptor_related_immunoglobulin_domain_containing%2c_pseudogene	pseudogene
Gm9504	0	0.942028	0.736528	0.0944468	0	0.149864	2.63797	0.00123367	0.0555562	NCBI_Gene:670819	predicted_gene_9504	pseudogene
Adh6-ps1	89.042	137.641	69.07	10.7669	5.7806	14.312	3.16168	1.26132e-21	1.0332e-18	NCBI_Gene:639769,ENSEMBL:ENSMUSG00000090306	alcohol_dehydrogenase_6_(class_V)%2c_pseudogene_1	pseudogene
Gm12400	4.11895	5.44283	6.38324	0.944468	0	0.674388	3.24745	1.08328e-13	3.98967e-11	VEGA:OTTMUSG00000006627,NCBI_Gene:668543,ENSEMBL:ENSMUSG00000083331	predicted_gene_12400	pseudogene
Olfr542-ps1	1.69604	0	1.39122	0.188894	0	0.074932	3.41437	1.16437e-05	0.00112666	NCBI_Gene:257845	olfactory_receptor_542%2c_pseudogene_1	pseudogene
Gm19095	0.605728	0.10467	0.736528	0.0944468	0	0	3.74769	0.00124614	0.0558225	NCBI_Gene:100418242	predicted_gene%2c_19095	pseudogene
Gm20121	5.93613	17.1659	5.81039	0.188894	0	0.599456	4.94712	6.68188e-26	7.21491e-23	NCBI_Gene:100504224	predicted_gene%2c_20121	pseudogene
Gm379	2.05947	0.942028	0.736528	0	0.105102	0	4.95723	2.85734e-08	5.24139e-06	NCBI_Gene:236954,ENSEMBL:ENSMUSG00000093916	predicted_gene_379	pseudogene
Gm20577	33.0727	28.1562	18.8224	0.28334	0	0.224796	7.10155	2.44841e-45	5.53923e-42	NCBI_Gene:100125874	predicted_gene%2c_20577	pseudogene
AF357341	0	0.20934	0.163673	2.73896	1.68163	1.72343	-3.85454	4.64166e-10	1.11942e-07	ENSEMBL:ENSMUSG00000065022	snoRNA_AF357341	snoRNA_gene
Gm25516	3.14978	1.0467	3.19162	5.00568	1.99694	264.585	-5.42611	1.93293e-41	3.8264e-38	ENSEMBL:ENSMUSG00000065791	predicted_gene%2c_25516	snRNA_gene
Gm26071	1.21146	0.523349	0.982038	5.8557	0.420407	28.2493	-3.86893	2.28118e-19	1.48464e-16	ENSEMBL:ENSMUSG00000065195	predicted_gene%2c_26071	snRNA_gene
Gm22756	0.605728	0	0.245509	0.188894	0.525509	5.09537	-3.03622	2.9426e-07	4.31491e-05	ENSEMBL:ENSMUSG00000096851	predicted_gene%2c_22756	snRNA_gene
Gm23714	0.484582	0.837359	1.14571	5.95015	3.36326	2.39782	-2.12255	2.20609e-07	3.28562e-05	ENSEMBL:ENSMUSG00000095116	predicted_gene%2c_23714	snRNA_gene
Gm25937	7.75331	10.3623	11.5389	16.6226	110.042	10.8651	-2.01346	2.51573e-11	7.11443e-09	ENSEMBL:ENSMUSG00000094471	predicted_gene%2c_25937	snRNA_gene
Gm22911	0.363437	0.837359	0.163673	1.98338	1.15612	1.34878	-1.76937	0.00105576	0.0490841	ENSEMBL:ENSMUSG00000094521	predicted_gene%2c_22911	snRNA_gene
Gm22418	0.726873	7.22222	2.12775	27.6729	1.78673	2.62262	-1.61435	2.17274e-06	0.000257424	ENSEMBL:ENSMUSG00000094963	predicted_gene%2c_22418	snRNA_gene
Gm25781	2.6652	1.77939	1.71857	1.6056	12.6122	0.599456	-1.11434	0.00117495	0.0534181	ENSEMBL:ENSMUSG00000084476	predicted_gene%2c_25781	snRNA_gene
Gm26204	26.1674	27.2142	24.9601	55.0625	70.9438	46.5327	-1.11072	0.000307273	0.0184792	ENSEMBL:ENSMUSG00000064840	predicted_gene%2c_26204	snRNA_gene
Gm25279	2.42291	18.6312	6.54692	5.00568	3.15306	2.92235	1.34194	0.000147654	0.010226	ENSEMBL:ENSMUSG00000084557	predicted_gene%2c_25279	snRNA_gene
Gm26295	1.93833	1.46538	29.2975	10.4836	2.73265	2.09809	1.38779	0.00095246	0.0454788	ENSEMBL:ENSMUSG00000095791	predicted_gene%2c_26295	snRNA_gene
Gm24614	5.69384	6.69887	45.1737	3.96677	1.68163	1.12398	3.33397	1.98375e-17	1.122e-14	ENSEMBL:ENSMUSG00000065203	predicted_gene%2c_24614	snRNA_gene
Terc	2.42291	1.67472	1.8004	4.34455	4.83469	4.42099	-1.22145	0.00171465	0.0724759	NCBI_Gene:21748,ENSEMBL:ENSMUSG00000064796	telomerase_RNA_component	telomerase_RNA_gene
A830021K08Rik	0	0	0	0.472234	1.78673	1.12398	-7.14398	7.48467e-09	1.53938e-06	GenBank:AK043702,GenBank:BB311987,GenBank:AI851680,GenBank:AK045981	RIKEN_cDNA_A830021K08_gene	unclassified_gene
4930458B22Rik	0	0	0	0.944468	0.525509	1.12398	-6.84379	1.93536e-07	2.95656e-05	GenBank:AK016243,GenBank:AK015483	RIKEN_cDNA_4930458B22_gene	unclassified_gene
BC049987	0.121146	0	0.0818365	0.755574	5.99081	7.56813	-6.06045	3.82905e-20	2.59883e-17	GenBank:BC049987,GenBank:BC042789	cDNA_sequence_BC049987	unclassified_gene
Gm20429	0	0	0	0.472234	0.735713	0.074932	-5.65368	0.000524951	0.0282948	VEGA:OTTMUSG00000037335,ENSEMBL:ENSMUSG00000092591	predicted_gene_20429	unclassified_gene
1520401A03Rik	0	0	0	0.661128	0.315306	0.074932	-5.41787	0.00169302	0.0717532	VEGA:OTTMUSG00000039807,NCBI_Gene:320309,ENSEMBL:ENSMUSG00000043747	RIKEN_cDNA_1520401A03_gene	unclassified_gene
BC023105	0.848019	0.942028	0.900201	1.32226	126.332	2.77248	-5.36839	1.07108e-40	2.03548e-37	NCBI_Gene:667597,ENSEMBL:ENSMUSG00000063388	cDNA_sequence_BC023105	unclassified_gene
4930524O08Rik	0	0	0.491019	9.82247	2.10204	2.62262	-4.51891	1.57514e-18	9.84669e-16	NCBI_Gene:74700	RIKEN_cDNA_4930524O08_gene	unclassified_gene
9130221J18Rik	1.09031	3.03542	2.12775	12.9392	45.1938	51.1036	-4.12592	6.95551e-28	8.69621e-25	GenBank:AK033690,GenBank:AI605518,GenBank:AV377066	RIKEN_cDNA_9130221J18_gene	unclassified_gene
Gm21989	0.848019	1.36071	1.30938	10.2003	20.8102	25.7766	-4.00989	6.67344e-24	6.21677e-21	VEGA:OTTMUSG00000042297,ENSEMBL:ENSMUSG00000090370	predicted_gene_21989	unclassified_gene
A230005M16Rik	0.242291	0.628019	0.491019	2.45562	3.25816	7.11854	-3.26328	9.04438e-12	2.73693e-09	VEGA:OTTMUSG00000012624,ENSEMBL:ENSMUSG00000087612	RIKEN_cDNA_A230005M16_gene	unclassified_gene
Gm13775	0.605728	1.0467	0.491019	5.57236	1.78673	9.21663	-3.07444	7.62229e-12	2.32138e-09	VEGA:OTTMUSG00000014326,ENSEMBL:ENSMUSG00000081207	predicted_gene_13775	unclassified_gene
4930471G24Rik	0.121146	0.314009	0.163673	1.51115	0.945917	2.32289	-3.01777	1.75062e-06	0.000210562	GenBank:AK015551,RefSeq:XM_888647,RefSeq:XM_914506,RefSeq:XM_979431	RIKEN_cDNA_4930471G24_gene	unclassified_gene
4930435C17Rik	0.242291	0.10467	0	1.51115	0.210204	0.37466	-2.68993	0.00209426	0.0832622	GenBank:AK019596	RIKEN_cDNA_4930435C17_gene	unclassified_gene
Gm14232	0.242291	0.314009	0.572855	2.64451	2.31224	2.24796	-2.55793	1.98112e-07	2.99919e-05	VEGA:OTTMUSG00000016042,ENSEMBL:ENSMUSG00000087405	predicted_gene_14232	unclassified_gene
4930500G05Rik	0.605728	0	0.654692	3.40008	1.36632	2.77248	-2.54861	3.81671e-07	5.4291e-05	GenBank:AK015661	RIKEN_cDNA_4930500G05_gene	unclassified_gene
Gm13773	0	0.10467	0.245509	0.755574	0.945917	0.674388	-2.47649	0.000640904	0.033228	VEGA:OTTMUSG00000014324,ENSEMBL:ENSMUSG00000086253	predicted_gene_13773	unclassified_gene
E030003E18Rik	3.87666	2.93075	4.17366	8.6891	15.7653	20.3815	-2.05326	5.16918e-09	1.0915e-06	NCBI_Gene:320092	RIKEN_cDNA_E030003E18_gene	unclassified_gene
B230114P17Rik	0.848019	1.67472	1.8004	4.62789	7.77754	5.99456	-2.01217	1.08386e-07	1.75749e-05	GenBank:BB304874,GenBank:AK045415,GenBank:BB284517	RIKEN_cDNA_B230114P17_gene	unclassified_gene
4930401C15Rik	0.363437	0.20934	0.491019	2.36117	1.47143	0.824251	-2.0057	0.000128242	0.00901297	NCBI_Gene:73803	RIKEN_cDNA_4930401C15_gene	unclassified_gene
0710001D07Rik	0.484582	0.523349	0.736528	2.07783	2.62755	2.47275	-1.9823	2.89599e-05	0.00249255	GenBank:AK002941,GenBank:AW046188,GenBank:AK006324	RIKEN_cDNA_0710001D07_gene	unclassified_gene
Gm4876	0.484582	0.523349	0.572855	2.73896	1.89183	1.12398	-1.78353	0.000249818	0.0157412	VEGA:OTTMUSG00000022496,NCBI_Gene:232599,ENSEMBL:ENSMUSG00000054556	predicted_gene_4876	unclassified_gene
Gm15890	3.87666	3.76811	2.12775	8.878	7.14693	12.5136	-1.64927	1.05991e-05	0.00104691	VEGA:OTTMUSG00000027366,ENSEMBL:ENSMUSG00000090105	predicted_gene_15890	unclassified_gene
F420015M19Rik	0.363437	0.628019	0.409182	0.661128	1.78673	1.8733	-1.6353	0.00225277	0.088235	GenBank:AK143604,RefSeq:XM_001003844	RIKEN_cDNA_F420015M19_gene	unclassified_gene
Gm11100	0.605728	0.418679	0.491019	1.79449	1.57653	1.27384	-1.59478	0.0018219	0.075597	VEGA:OTTMUSG00000034626,ENSEMBL:ENSMUSG00000079357	predicted_gene_11100	unclassified_gene
Gm15788	0.605728	0.628019	0.654692	2.64451	1.15612	1.8733	-1.58453	0.00105523	0.0490841	VEGA:OTTMUSG00000026217,ENSEMBL:ENSMUSG00000087439	predicted_gene_15788	unclassified_gene
4732463B04Rik	5.45155	8.16425	3.92815	17.0949	13.3479	19.5572	-1.57749	6.89067e-06	0.000727501	GenBank:AK132490	RIKEN_cDNA_4732463B04_gene	unclassified_gene
4930566D17Rik	0.969164	0.314009	0.818365	2.55006	1.57653	2.02316	-1.54993	0.000915216	0.0441889	GenBank:AK016233	RIKEN_cDNA_4930566D17_gene	unclassified_gene
2310015A16Rik	2.05947	3.66344	1.96408	7.36685	6.41121	6.14442	-1.38159	0.000182486	0.0121768	GenBank:AK009349	RIKEN_cDNA_2310015A16_gene	unclassified_gene
Gm9999	0.242291	0.20934	1.22755	1.51115	1.68163	1.72343	-1.36686	0.00234835	0.0912266	NCBI_Gene:629141,ENSEMBL:ENSMUSG00000056509	predicted_gene_9999	unclassified_gene
E230029C05Rik	1.45375	0.837359	1.71857	2.36117	5.6755	2.92235	-1.36439	0.00037744	0.0217623	NCBI_Gene:319711	RIKEN_cDNA_E230029C05_gene	unclassified_gene
4930517O19Rik	26.0463	11.3043	16.6946	31.6397	32.7918	60.545	-1.30914	0.000140311	0.0098032	VEGA:OTTMUSG00000032801,ENSEMBL:ENSMUSG00000054391	RIKEN_cDNA_4930517O19_gene	unclassified_gene
5033406O09Rik	1.93833	1.77939	1.96408	5.10013	5.25509	3.29701	-1.21754	0.00115875	0.0529349	NCBI_Gene:77675	RIKEN_cDNA_5033406O09_gene	unclassified_gene
Gm5524	4.60353	3.66344	5.72855	9.25579	12.8224	10.3406	-1.167	0.000414726	0.0235127	NCBI_Gene:433281	predicted_gene_5524	unclassified_gene
Gm20559	3.02864	2.61675	3.27346	4.91123	8.09284	7.0436	-1.15135	0.00122376	0.0554249	NCBI_Gene:330256	predicted_gene%2c_20559	unclassified_gene
Gm9783	2.05947	2.51208	2.12775	0.850021	1.26122	0.524524	1.40592	0.00240857	0.0929578	VEGA:OTTMUSG00000033951,NCBI_Gene:69595,ENSEMBL:ENSMUSG00000043488	predicted_gene_9783	unclassified_gene
Gm15962	2.05947	3.14009	3.10979	0.944468	1.57653	0.74932	1.42891	0.00151665	0.0655434	VEGA:OTTMUSG00000028296,ENSEMBL:ENSMUSG00000084981	predicted_gene_15962	unclassified_gene
BC024137	17.3238	26.1675	15.7944	6.42238	5.7806	8.39238	1.47282	4.46136e-06	0.00049251	GenBank:BC024137,GenBank:BI144810	cDNA_sequence_BC024137	unclassified_gene
3930401B19Rik	9.20706	5.96618	3.19162	0.850021	4.30918	1.12398	1.55566	3.68583e-05	0.0030572	GenBank:AK019465	RIKEN_cDNA_3930401B19_gene	unclassified_gene
Gm9581	21.685	26.9001	9.73854	5.76125	4.72958	5.1703	1.81919	2.20325e-08	4.20387e-06	VEGA:OTTMUSG00000036902,ENSEMBL:ENSMUSG00000091562	predicted_gene_9581	unclassified_gene
9430083A17Rik	2.18062	4.18679	2.53693	0.755574	0.210204	1.19891	1.92019	4.21661e-06	0.000468063	NCBI_Gene:77428	RIKEN_cDNA_9430083A17_gene	unclassified_gene
4930402D18Rik	6.29957	14.8631	48.1198	8.878	8.40815	2.69755	2.05102	6.15061e-08	1.04737e-05	GenBank:AK015045	RIKEN_cDNA_4930402D18_gene	unclassified_gene
4930455J16Rik	0.848019	0.523349	2.20958	0.472234	0	0.37466	2.0903	0.000542497	0.0289921	NCBI_Gene:67585	RIKEN_cDNA_4930455J16_gene	unclassified_gene
9530013E20Rik	1.21146	1.36071	0.818365	0.472234	0.105102	0.149864	2.16357	0.000292797	0.0177779	GenBank:AK020554,RefSeq:XM_001000462	RIKEN_cDNA_9530013E20_gene	unclassified_gene
C130076G22Rik	1.09031	1.67472	1.88224	0.28334	0.105102	0.299728	2.70092	3.25971e-06	0.0003705	GenBank:AK081778,GenBank:BB374698	RIKEN_cDNA_C130076G22_gene	unclassified_gene
A830008E24Rik	31.2555	6.07085	4.99202	2.36117	1.05102	0.74932	3.21467	5.18734e-18	3.08063e-15	GenBank:AK137140,GenBank:AK154552,GenBank:AK043564	RIKEN_cDNA_A830008E24_gene	unclassified_gene
1700018L02Rik	4.24009	0.942028	3.6008	0.188894	0.420407	0.224796	3.40737	8.58689e-11	2.26646e-08	NCBI_Gene:67329	RIKEN_cDNA_1700018L02_gene	unclassified_gene
1700016L21Rik	1.3326	1.46538	1.39122	0.188894	0.105102	0.074932	3.46401	7.19717e-07	9.47195e-05	NCBI_Gene:72208	RIKEN_cDNA_1700016L21_gene	unclassified_gene
7330403C04Rik	0.242291	1.0467	0.0818365	0	0.105102	0	3.54468	0.00208613	0.0832174	GenBank:AK078618	RIKEN_cDNA_7330403C04_gene	unclassified_gene
Rian	1.3326	0.628019	1.88224	14.3559	12.6122	39.0395	-4.14561	1.79001e-25	1.84877e-22	NCBI_Gene:75745	RNA_imprinted_and_accumulated_in_nucleus	unclassified_non-coding_RNA_gene
Gm6135	0	0	0.0818365	0.28334	1.15612	0.299728	-3.72897	0.00027203	0.0167411	GenBank:AI464804,RefSeq:XM_923599,RefSeq:XM_895691,GenBank:AA255272	prediticted_gene_6135	unclassified_non-coding_RNA_gene
Gm23759	0	0.10467	0.0818365	0.377787	0.210204	1.72343	-3.55415	3.3113e-05	0.00278187	ENSEMBL:ENSMUSG00000088976	predicted_gene%2c_23759	unclassified_non-coding_RNA_gene
AI314278	0.121146	0	0	0.566681	0.735713	0.074932	-3.37234	0.00208613	0.0832174	NCBI_Gene:101521	expressed_sequence_AI314278	unclassified_non-coding_RNA_gene
3632454L22Rik	0.121146	0.10467	0.0818365	0.755574	1.36632	0.674388	-3.06944	3.92096e-05	0.00322113	VEGA:OTTMUSG00000018761,NCBI_Gene:320606,ENSEMBL:ENSMUSG00000089759	RIKEN_cDNA_3632454L22_gene	unclassified_non-coding_RNA_gene
Gm20016	0.121146	0	0.0818365	1.03891	0.315306	0.37466	-2.95092	0.00123367	0.0555562	NCBI_Gene:100504018	predicted_gene%2c_20016	unclassified_non-coding_RNA_gene
Mirg	0.605728	0.314009	0.572855	3.58898	1.47143	4.04633	-2.64642	4.22053e-08	7.42657e-06	NCBI_Gene:100040724	miRNA_containing_gene	unclassified_non-coding_RNA_gene
Gm19619	1.93833	2.72142	3.68264	5.47791	23.4377	22.03	-2.5656	3.42176e-13	1.19535e-10	NCBI_Gene:100503265	predicted_gene%2c_19619	unclassified_non-coding_RNA_gene
Gm20275	0	0	0.409182	1.6056	0.315306	0.824251	-2.42218	0.000384155	0.0219629	NCBI_Gene:100504539	predicted_gene%2c_20275	unclassified_non-coding_RNA_gene
Gm17281	0	0.314009	0.163673	0.472234	1.36632	0.824251	-2.3268	0.000555088	0.0294662	NCBI_Gene:100503319	predicted_gene%2c_17281	unclassified_non-coding_RNA_gene
2810408I11Rik	0.242291	0	0.163673	0.566681	0.840815	0.674388	-2.30149	0.00209426	0.0832622	VEGA:OTTMUSG00000021537,NCBI_Gene:69941,ENSEMBL:ENSMUSG00000087213	RIKEN_cDNA_2810408I11_gene	unclassified_non-coding_RNA_gene
Gm3367	0.242291	0.10467	0.327346	1.79449	0.315306	1.04905	-2.16953	0.000565516	0.0298529	GenBank:BX517038,RefSeq:XM_001479306,RefSeq:XM_001476471,GenBank:AA822171	predicted_gene_3367	unclassified_non-coding_RNA_gene
Gm16880	0.969164	0.732689	0.900201	4.15566	3.46836	3.59673	-2.0997	1.16286e-06	0.000148116	NCBI_Gene:100503474	predicted_gene%2c_16880	unclassified_non-coding_RNA_gene
Gm5893	0.363437	0.628019	0.572855	1.22781	2.94285	2.24796	-1.9783	5.26844e-05	0.00417869	VEGA:OTTMUSG00000033400,ENSEMBL:ENSMUSG00000011350	predicted_gene_5893	unclassified_non-coding_RNA_gene
Gm17566	17.5661	13.8164	10.5569	34.4731	35.2091	55.6744	-1.67333	9.52192e-07	0.000122598	VEGA:OTTMUSG00000040163,NCBI_Gene:100504619,ENSEMBL:ENSMUSG00000079045	predicted_gene%2c_17566	unclassified_non-coding_RNA_gene
C430002E04Rik	1.93833	2.0934	2.04591	6.04459	5.8857	4.87058	-1.4415	9.97957e-05	0.0073252	NCBI_Gene:78706	RIKEN_cDNA_C430002E04_gene	unclassified_non-coding_RNA_gene
1700091E21Rik	2.6652	2.30274	3.84631	12.3725	7.56733	5.1703	-1.4217	2.73153e-05	0.00237248	VEGA:OTTMUSG00000028212,NCBI_Gene:73588,ENSEMBL:ENSMUSG00000086128	RIKEN_cDNA_1700091E21_gene	unclassified_non-coding_RNA_gene
Gm16685	0.484582	0.523349	0.818365	1.98338	2.31224	0.974115	-1.39273	0.00192145	0.0789652	NCBI_Gene:100504139	predicted_gene%2c_16685	unclassified_non-coding_RNA_gene
Pvt1	23.3811	21.1433	25.533	45.1456	65.7938	63.3175	-1.30705	3.40084e-05	0.00284349	NCBI_Gene:19296	plasmacytoma_variant_translocation_1	unclassified_non-coding_RNA_gene
Dleu2	36.9494	30.5636	28.9701	59.8793	70.1029	66.4646	-1.04629	0.00107426	0.0496963	NCBI_Gene:668253	deleted_in_lymphocytic_leukemia%2c_2	unclassified_non-coding_RNA_gene
Gm19316	18.7776	16.8518	10.3932	6.51683	7.04182	9.36649	0.918188	0.00235946	0.0915833	NCBI_Gene:100502673	predicted_gene%2c_19316	unclassified_non-coding_RNA_gene
AI506816	11.5088	25.5394	12.9302	6.42238	7.35713	10.4905	0.993098	0.00151891	0.0655434	NCBI_Gene:433855	expressed_sequence_AI506816	unclassified_non-coding_RNA_gene
1700045H11Rik	6.29957	15.5958	4.99202	2.36117	5.25509	5.02044	1.03792	0.00169663	0.071842	VEGA:OTTMUSG00000010159,NCBI_Gene:73348,ENSEMBL:ENSMUSG00000078492	RIKEN_cDNA_1700045H11_gene	unclassified_non-coding_RNA_gene
Gm17575	4.48238	4.5008	5.40121	2.64451	2.52244	1.04905	1.29764	0.00117199	0.0533856	NCBI_Gene:100504171	predicted_gene%2c_17575	unclassified_non-coding_RNA_gene
Gm17276	3.75551	11.409	8.7565	3.96677	1.05102	4.42099	1.30753	0.000164957	0.0112279	NCBI_Gene:100504381	predicted_gene%2c_17276	unclassified_non-coding_RNA_gene
Neat1	545.518	831.811	580.712	169.438	295.441	303.25	1.33136	1.46733e-05	0.00138594	VEGA:OTTMUSG00000037797,NCBI_Gene:66961,ENSEMBL:ENSMUSG00000092274	nuclear_paraspeckle_assembly_transcript_1_(non-protein_coding)	unclassified_non-coding_RNA_gene
2210013O21Rik	5.81498	5.33816	5.48304	1.70004	1.99694	2.47275	1.39801	0.000132612	0.00929263	VEGA:OTTMUSG00000019378,NCBI_Gene:70123,ENSEMBL:ENSMUSG00000086316	RIKEN_cDNA_2210013O21_gene	unclassified_non-coding_RNA_gene
Gm19474	15.1432	15.2818	17.1857	1.6056	4.41428	4.87058	2.10896	8.57499e-10	1.98731e-07	NCBI_Gene:100502960	predicted_gene%2c_19474	unclassified_non-coding_RNA_gene
Gm2061	0.969164	1.25604	0.327346	0	0.105102	0.149864	3.04832	0.000134997	0.00944578	NCBI_Gene:100039138	predicted_gene_2061	unclassified_non-coding_RNA_gene
