# Supplementary material for: Comprehensive transcriptional landscape of aging mouse liver
Source: BMC Genomics. 2015 Nov 5;16:899. doi: 10.1186/s12864-015-2061-8 (PMC4636074; doi:10.1186/s12864-015-2061-8)
Supplement: Additional file 3: Table S3. — List of top differentially expressed isoforms between young and old livers. (XLSX 73 kb) [file 12864_2015_2061_MOESM3_ESM.xlsx]

## Sheet: Sheet1
Test ID	Gene ID	Gene name	Chromosome	Position	Sample1	Sample2	Status	Old	Young	log2FC	TestStat	p-value	FDR
ENSMUST00000122381	ENSMUSG00000078686	Mup9	chr4	60430917-60434824	Old	Young	OK	743.468	0.412589	-10.8153	6.21287	5.20256e-10	4.32073e-07
ENSMUST00000107499	ENSMUSG00000073839	Mup12	chr4	60732254-60736198	Old	Young	OK	551.766	0.453038	-10.2502	5.51833	3.4224e-08	1.84366e-05
ENSMUST00000120723	ENSMUSG00000081053	Mup-ps17	chr4	61518354-61518910	Old	Young	OK	878.158	1.26413	-9.44019	7.17595	7.18079e-13	6.81559e-10
ENSMUST00000077667	ENSMUSG00000062061	Lcn13	chr2	25555562-25558846	Old	Young	OK	64.8766	0.0983121	-9.36611	5.17487	2.28064e-07	0.000113644
ENSMUST00000163931	ENSMUSG00000078687	Mup8	chr4	60231492-60235471	Old	Young	OK	621.567	0.961229	-9.33681	9.86689	2.89672e-23	3.60858e-20
ENSMUST00000117932	ENSMUSG00000073839	Mup12	chr4	60732254-60736198	Old	Young	OK	1559.47	2.56938	-9.24542	13.3016	1.1324e-40	2.82137e-37
ENSMUST00000098052	ENSMUSG00000073830	Mup14	chr4	60961054-61100775	Old	Young	OK	1090.18	1.82936	-9.21901	11.0795	7.89066e-29	1.31064e-25
ENSMUST00000103012	ENSMUSG00000078683	Mup1	chr4	60510883-60514832	Old	Young	OK	1848.88	3.41062	-9.0824	16.6287	2.15809e-62	0
ENSMUST00000107524	ENSMUSG00000078686	Mup9	chr4	60430917-60434824	Old	Young	OK	423.51	0.790957	-9.06458	5.93372	2.96147e-09	2.10814e-06
ENSMUST00000079697	ENSMUSG00000073842	Mup7	chr4	60079340-60167161	Old	Young	OK	855.855	1.68183	-8.99119	8.15515	3.96419e-16	4.15864e-13
ENSMUST00000074700	ENSMUSG00000078688	Mup2	chr4	60079340-60167161	Old	Young	OK	1399.39	2.84648	-8.9414	11.8443	1.15166e-32	2.29549e-29
ENSMUST00000132461	ENSMUSG00000078686	Mup9	chr4	60430917-60434824	Old	Young	OK	2167.26	4.637	-8.86846	8.18811	2.43708e-16	2.69866e-13
ENSMUST00000107483	ENSMUSG00000078675	Mup16	chr4	61176623-61180563	Old	Young	OK	719.219	1.60244	-8.81002	12.1925	1.70378e-34	3.7733e-31
ENSMUST00000095049	ENSMUSG00000073832	Mup15	chr4	60961054-61100775	Old	Young	OK	1178.05	2.67364	-8.78338	11.2773	8.4937e-30	1.53906e-26
ENSMUST00000098046	ENSMUSG00000073834	Mup11	chr4	60671337-60675283	Old	Young	OK	1281.58	2.91024	-8.78257	15.5313	1.06496e-54	0
ENSMUST00000095058	ENSMUSG00000078687	Mup8	chr4	60231492-60235471	Old	Young	OK	545.94	1.36119	-8.64773	10.1332	1.96779e-24	2.80156e-21
ENSMUST00000098042	ENSMUSG00000089873	Mup13	chr4	60885338-60889318	Old	Young	OK	852.345	2.1769	-8.61302	16.4052	8.77991e-61	0
ENSMUST00000098047	ENSMUSG00000078680	Mup10	chr4	60591131-60595071	Old	Young	OK	1570.09	4.04186	-8.60161	15.7874	1.89877e-56	0
ENSMUST00000098040	ENSMUSG00000078674	Mup18	chr4	61331210-61335170	Old	Young	OK	1706.13	4.44083	-8.58569	17.4054	3.75231e-68	0
ENSMUST00000107484	ENSMUSG00000089681	Mup17	chr4	61252960-61256903	Old	Young	OK	2171.78	6.25484	-8.43969	16.4554	3.83369e-61	0
ENSMUST00000171574	ENSMUSG00000078673	Mup19	chr4	61439357-61443322	Old	Young	OK	1019.14	3.23261	-8.30044	14.6425	7.52109e-49	2.14158e-45
ENSMUST00000080606	ENSMUSG00000078673	Mup19	chr4	61439357-61443322	Old	Young	OK	226.335	0.847364	-8.06126	5.20403	1.95013e-07	9.96665e-05
ENSMUST00000095051	ENSMUSG00000078675	Mup16	chr4	61176623-61180563	Old	Young	OK	376.331	1.49782	-7.97299	7.52706	5.19271e-14	5.17506e-11
ENSMUST00000137025	ENSMUSG00000078686	Mup9	chr4	60430917-60434824	Old	Young	OK	180.545	0.755417	-7.90087	3.89764	9.71334e-05	0.0280589
ENSMUST00000124114	ENSMUSG00000028463	Car9	chr4	43517299-43526601	Old	Young	OK	5.65522	0.0489772	-6.85133	3.78255	0.00015523	0.0377322
ENSMUST00000148302	ENSMUSG00000078680	Mup10	chr4	60591131-60595071	Old	Young	OK	147.666	1.28182	-6.84799	3.52864	0.000417697	0.0840963
ENSMUST00000005669	ENSMUSG00000040583	Cyp2b13	chr7	26846513-26881215	Old	Young	OK	4.33053	0.0430625	-6.65197	3.63623	0.000276662	0.0612714
ENSMUST00000044687	ENSMUSG00000021208	Ifi27l2b	chr12	104680376-104695433	Old	Young	OK	7.89263	0.199635	-5.30507	4.65469	3.24461e-06	0.00134308
ENSMUST00000068063	ENSMUSG00000078922	Tgtp1	chr11	48718157-48948889	Old	Young	OK	16.5795	0.592514	-4.80641	3.70822	0.000208724	0.0495272
ENSMUST00000120662	ENSMUSG00000082425	Mup-ps13	chr4	61195261-61198005	Old	Young	OK	182.376	7.05911	-4.69128	10.9127	5.01162e-28	7.68396e-25
ENSMUST00000118437	ENSMUSG00000082065	Mup-ps14	chr4	61269323-61272015	Old	Young	OK	121.483	5.11731	-4.56923	9.90893	1.90356e-23	2.52945e-20
ENSMUST00000045970	ENSMUSG00000034220	Gpc1	chr1	94728221-94756775	Old	Young	OK	3.22687	0.139222	-4.53467	6.39282	1.62857e-10	1.41133e-07
ENSMUST00000120145	ENSMUSG00000082363	Mup-ps18	chr4	61535733-61544330	Old	Young	OK	123.284	5.35182	-4.52581	9.82399	4.43804e-23	5.20347e-20
ENSMUST00000080355	ENSMUSG00000078087	Gm15887	chr7	63217900-63275324	Old	Young	OK	23.9922	1.23715	-4.27747	5.76938	7.95656e-09	5.28634e-06
ENSMUST00000039620	ENSMUSG00000022947	Cbr3	chr16	93683459-93691235	Old	Young	OK	3.73643	0.200778	-4.21799	4.12963	3.63346e-05	0.011316
ENSMUST00000058829	ENSMUSG00000050321	Neto1	chr18	86564343-86671289	Old	Young	OK	0.94252	0.0570844	-4.04536	3.68686	0.00022704	0.0526205
ENSMUST00000096430	ENSMUSG00000071757	Zhx2	chr15	57526219-57671388	Old	Young	OK	1.64261	0.114614	-3.84114	4.2925	1.76675e-05	0.00617803
ENSMUST00000029845	ENSMUSG00000028194	Ddah1	chr3	145421638-145557241	Old	Young	OK	5.50755	0.488016	-3.49641	6.03443	1.5952e-09	1.2229e-06
ENSMUST00000106532	ENSMUSG00000045775	Slc16a5	chr11	115323358-115335712	Old	Young	OK	4.46572	0.398137	-3.48756	4.60682	4.08864e-06	0.00159794
ENSMUST00000051309	ENSMUSG00000027965	Olfm3	chr3	114606995-114828640	Old	Young	OK	1.91708	0.194882	-3.29824	4.71039	2.47246e-06	0.00107133
ENSMUST00000122088	ENSMUSG00000045087	S1pr5	chr9	21047355-21052887	Old	Young	OK	1.74158	0.197374	-3.14139	4.18732	2.82262e-05	0.00922302
ENSMUST00000050785	ENSMUSG00000026822	Lcn2	chr2	32240152-32243317	Old	Young	OK	8.87583	1.109	-3.00062	3.92558	8.65214e-05	0.025361
ENSMUST00000040828	ENSMUSG00000073421	H2-Ab1	chr17	34400153-34424772	Old	Young	OK	17.8854	2.40877	-2.89242	3.83681	0.000124645	0.0326899
ENSMUST00000037048	ENSMUSG00000039533	Mmd2	chr5	143038318-143084754	Old	Young	OK	1.28911	0.174268	-2.887	3.86092	0.000112961	0.0300204
ENSMUST00000121741	ENSMUSG00000083304	Mup-ps15	chr4	61359874-61362578	Old	Young	OK	31.8436	4.55769	-2.80463	5.58431	2.34633e-08	1.3362e-05
ENSMUST00000040655	ENSMUSG00000036594	H2-Aa	chr17	34400153-34424772	Old	Young	OK	22.0336	3.24982	-2.76128	3.88693	0.000101522	0.0283842
ENSMUST00000034932	ENSMUSG00000032372	Plscr2	chr9	92170439-92192573	Old	Young	OK	4.20179	0.659917	-2.67065	4.41986	9.87651e-06	0.00361631
ENSMUST00000051377	ENSMUSG00000043671	Dpy19l3	chr7	36470183-36539473	Old	Young	OK	2.52734	0.398468	-2.66508	5.69456	1.23688e-08	7.47078e-06
ENSMUST00000165774	ENSMUSG00000028270	Gbp2	chr3	142283565-142300972	Old	Young	OK	2.86927	0.46511	-2.62504	3.786	0.000153092	0.0376719
ENSMUST00000083769	ENSMUSG00000065703	U6	chr7	53698537-53895177	Old	Young	OK	2036.6	332.403	-2.61516	5.54229	2.98542e-08	1.65293e-05
ENSMUST00000048482	ENSMUSG00000042041	2010003K11Rik	chr19	4496789-4498583	Old	Young	OK	6.48274	1.07391	-2.59373	4.41763	9.97878e-06	0.00361631
ENSMUST00000050487	ENSMUSG00000024610	Cd74	chr18	60963501-60972300	Old	Young	OK	27.6631	4.66437	-2.56821	4.49981	6.80127e-06	0.00255779
ENSMUST00000126217	ENSMUSG00000073835	Gm16002	chr4	61113275-61115984	Old	Young	OK	61.3029	10.3688	-2.5637	6.00774	1.88126e-09	1.38879e-06
ENSMUST00000033626	ENSMUSG00000031271	Serpina7	chrX	135613795-135619775	Old	Young	OK	11.2957	2.01832	-2.48454	5.59737	2.1763e-08	1.27583e-05
ENSMUST00000104916	ENSMUSG00000044424	Gm9493	chr19	23633249-23727302	Old	Young	OK	45.4653	8.87692	-2.35663	5.71917	1.07045e-08	6.66756e-06
ENSMUST00000025946	ENSMUSG00000024987	Cyp26a1	chr19	37772297-37776018	Old	Young	OK	10.6978	2.26068	-2.24249	5.33498	9.55549e-08	5.01211e-05
ENSMUST00000004201	ENSMUSG00000004098	Col5a3	chr9	20574493-20619511	Old	Young	OK	0.870575	0.187325	-2.21642	3.66079	0.000251436	0.0576049
ENSMUST00000035266	ENSMUSG00000078853	Igtp	chr11	58013057-58021093	Old	Young	OK	37.4605	8.79188	-2.09113	3.92783	8.57151e-05	0.025361
ENSMUST00000107517	ENSMUSG00000078689	Mup6	chr4	59977165-60020146	Old	Young	OK	8.54597	2.00809	-2.08942	3.50721	0.000452829	0.0884747
ENSMUST00000045004	ENSMUSG00000022946	Dopey2	chr16	93712151-93810830	Old	Young	OK	2.99083	0.712212	-2.07016	5.00646	5.54405e-07	0.000263105
ENSMUST00000120510	ENSMUSG00000081521	Mup-ps9	chr4	60824094-60826803	Old	Young	OK	14.7528	3.54027	-2.05906	3.57695	0.000347632	0.0721771
ENSMUST00000065588	ENSMUSG00000054588	Gbp10	chr5	105643925-105668552	Old	Young	OK	8.57268	2.09215	-2.03476	3.64174	0.000270801	0.0606472
ENSMUST00000030643	ENSMUSG00000028838	Extl1	chr4	133912286-133939765	Old	Young	OK	1.64008	0.412938	-1.98977	3.77562	0.000159611	0.0383297
ENSMUST00000025968	ENSMUSG00000025003	Cyp2c39	chr19	39585351-39643019	Old	Young	OK	29.2542	7.37119	-1.98867	5.11536	3.13144e-07	0.000152234
ENSMUST00000036719	ENSMUSG00000039621	Prex1	chr2	166391841-166539332	Old	Young	OK	1.03136	0.267187	-1.94863	3.61574	0.00029949	0.0655983
ENSMUST00000052837	ENSMUSG00000046532	Ar	chrX	95345059-95518554	Old	Young	OK	2.7429	0.716257	-1.93715	4.73936	2.14393e-06	0.00094962
ENSMUST00000058856	ENSMUSG00000050195	Scd4	chr19	44407581-44421233	Old	Young	OK	2.31789	0.615876	-1.9121	3.54207	0.000397005	0.080746
ENSMUST00000082287	ENSMUSG00000058523	Mup5	chr4	61492352-61496267	Old	Young	OK	23.7408	6.6843	-1.82852	4.31692	1.58222e-05	0.00563157
ENSMUST00000120087	ENSMUSG00000047735	Samd9l	chr6	3322256-3349571	Old	Young	OK	3.54212	1.10001	-1.68709	3.86444	0.000111345	0.0299908
ENSMUST00000035488	ENSMUSG00000032808	Cyp2c38	chr19	39464045-39537565	Old	Young	OK	7.64047	2.56326	-1.57568	3.86741	0.000109999	0.0299908
ENSMUST00000034585	ENSMUSG00000032080	Apoa4	chr9	46048778-46051612	Old	Young	OK	140.35	47.6269	-1.55918	3.80773	0.000140246	0.0356135
ENSMUST00000074127	ENSMUSG00000010025	Aldh3a2	chr11	61036918-61080966	Old	Young	OK	45.7571	16.1959	-1.49837	3.88452	0.000102532	0.0283842
ENSMUST00000099472	ENSMUSG00000074882	Cyp2c68	chr19	39763323-39815544	Old	Young	OK	23.4679	58.4335	1.31611	-3.51264	0.000443674	0.088433
ENSMUST00000077719	ENSMUSG00000066153	Mup21	chr4	61808965-61811897	Old	Young	OK	167.684	420.117	1.32504	-3.50466	0.000457199	0.0884747
ENSMUST00000062474	ENSMUSG00000050445	Cyp8b1	chr9	121823473-121825423	Old	Young	OK	24.0248	62.1472	1.37117	-3.583	0.000339664	0.0717282
ENSMUST00000042700	ENSMUSG00000038155	Gstp2	chr19	4040290-4042221	Old	Young	OK	57.9322	151.475	1.38664	-3.68862	0.000225471	0.0526205
ENSMUST00000040999	ENSMUSG00000064294	Aox3	chr1	58169973-58257542	Old	Young	OK	27.1515	74.6597	1.4593	-3.59758	0.000321189	0.0695863
ENSMUST00000025778	ENSMUSG00000024827	Gldc	chr19	30172938-30249908	Old	Young	OK	4.99691	15.1224	1.59758	-3.57044	0.000356383	0.0732312
ENSMUST00000052556	ENSMUSG00000047368	Fam108b	chr19	21727798-21760127	Old	Young	OK	4.54957	13.8176	1.60271	-3.81791	0.000134589	0.0348393
ENSMUST00000135222	ENSMUSG00000070644	Etnk2	chr1	135260148-135276913	Old	Young	OK	21.0882	68.1881	1.69308	-3.80194	0.000143565	0.0357693
ENSMUST00000026462	ENSMUSG00000025396	Hsd17b6	chr10	127427996-127437734	Old	Young	OK	37.4388	124.987	1.73918	-4.20724	2.58511e-05	0.00858773
ENSMUST00000072271	ENSMUSG00000019232	Agxt2l1	chr3	130320365-130338668	Old	Young	OK	8.30848	28.4581	1.77618	-3.80614	0.000141153	0.0356135
ENSMUST00000042898	ENSMUSG00000060803	Gstp1	chr19	4035410-4037921	Old	Young	OK	205.434	721.193	1.81171	-4.6863	2.78193e-06	0.00117978
ENSMUST00000054098	ENSMUSG00000044026	Tmem20	chr19	38470469-38480097	Old	Young	OK	2.29557	8.25017	1.84557	-4.08709	4.36809e-05	0.0133946
ENSMUST00000031524	ENSMUSG00000029545	Acads	chr5	115560307-115569355	Old	Young	OK	6.60816	27.2394	2.04338	-3.88799	0.000101079	0.0283842
ENSMUST00000102782	ENSMUSG00000078193	Gm2000	chr1	158295059-158330121	Old	Young	OK	17.3674	74.0227	2.09159	-4.62651	3.71873e-06	0.00148244
ENSMUST00000042118	ENSMUSG00000038415	Foxq1	chr13	31648002-31652839	Old	Young	OK	1.32698	5.75461	2.11657	-4.15109	3.30889e-05	0.0104687
ENSMUST00000056571	ENSMUSG00000019769	Syne1	chr10	4795848-5326338	Old	Young	OK	0.76131	3.42174	2.16817	-4.77837	1.76723e-06	0.000800554
ENSMUST00000106690	ENSMUSG00000034645	Zyg11a	chr4	107854538-107890527	Old	Young	OK	0.913344	4.11588	2.17197	-3.64773	0.000264563	0.0599236
ENSMUST00000026196	ENSMUSG00000025190	Got1	chr19	43574241-43599095	Old	Young	OK	9.90034	55.2394	2.48015	-6.13031	8.77057e-10	6.9926e-07
ENSMUST00000021495	ENSMUSG00000041550	Serpina5	chr12	105339322-105344347	Old	Young	OK	0.405022	2.29439	2.50204	-3.48228	0.000497163	0.0943757
ENSMUST00000058728	ENSMUSG00000074380	Gm10681	chr3	98356475-98367961	Old	Young	OK	0.701892	4.09685	2.54519	-3.58131	0.000341871	0.0717282
ENSMUST00000058464	ENSMUSG00000058260	Serpina9	chr12	105232952-105251965	Old	Young	OK	0.317471	1.89949	2.58092	-3.58144	0.000341704	0.0717282
ENSMUST00000111332	ENSMUSG00000038370	Pcp4l1	chr1	173103392-173126399	Old	Young	OK	2.13939	13.2525	2.631	-4.93065	8.19568e-07	0.000379898
ENSMUST00000073428	ENSMUSG00000063354	Slc39a4	chr15	76442814-76447322	Old	Young	OK	1.08732	6.76598	2.63753	-4.51751	6.25723e-06	0.00239845
ENSMUST00000096397	ENSMUSG00000053168	9030619P08Rik	chr15	75258036-75262259	Old	Young	OK	2.23652	15.2372	2.76827	-4.16748	3.07985e-05	0.00990122
ENSMUST00000022580	ENSMUSG00000022003	Slc25a30	chr14	76161805-76186844	Old	Young	OK	2.76896	20.5962	2.89497	-5.80853	6.30254e-09	4.3318e-06
ENSMUST00000035058	ENSMUSG00000032482	Cspg5	chr9	110146286-110165079	Old	Young	OK	0.103478	2.40179	4.53672	-5.73044	1.00171e-08	6.44065e-06
ENSMUST00000165202	ENSMUSG00000090877	Hspa1b	chr17	35093380-35096183	Old	Young	OK	0.697824	17.9329	4.6836	-4.03911	5.36551e-05	0.0162038
ENSMUST00000030408	ENSMUSG00000028655	Mfsd2a	chr4	122624092-122638431	Old	Young	OK	12.1285	0	-1.79769e+308	-1.79769e+308	2.25637e-05	0.00775414
ENSMUST00000168162	ENSMUSG00000029231	Pdgfra	chr5	75548315-75594229	Old	Young	OK	0	1.20048	1.79769e+308	1.79769e+308	8.25929e-12	7.48291e-09
ENSMUST00000048073	ENSMUSG00000041958	Pigs	chr11	78141916-78156284	Old	Young	OK	0	1.81762	1.79769e+308	1.79769e+308	3.30177e-06	0.00134308
ENSMUST00000121744	ENSMUSG00000030650	Tmc5	chr7	125740810-125818600	Old	Young	OK	0	1.21906	1.79769e+308	1.79769e+308	2.39003e-05	0.00807424
ENSMUST00000163452	ENSMUSG00000052751	Repin1	chr6	48543881-48549081	Old	Young	OK	0	2.10057	1.79769e+308	1.79769e+308	0.000451849	0.0884747
ENSMUST00000102690	ENSMUSG00000028677	Rnf220	chr4	116944067-117173207	Old	Young	OK	0	1.38864	1.79769e+308	1.79769e+308	0.000494896	0.0943757
