# Supplementary material for: Comprehensive transcriptional landscape of aging mouse liver
Source: BMC Genomics. 2015 Nov 5;16:899. doi: 10.1186/s12864-015-2061-8 (PMC4636074; doi:10.1186/s12864-015-2061-8)
Supplement: Additional file 4: Table S4. — List of top GO terms from upregulated differentially expressed genes used to make Fig. 3a. (XLSX 198 kb) [file 12864_2015_2061_MOESM4_ESM.xlsx]

## Sheet: GO.xls
GO Term	Description	P-value	FDR q-value	Enrichment	N	B	n	b	Genes
GO:0002376	immune system process	5.86e-44	7.77e-40	3.58	23027	1165	829	150	[Apbb1ip - amyloid beta (a4) precursor protein-binding, family b, member 1 interacting protein, Fasl - fas ligand (tnf superfamily, member 6), Ikzf1 - ikaros family zinc finger 1, Spns2 - spinster homolog 2, Ikzf3 - ikaros family zinc finger 3, Pirb - paired ig-like receptor b, Oas3 - 2'-5' oligoadenylate synthetase 3, Mefv - mediterranean fever, Oas2 - 2'-5' oligoadenylate synthetase 2, Map3k14 …
GO:0006955	immune response	2.92e-33	1.94e-29	4.29	23027	602	829	93	[Plscr1 - phospholipid scramblase 1, Il15 - interleukin 15, Fasl - fas ligand (tnf superfamily, member 6), Tlr3 - toll-like receptor 3, Lax1 - lymphocyte transmembrane adaptor 1, Pirb - paired ig-like receptor b, Emp2 - epithelial membrane protein 2, Tlr1 - toll-like receptor 1, Cxcl9 - chemokine (c-x-c motif) ligand 9, Oas3 - 2'-5' oligoadenylate synthetase 3, Mefv - mediterranean fever, Endou -…
GO:0002682	regulation of immune system process	6.23e-28	2.75e-24	3.09	23027	1042	829	116	[Ikzf1 - ikaros family zinc finger 1, Spns2 - spinster homolog 2, Ikzf3 - ikaros family zinc finger 3, Samsn1 - sam domain, sh3 domain and nuclear localization signals, 1, 1810011O10Rik - riken cdna 1810011o10 gene, H2-Ob - histocompatibility 2, o region beta locus, Ptafr - platelet-activating factor receptor, Vtcn1 - v-set domain containing t cell activation inhibitor 1, Fcgr1 - fc receptor, igg…
GO:0006952	defense response	2.64e-27	8.76e-24	3.45	23027	788	829	98	[Gbp7 - guanylate binding protein 7, Oas3 - 2'-5' oligoadenylate synthetase 3, Mefv - mediterranean fever, Oas2 - 2'-5' oligoadenylate synthetase 2, Pik3cg - phosphoinositide-3-kinase, catalytic, gamma polypeptide, Ptafr - platelet-activating factor receptor, Fcgr1 - fc receptor, igg, high affinity i, Adamts5 - a disintegrin-like and metallopeptidase (reprolysin type) with thrombospondin type 1 m…
GO:0002684	positive regulation of immune system process	4.95e-25	1.31e-21	3.72	23027	613	829	82	[Plscr1 - phospholipid scramblase 1, Il15 - interleukin 15, Ikzf1 - ikaros family zinc finger 1, Tlr3 - toll-like receptor 3, Lax1 - lymphocyte transmembrane adaptor 1, Fos - fbj osteosarcoma oncogene, Aif1 - allograft inflammatory factor 1, Cd247 - cd247 antigen, Cd3e - cd3 antigen, epsilon polypeptide, Cmklr1 - chemokine-like receptor 1, Tlr1 - toll-like receptor 1, Cxcl9 - chemokine (c-x-c mot…
GO:0048583	regulation of response to stimulus	9.75e-23	2.16e-19	1.98	23027	2843	829	203	[Fasl - fas ligand (tnf superfamily, member 6), Mefv - mediterranean fever, Vwc2l - von willebrand factor c domain-containing protein 2-like, Ptafr - platelet-activating factor receptor, Fcgr1 - fc receptor, igg, high affinity i, Ptgds - prostaglandin d2 synthase (brain), H2-DMa - histocompatibility 2, class ii, locus dma, Zfp36 - zinc finger protein 36, Slc11a1 - solute carrier family 11 (proton…
GO:0045087	innate immune response	1.37e-20	2.59e-17	4.57	23027	322	829	53	[Tlr3 - toll-like receptor 3, Tlr1 - toll-like receptor 1, Oas3 - 2'-5' oligoadenylate synthetase 3, Mefv - mediterranean fever, Oas2 - 2'-5' oligoadenylate synthetase 2, Pik3cg - phosphoinositide-3-kinase, catalytic, gamma polypeptide, Fcgr1 - fc receptor, igg, high affinity i, Rsad2 - radical s-adenosyl methionine domain containing 2, Vnn1 - vanin 1, Clec4n - c-type lectin domain family 4, memb…
GO:0048584	positive regulation of response to stimulus	4.44e-20	6.54e-17	2.36	23027	1507	829	128	[Ar - androgen receptor, Fasl - fas ligand (tnf superfamily, member 6), Gcnt2 - glucosaminyl (n-acetyl) transferase 2, i-branching enzyme, Map3k14 - mitogen-activated protein kinase kinase kinase 14, Pik3cg - phosphoinositide-3-kinase, catalytic, gamma polypeptide, Ptafr - platelet-activating factor receptor, Fcgr1 - fc receptor, igg, high affinity i, H2-DMa - histocompatibility 2, class ii, locu…
GO:0051707	response to other organism	4.25e-20	7.06e-17	4.11	23027	392	829	58	[Plscr1 - phospholipid scramblase 1, Gbp7 - guanylate binding protein 7, Gbp6 - guanylate binding protein 6, Tlr3 - toll-like receptor 3, Scd1 - stearoyl-coenzyme a desaturase 1, Irgm2 - immunity-related gtpase family m member 2, Cxcl9 - chemokine (c-x-c motif) ligand 9, Oas3 - 2'-5' oligoadenylate synthetase 3, Oas2 - 2'-5' oligoadenylate synthetase 2, Cd37 - cd37 antigen, 2010002M12Rik - riken …
GO:0050776	regulation of immune response	7.99e-19	1.06e-15	3.76	23027	443	829	60	[Plscr1 - phospholipid scramblase 1, Il15 - interleukin 15, Tlr3 - toll-like receptor 3, Lax1 - lymphocyte transmembrane adaptor 1, Spns2 - spinster homolog 2, Pparg - peroxisome proliferator activated receptor gamma, Cd247 - cd247 antigen, Cd3e - cd3 antigen, epsilon polypeptide, Tlr1 - toll-like receptor 1, Samsn1 - sam domain, sh3 domain and nuclear localization signals, 1, Cd37 - cd37 antigen…
GO:0043207	response to external biotic stimulus	3.61e-18	4.36e-15	3.24	23027	600	829	70	[Gbp7 - guanylate binding protein 7, Plscr1 - phospholipid scramblase 1, Gbp6 - guanylate binding protein 6, Tlr3 - toll-like receptor 3, Scd1 - stearoyl-coenzyme a desaturase 1, Tlr1 - toll-like receptor 1, Cxcl9 - chemokine (c-x-c motif) ligand 9, Irgm2 - immunity-related gtpase family m member 2, Oas3 - 2'-5' oligoadenylate synthetase 3, Oas2 - 2'-5' oligoadenylate synthetase 2, Cd37 - cd37 an…
GO:0098542	defense response to other organism	4.27e-18	4.72e-15	4.25	23027	327	829	50	[Gbp7 - guanylate binding protein 7, Plscr1 - phospholipid scramblase 1, Gbp6 - guanylate binding protein 6, Scd1 - stearoyl-coenzyme a desaturase 1, Tlr3 - toll-like receptor 3, Irgm2 - immunity-related gtpase family m member 2, Cxcl9 - chemokine (c-x-c motif) ligand 9, Oas3 - 2'-5' oligoadenylate synthetase 3, Cd37 - cd37 antigen, Oas2 - 2'-5' oligoadenylate synthetase 2, Cd8a - cd8 antigen, al…
GO:0022610	biological adhesion	7.54e-18	7.69e-15	2.8	23027	843	829	85	[Gbp7 - guanylate binding protein 7, Apbb1ip - amyloid beta (a4) precursor protein-binding, family b, member 1 interacting protein, Il15 - interleukin 15, Rhoh - ras homolog gene family, member h, Gbp6 - guanylate binding protein 6, Ikzf1 - ikaros family zinc finger 1, Cd48 - cd48 antigen, Wisp2 - wnt1 inducible signaling pathway protein 2, Emp2 - epithelial membrane protein 2, Nt5e - 5' nucleoti…
GO:0009607	response to biotic stimulus	3.51e-17	3.32e-14	3.11	23027	626	829	70	[Gbp7 - guanylate binding protein 7, Plscr1 - phospholipid scramblase 1, Gbp6 - guanylate binding protein 6, Tlr3 - toll-like receptor 3, Scd1 - stearoyl-coenzyme a desaturase 1, Tlr1 - toll-like receptor 1, Cxcl9 - chemokine (c-x-c motif) ligand 9, Irgm2 - immunity-related gtpase family m member 2, Oas3 - 2'-5' oligoadenylate synthetase 3, Oas2 - 2'-5' oligoadenylate synthetase 2, Cd37 - cd37 an…
GO:0050778	positive regulation of immune response	5.74e-17	5.08e-14	4.14	23027	322	829	48	[Plscr1 - phospholipid scramblase 1, Zap70 - zeta-chain (tcr) associated protein kinase, Il15 - interleukin 15, Tlr3 - toll-like receptor 3, Lax1 - lymphocyte transmembrane adaptor 1, Cd247 - cd247 antigen, Cd3e - cd3 antigen, epsilon polypeptide, Tlr1 - toll-like receptor 1, Fgr - gardner-rasheed feline sarcoma viral (fgr) oncogene homolog, Cadm1 - cell adhesion molecule 1, Cd74 - cd74 antigen (…
GO:0002252	immune effector process	2.54e-16	2.1e-13	3.99	23027	334	829	48	[Plscr1 - phospholipid scramblase 1, Apbb1ip - amyloid beta (a4) precursor protein-binding, family b, member 1 interacting protein, Lat - linker for activation of t cells, Oasl1 - 2'-5' oligoadenylate synthetase-like 1, Tlr3 - toll-like receptor 3, Igha - immunoglobulin heavy constant alpha, Emp2 - epithelial membrane protein 2, Icam1 - intercellular adhesion molecule 1, Pirb - paired ig-like rec…
GO:0030155	regulation of cell adhesion	9.97e-16	7.78e-13	3.17	23027	544	829	62	[Apbb1ip - amyloid beta (a4) precursor protein-binding, family b, member 1 interacting protein, Il15 - interleukin 15, Ikzf1 - ikaros family zinc finger 1, Lax1 - lymphocyte transmembrane adaptor 1, Aif1 - allograft inflammatory factor 1, Emp2 - epithelial membrane protein 2, Cd3e - cd3 antigen, epsilon polypeptide, Ndnf - neuron-derived neurotrophic factor, Nat8 - n-acetyltransferase 8 (gcn5-rel…
GO:0006950	response to stress	1.58e-15	1.17e-12	1.94	23027	2117	829	148	[Gbp7 - guanylate binding protein 7, Oas3 - 2'-5' oligoadenylate synthetase 3, Mefv - mediterranean fever, Oas2 - 2'-5' oligoadenylate synthetase 2, Map3k14 - mitogen-activated protein kinase kinase kinase 14, Slc8a1 - solute carrier family 8 (sodium/calcium exchanger), member 1, Pik3cg - phosphoinositide-3-kinase, catalytic, gamma polypeptide, Ptafr - platelet-activating factor receptor, Fcgr1 -…
GO:0002694	regulation of leukocyte activation	2.28e-15	1.59e-12	3.65	23027	380	829	50	[Plscr1 - phospholipid scramblase 1, Il15 - interleukin 15, Ikzf1 - ikaros family zinc finger 1, Lax1 - lymphocyte transmembrane adaptor 1, Aif1 - allograft inflammatory factor 1, Ikzf3 - ikaros family zinc finger 3, Cd3e - cd3 antigen, epsilon polypeptide, Samsn1 - sam domain, sh3 domain and nuclear localization signals, 1, Cd37 - cd37 antigen, Cd74 - cd74 antigen (invariant polypeptide of major…
GO:0048518	positive regulation of biological process	3.42e-15	2.27e-12	1.55	23027	4813	829	268	[Apbb1ip - amyloid beta (a4) precursor protein-binding, family b, member 1 interacting protein, Ikzf1 - ikaros family zinc finger 1, Fasl - fas ligand (tnf superfamily, member 6), Ikzf3 - ikaros family zinc finger 3, Ndnf - neuron-derived neurotrophic factor, Mefv - mediterranean fever, Vwc2l - von willebrand factor c domain-containing protein 2-like, Vtcn1 - v-set domain containing t cell activa…
GO:0007155	cell adhesion	3.92e-15	2.48e-12	2.63	23027	834	829	79	[Apbb1ip - amyloid beta (a4) precursor protein-binding, family b, member 1 interacting protein, Il15 - interleukin 15, Rhoh - ras homolog gene family, member h, Cd48 - cd48 antigen, Ikzf1 - ikaros family zinc finger 1, Wisp2 - wnt1 inducible signaling pathway protein 2, Emp2 - epithelial membrane protein 2, Nt5e - 5' nucleotidase, ecto, Pik3cg - phosphoinositide-3-kinase, catalytic, gamma polypep…
GO:0051704	multi-organism process	5.4e-15	3.25e-12	2.9	23027	642	829	67	[Gbp7 - guanylate binding protein 7, Shank2 - sh3/ankyrin domain gene 2, Plscr1 - phospholipid scramblase 1, Gbp6 - guanylate binding protein 6, Tlr3 - toll-like receptor 3, Scd1 - stearoyl-coenzyme a desaturase 1, Irgm2 - immunity-related gtpase family m member 2, Cxcl9 - chemokine (c-x-c motif) ligand 9, Oas3 - 2'-5' oligoadenylate synthetase 3, Oas2 - 2'-5' oligoadenylate synthetase 2, Cd37 - …
GO:0009605	response to external stimulus	8.14e-15	4.69e-12	2.47	23027	966	829	86	[Plscr1 - phospholipid scramblase 1, Gbp7 - guanylate binding protein 7, Gbp6 - guanylate binding protein 6, Tlr3 - toll-like receptor 3, Scd1 - stearoyl-coenzyme a desaturase 1, Fos - fbj osteosarcoma oncogene, Pparg - peroxisome proliferator activated receptor gamma, Cd3e - cd3 antigen, epsilon polypeptide, Tlr1 - toll-like receptor 1, Cxcl9 - chemokine (c-x-c motif) ligand 9, Irgm2 - immunity-…
GO:0050865	regulation of cell activation	1.18e-14	6.55e-12	3.46	23027	410	829	51	[Plscr1 - phospholipid scramblase 1, Il15 - interleukin 15, Ikzf1 - ikaros family zinc finger 1, Lax1 - lymphocyte transmembrane adaptor 1, Ikzf3 - ikaros family zinc finger 3, Aif1 - allograft inflammatory factor 1, Cd3e - cd3 antigen, epsilon polypeptide, Samsn1 - sam domain, sh3 domain and nuclear localization signals, 1, Cd37 - cd37 antigen, Cd74 - cd74 antigen (invariant polypeptide of major…
GO:0001817	regulation of cytokine production	2.66e-14	1.41e-11	3.25	23027	462	829	54	[Il15 - interleukin 15, Tlr3 - toll-like receptor 3, Pparg - peroxisome proliferator activated receptor gamma, Cd3e - cd3 antigen, epsilon polypeptide, Tlr1 - toll-like receptor 1, Cmklr1 - chemokine-like receptor 1, Mefv - mediterranean fever, Cd74 - cd74 antigen (invariant polypeptide of major histocompatibility complex, class ii antigen-associated), Vtcn1 - v-set domain containing t cell activ…
GO:0045321	leukocyte activation	3.63e-14	1.85e-11	3.46	23027	393	829	49	[Apbb1ip - amyloid beta (a4) precursor protein-binding, family b, member 1 interacting protein, Il15 - interleukin 15, Rhoh - ras homolog gene family, member h, Tlr3 - toll-like receptor 3, Ikzf1 - ikaros family zinc finger 1, Cd48 - cd48 antigen, Lax1 - lymphocyte transmembrane adaptor 1, Ikzf3 - ikaros family zinc finger 3, Aif1 - allograft inflammatory factor 1, Pirb - paired ig-like receptor …
GO:0031347	regulation of defense response	3.84e-14	1.89e-11	3.18	23027	481	829	55	[Plscr1 - phospholipid scramblase 1, Il15 - interleukin 15, Tlr3 - toll-like receptor 3, Pparg - peroxisome proliferator activated receptor gamma, Tlr1 - toll-like receptor 1, Nt5e - 5' nucleotidase, ecto, Mefv - mediterranean fever, Cd37 - cd37 antigen, Cd74 - cd74 antigen (invariant polypeptide of major histocompatibility complex, class ii antigen-associated), 2010002M12Rik - riken cdna 2010002…
GO:0045785	positive regulation of cell adhesion	7.67e-14	3.63e-11	3.84	23027	304	829	42	[Zap70 - zeta-chain (tcr) associated protein kinase, Il15 - interleukin 15, Apbb1ip - amyloid beta (a4) precursor protein-binding, family b, member 1 interacting protein, Ikzf1 - ikaros family zinc finger 1, Itga4 - integrin alpha 4, Aif1 - allograft inflammatory factor 1, Emp2 - epithelial membrane protein 2, Card11 - caspase recruitment domain family, member 11, Cd3e - cd3 antigen, epsilon poly…
GO:0045088	regulation of innate immune response	1.07e-13	4.59e-11	5.37	23027	150	829	29	[Plscr1 - phospholipid scramblase 1, Tlr3 - toll-like receptor 3, Pparg - peroxisome proliferator activated receptor gamma, Tlr1 - toll-like receptor 1, Fgr - gardner-rasheed feline sarcoma viral (fgr) oncogene homolog, Cadm1 - cell adhesion molecule 1, Cd74 - cd74 antigen (invariant polypeptide of major histocompatibility complex, class ii antigen-associated), Ptafr - platelet-activating factor …
GO:0001775	cell activation	1.07e-13	4.74e-11	3.22	23027	448	829	52	[Apbb1ip - amyloid beta (a4) precursor protein-binding, family b, member 1 interacting protein, Il15 - interleukin 15, Rhoh - ras homolog gene family, member h, Tlr3 - toll-like receptor 3, Ikzf1 - ikaros family zinc finger 1, Cd48 - cd48 antigen, Lax1 - lymphocyte transmembrane adaptor 1, Ikzf3 - ikaros family zinc finger 3, Aif1 - allograft inflammatory factor 1, Pirb - paired ig-like receptor …
GO:0009966	regulation of signal transduction	1.06e-13	4.84e-11	1.88	23027	2103	829	142	[Ar - androgen receptor, Fasl - fas ligand (tnf superfamily, member 6), Map3k14 - mitogen-activated protein kinase kinase kinase 14, Gcnt2 - glucosaminyl (n-acetyl) transferase 2, i-branching enzyme, Pik3cg - phosphoinositide-3-kinase, catalytic, gamma polypeptide, Vwc2l - von willebrand factor c domain-containing protein 2-like, Sipa1l2 - signal-induced proliferation-associated 1 like 2, Pde4a -…
GO:0023051	regulation of signaling	1.82e-13	7.56e-11	1.8	23027	2413	829	156	[Ar - androgen receptor, Fasl - fas ligand (tnf superfamily, member 6), Map3k14 - mitogen-activated protein kinase kinase kinase 14, Gcnt2 - glucosaminyl (n-acetyl) transferase 2, i-branching enzyme, Pik3cg - phosphoinositide-3-kinase, catalytic, gamma polypeptide, Vwc2l - von willebrand factor c domain-containing protein 2-like, Sipa1l2 - signal-induced proliferation-associated 1 like 2, Pde4a -…
GO:0050867	positive regulation of cell activation	2.66e-13	1.04e-10	4.22	23027	237	829	36	[Zap70 - zeta-chain (tcr) associated protein kinase, Il15 - interleukin 15, Ikzf1 - ikaros family zinc finger 1, Aif1 - allograft inflammatory factor 1, Card11 - caspase recruitment domain family, member 11, Cd3e - cd3 antigen, epsilon polypeptide, Cd274 - cd274 antigen, Fgr - gardner-rasheed feline sarcoma viral (fgr) oncogene homolog, Cd74 - cd74 antigen (invariant polypeptide of major histocom…
GO:0010646	regulation of cell communication	2.65e-13	1.07e-10	1.79	23027	2424	829	156	[Ar - androgen receptor, Fasl - fas ligand (tnf superfamily, member 6), Map3k14 - mitogen-activated protein kinase kinase kinase 14, Gcnt2 - glucosaminyl (n-acetyl) transferase 2, i-branching enzyme, Pik3cg - phosphoinositide-3-kinase, catalytic, gamma polypeptide, Vwc2l - von willebrand factor c domain-containing protein 2-like, Sipa1l2 - signal-induced proliferation-associated 1 like 2, Pde4a -…
GO:0002696	positive regulation of leukocyte activation	3.19e-13	1.21e-10	4.3	23027	226	829	35	[Zap70 - zeta-chain (tcr) associated protein kinase, Il15 - interleukin 15, Ikzf1 - ikaros family zinc finger 1, Aif1 - allograft inflammatory factor 1, Card11 - caspase recruitment domain family, member 11, Cd3e - cd3 antigen, epsilon polypeptide, Cd274 - cd274 antigen, Fgr - gardner-rasheed feline sarcoma viral (fgr) oncogene homolog, Cd74 - cd74 antigen (invariant polypeptide of major histocom…
GO:0022409	positive regulation of cell-cell adhesion	5.81e-13	2.14e-10	4.87	23027	171	829	30	[Zap70 - zeta-chain (tcr) associated protein kinase, Il15 - interleukin 15, Ikzf1 - ikaros family zinc finger 1, Itga4 - integrin alpha 4, Aif1 - allograft inflammatory factor 1, Card11 - caspase recruitment domain family, member 11, Cd3e - cd3 antigen, epsilon polypeptide, Cd274 - cd274 antigen, Nodal - nodal, Gcnt2 - glucosaminyl (n-acetyl) transferase 2, i-branching enzyme, Cd74 - cd74 antigen…
GO:0031349	positive regulation of defense response	7.6e-13	2.73e-10	4.53	23027	196	829	32	[Plscr1 - phospholipid scramblase 1, Tlr3 - toll-like receptor 3, Tlr1 - toll-like receptor 1, Cadm1 - cell adhesion molecule 1, Cd74 - cd74 antigen (invariant polypeptide of major histocompatibility complex, class ii antigen-associated), Pik3cg - phosphoinositide-3-kinase, catalytic, gamma polypeptide, Ptafr - platelet-activating factor receptor, Fcgr1 - fc receptor, igg, high affinity i, Vav1 -…
GO:0006954	inflammatory response	9.09e-13	3.09e-10	3.64	23027	313	829	41	[Lat - linker for activation of t cells, Tlr3 - toll-like receptor 3, Pparg - peroxisome proliferator activated receptor gamma, Icam1 - intercellular adhesion molecule 1, Tlr1 - toll-like receptor 1, Cxcl9 - chemokine (c-x-c motif) ligand 9, Cd180 - cd180 antigen, Mefv - mediterranean fever, Hck - hemopoietic cell kinase, Pik3cg - phosphoinositide-3-kinase, catalytic, gamma polypeptide, Ptafr - p…
GO:1903037	regulation of leukocyte cell-cell adhesion	9.05e-13	3.16e-10	4.15	23027	234	829	35	[Zap70 - zeta-chain (tcr) associated protein kinase, Il15 - interleukin 15, Lat - linker for activation of t cells, Ikzf1 - ikaros family zinc finger 1, Lax1 - lymphocyte transmembrane adaptor 1, Itga4 - integrin alpha 4, Aif1 - allograft inflammatory factor 1, Card11 - caspase recruitment domain family, member 11, Cd3e - cd3 antigen, epsilon polypeptide, D930015E06Rik - riken cdna d930015e06 gen…
GO:0098609	cell-cell adhesion	1.04e-12	3.28e-10	3	23027	490	829	53	[Apbb1ip - amyloid beta (a4) precursor protein-binding, family b, member 1 interacting protein, Il15 - interleukin 15, Rhoh - ras homolog gene family, member h, Ikzf1 - ikaros family zinc finger 1, Cd48 - cd48 antigen, Nt5e - 5' nucleotidase, ecto, Pik3cg - phosphoinositide-3-kinase, catalytic, gamma polypeptide, Cd8a - cd8 antigen, alpha chain, Ajuba - ajuba lim protein, Gpr98 - g protein-couple…
GO:0051239	regulation of multicellular organismal process	1.03e-12	3.34e-10	1.77	23027	2422	829	154	[Aatk - apoptosis-associated tyrosine kinase, Ikzf1 - ikaros family zinc finger 1, Ar - androgen receptor, Fasl - fas ligand (tnf superfamily, member 6), Ikzf3 - ikaros family zinc finger 3, Ndnf - neuron-derived neurotrophic factor, 1810011O10Rik - riken cdna 1810011o10 gene, Mefv - mediterranean fever, Slc8a1 - solute carrier family 8 (sodium/calcium exchanger), member 1, Gcnt2 - glucosaminyl (…
GO:0022407	regulation of cell-cell adhesion	1.01e-12	3.35e-10	3.63	23027	314	829	41	[Zap70 - zeta-chain (tcr) associated protein kinase, Il15 - interleukin 15, Lat - linker for activation of t cells, Ikzf1 - ikaros family zinc finger 1, Lax1 - lymphocyte transmembrane adaptor 1, Itga4 - integrin alpha 4, Aif1 - allograft inflammatory factor 1, Card11 - caspase recruitment domain family, member 11, Cd3e - cd3 antigen, epsilon polypeptide, D930015E06Rik - riken cdna d930015e06 gen…
GO:1903039	positive regulation of leukocyte cell-cell adhesion	1.15e-12	3.55e-10	5.28	23027	142	829	27	[Zap70 - zeta-chain (tcr) associated protein kinase, Il15 - interleukin 15, Ikzf1 - ikaros family zinc finger 1, Itga4 - integrin alpha 4, Aif1 - allograft inflammatory factor 1, Card11 - caspase recruitment domain family, member 11, Cd3e - cd3 antigen, epsilon polypeptide, Cd274 - cd274 antigen, Cd74 - cd74 antigen (invariant polypeptide of major histocompatibility complex, class ii antigen-asso…
GO:0001819	positive regulation of cytokine production	1.21e-12	3.64e-10	3.68	23027	302	829	40	[Il15 - interleukin 15, Tlr3 - toll-like receptor 3, Card11 - caspase recruitment domain family, member 11, Cd3e - cd3 antigen, epsilon polypeptide, Tlr1 - toll-like receptor 1, Cd274 - cd274 antigen, Fgr - gardner-rasheed feline sarcoma viral (fgr) oncogene homolog, Cadm1 - cell adhesion molecule 1, Nodal - nodal, Cd74 - cd74 antigen (invariant polypeptide of major histocompatibility complex, cl…
GO:0016337	single organismal cell-cell adhesion	1.42e-12	4.18e-10	3.24	23027	403	829	47	[Il15 - interleukin 15, Apbb1ip - amyloid beta (a4) precursor protein-binding, family b, member 1 interacting protein, Rhoh - ras homolog gene family, member h, Cd48 - cd48 antigen, Ikzf1 - ikaros family zinc finger 1, Itga4 - integrin alpha 4, Icam1 - intercellular adhesion molecule 1, Nt5e - 5' nucleotidase, ecto, Ret - ret proto-oncogene, Pik3cg - phosphoinositide-3-kinase, catalytic, gamma po…
GO:0050863	regulation of T cell activation	1.84e-12	5.31e-10	4.16	23027	227	829	34	[Zap70 - zeta-chain (tcr) associated protein kinase, Il15 - interleukin 15, Lat - linker for activation of t cells, Ikzf1 - ikaros family zinc finger 1, Lax1 - lymphocyte transmembrane adaptor 1, Aif1 - allograft inflammatory factor 1, Card11 - caspase recruitment domain family, member 11, Cd3e - cd3 antigen, epsilon polypeptide, D930015E06Rik - riken cdna d930015e06 gene, Tnfaip8l2 - tumor necro…
GO:0002764	immune response-regulating signaling pathway	2.3e-12	6.49e-10	5.14	23027	146	829	27	[Zap70 - zeta-chain (tcr) associated protein kinase, Tlr3 - toll-like receptor 3, Lax1 - lymphocyte transmembrane adaptor 1, Cd247 - cd247 antigen, Cd3e - cd3 antigen, epsilon polypeptide, Tlr1 - toll-like receptor 1, Ptafr - platelet-activating factor receptor, Fcgr1 - fc receptor, igg, high affinity i, Clec7a - c-type lectin domain family 7, member a, Nckap1l - nck associated protein 1 like, Pt…
GO:0051249	regulation of lymphocyte activation	2.84e-12	7.84e-10	3.51	23027	324	829	41	[Zap70 - zeta-chain (tcr) associated protein kinase, Il15 - interleukin 15, Lat - linker for activation of t cells, Ikzf1 - ikaros family zinc finger 1, Lax1 - lymphocyte transmembrane adaptor 1, Ikzf3 - ikaros family zinc finger 3, Aif1 - allograft inflammatory factor 1, Card11 - caspase recruitment domain family, member 11, Cd3e - cd3 antigen, epsilon polypeptide, D930015E06Rik - riken cdna d93…
GO:0050870	positive regulation of T cell activation	3.76e-12	9.97e-10	5.23	23027	138	829	26	[Zap70 - zeta-chain (tcr) associated protein kinase, Il15 - interleukin 15, Ikzf1 - ikaros family zinc finger 1, Aif1 - allograft inflammatory factor 1, Card11 - caspase recruitment domain family, member 11, Cd3e - cd3 antigen, epsilon polypeptide, Cd274 - cd274 antigen, Cd74 - cd74 antigen (invariant polypeptide of major histocompatibility complex, class ii antigen-associated), Vcam1 - vascular …
GO:0098602	single organism cell adhesion	3.71e-12	1e-09	3.11	23027	429	829	48	[Il15 - interleukin 15, Apbb1ip - amyloid beta (a4) precursor protein-binding, family b, member 1 interacting protein, Rhoh - ras homolog gene family, member h, Cd48 - cd48 antigen, Ikzf1 - ikaros family zinc finger 1, Itga4 - integrin alpha 4, Icam1 - intercellular adhesion molecule 1, Nt5e - 5' nucleotidase, ecto, Ret - ret proto-oncogene, Pik3cg - phosphoinositide-3-kinase, catalytic, gamma po…
GO:0007159	leukocyte cell-cell adhesion	3.96e-12	1.03e-09	3.95	23027	246	829	35	[Il15 - interleukin 15, Apbb1ip - amyloid beta (a4) precursor protein-binding, family b, member 1 interacting protein, Rhoh - ras homolog gene family, member h, Ikzf1 - ikaros family zinc finger 1, Cd48 - cd48 antigen, Itga4 - integrin alpha 4, Icam1 - intercellular adhesion molecule 1, Nt5e - 5' nucleotidase, ecto, Vcam1 - vascular cell adhesion molecule 1, Cd8a - cd8 antigen, alpha chain, Vav1 …
GO:0048522	positive regulation of cellular process	6.66e-12	1.7e-09	1.51	23027	4259	829	232	[Apbb1ip - amyloid beta (a4) precursor protein-binding, family b, member 1 interacting protein, Fasl - fas ligand (tnf superfamily, member 6), Ikzf1 - ikaros family zinc finger 1, Ikzf3 - ikaros family zinc finger 3, Ndnf - neuron-derived neurotrophic factor, Mefv - mediterranean fever, Vwc2l - von willebrand factor c domain-containing protein 2-like, Vtcn1 - v-set domain containing t cell activa…
GO:0050896	response to stimulus	6.9e-12	1.73e-09	1.5	23027	4427	829	239	[Fasn - fatty acid synthase, Fasl - fas ligand (tnf superfamily, member 6), Oas3 - 2'-5' oligoadenylate synthetase 3, Mefv - mediterranean fever, Oas2 - 2'-5' oligoadenylate synthetase 2, Vtcn1 - v-set domain containing t cell activation inhibitor 1, Ptafr - platelet-activating factor receptor, Fcgr1 - fc receptor, igg, high affinity i, Adamts5 - a disintegrin-like and metallopeptidase (reprolysi…
GO:0034112	positive regulation of homotypic cell-cell adhesion	7.43e-12	1.83e-09	5.09	23027	142	829	26	[Zap70 - zeta-chain (tcr) associated protein kinase, Il15 - interleukin 15, Ikzf1 - ikaros family zinc finger 1, Aif1 - allograft inflammatory factor 1, Card11 - caspase recruitment domain family, member 11, Cd3e - cd3 antigen, epsilon polypeptide, Cd274 - cd274 antigen, Cd74 - cd74 antigen (invariant polypeptide of major histocompatibility complex, class ii antigen-associated), Vcam1 - vascular …
GO:0045089	positive regulation of innate immune response	8.47e-12	2.04e-09	5.76	23027	111	829	23	[Plscr1 - phospholipid scramblase 1, Zbp1 - z-dna binding protein 1, Tlr3 - toll-like receptor 3, Sh2d1a - sh2 domain protein 1a, Tnip1 - tnfaip3 interacting protein 1, Tlr1 - toll-like receptor 1, Klrk1 - killer cell lectin-like receptor subfamily k, member 1, Tlr11 - toll-like receptor 11, Cadm1 - cell adhesion molecule 1, Aim2 - absent in melanoma 2, Nod2 - nucleotide-binding oligomerization d…
GO:0001562	response to protozoan	1.06e-11	2.5e-09	12.04	23027	30	829	13	[Gbp7 - guanylate binding protein 7, Gbp6 - guanylate binding protein 6, Cd40 - cd40 antigen, Gbp3 - guanylate binding protein 3, Irgm2 - immunity-related gtpase family m member 2, Gbp2 - guanylate binding protein 2, Slc11a1 - solute carrier family 11 (proton-coupled divalent metal ion transporters), member 1, Gbp2b - guanylate binding protein 2b, Cd37 - cd37 antigen, Vtcn1 - v-set domain contain…
GO:0050670	regulation of lymphocyte proliferation	1.1e-11	2.56e-09	4.5	23027	179	829	29	[Zap70 - zeta-chain (tcr) associated protein kinase, Il15 - interleukin 15, Ikzf3 - ikaros family zinc finger 3, Aif1 - allograft inflammatory factor 1, Card11 - caspase recruitment domain family, member 11, Cd3e - cd3 antigen, epsilon polypeptide, D930015E06Rik - riken cdna d930015e06 gene, Cd274 - cd274 antigen, Cd74 - cd74 antigen (invariant polypeptide of major histocompatibility complex, cla…
GO:0032944	regulation of mononuclear cell proliferation	1.27e-11	2.9e-09	4.48	23027	180	829	29	[Zap70 - zeta-chain (tcr) associated protein kinase, Il15 - interleukin 15, Ikzf3 - ikaros family zinc finger 3, Aif1 - allograft inflammatory factor 1, Card11 - caspase recruitment domain family, member 11, Cd3e - cd3 antigen, epsilon polypeptide, D930015E06Rik - riken cdna d930015e06 gene, Cd274 - cd274 antigen, Cd74 - cd74 antigen (invariant polypeptide of major histocompatibility complex, cla…
GO:0034110	regulation of homotypic cell-cell adhesion	1.63e-11	3.66e-09	3.85	23027	245	829	34	[Zap70 - zeta-chain (tcr) associated protein kinase, Il15 - interleukin 15, Lat - linker for activation of t cells, Ikzf1 - ikaros family zinc finger 1, Lax1 - lymphocyte transmembrane adaptor 1, Aif1 - allograft inflammatory factor 1, Card11 - caspase recruitment domain family, member 11, Cd3e - cd3 antigen, epsilon polypeptide, D930015E06Rik - riken cdna d930015e06 gene, Tnfaip8l2 - tumor necro…
GO:0034341	response to interferon-gamma	1.69e-11	3.74e-09	9.47	23027	44	829	15	[Gbp7 - guanylate binding protein 7, Gbp6 - guanylate binding protein 6, H2-Ab1 - histocompatibility 2, class ii antigen a, beta 1, H2-Aa - histocompatibility 2, class ii antigen a, alpha, Gbp8 - guanylate-binding protein 8, Gbp5 - guanylate binding protein 5, Ciita - class ii transactivator, Gbp3 - guanylate binding protein 3, Irgm2 - immunity-related gtpase family m member 2, Slc11a1 - solute c…
GO:0009615	response to virus	1.97e-11	4.29e-09	4.88	23027	148	829	26	[Plscr1 - phospholipid scramblase 1, Oasl1 - 2'-5' oligoadenylate synthetase-like 1, Tlr3 - toll-like receptor 3, Cxcl9 - chemokine (c-x-c motif) ligand 9, Oas3 - 2'-5' oligoadenylate synthetase 3, Oas2 - 2'-5' oligoadenylate synthetase 2, Pml - promyelocytic leukemia, Ifit1 - interferon-induced protein with tetratricopeptide repeats 1, 2010002M12Rik - riken cdna 2010002m12 gene, Isg15 - isg15 ub…
GO:0009967	positive regulation of signal transduction	2.4e-11	5.05e-09	2.14	23027	1118	829	86	[Plscr1 - phospholipid scramblase 1, Il15 - interleukin 15, Fasl - fas ligand (tnf superfamily, member 6), Tlr3 - toll-like receptor 3, Ar - androgen receptor, Emp2 - epithelial membrane protein 2, Rasgrf1 - ras protein-specific guanine nucleotide-releasing factor 1, Cd3e - cd3 antigen, epsilon polypeptide, Tlr1 - toll-like receptor 1, Gcnt2 - glucosaminyl (n-acetyl) transferase 2, i-branching en…
GO:0023056	positive regulation of signaling	2.39e-11	5.11e-09	2.05	23027	1272	829	94	[Plscr1 - phospholipid scramblase 1, Shank2 - sh3/ankyrin domain gene 2, Il15 - interleukin 15, Fasl - fas ligand (tnf superfamily, member 6), Tlr3 - toll-like receptor 3, Ar - androgen receptor, Emp2 - epithelial membrane protein 2, Rasgrf1 - ras protein-specific guanine nucleotide-releasing factor 1, Cd3e - cd3 antigen, epsilon polypeptide, Tlr1 - toll-like receptor 1, Gcnt2 - glucosaminyl (n-a…
GO:0070663	regulation of leukocyte proliferation	2.9e-11	6.02e-09	4.33	23027	186	829	29	[Zap70 - zeta-chain (tcr) associated protein kinase, Il15 - interleukin 15, Ikzf3 - ikaros family zinc finger 3, Aif1 - allograft inflammatory factor 1, Card11 - caspase recruitment domain family, member 11, Cd3e - cd3 antigen, epsilon polypeptide, D930015E06Rik - riken cdna d930015e06 gene, Cd274 - cd274 antigen, Cd74 - cd74 antigen (invariant polypeptide of major histocompatibility complex, cla…
GO:0010647	positive regulation of cell communication	3.09e-11	6.31e-09	2.04	23027	1278	829	94	[Plscr1 - phospholipid scramblase 1, Shank2 - sh3/ankyrin domain gene 2, Il15 - interleukin 15, Fasl - fas ligand (tnf superfamily, member 6), Tlr3 - toll-like receptor 3, Ar - androgen receptor, Emp2 - epithelial membrane protein 2, Rasgrf1 - ras protein-specific guanine nucleotide-releasing factor 1, Cd3e - cd3 antigen, epsilon polypeptide, Tlr1 - toll-like receptor 1, Gcnt2 - glucosaminyl (n-a…
GO:0051607	defense response to virus	3.18e-11	6.4e-09	5.41	23027	118	829	23	[Itgax - integrin alpha x, Plscr1 - phospholipid scramblase 1, Zbp1 - z-dna binding protein 1, Oasl1 - 2'-5' oligoadenylate synthetase-like 1, Tlr3 - toll-like receptor 3, Ptprc - protein tyrosine phosphatase, receptor type, c, Irf1 - interferon regulatory factor 1, Cd40 - cd40 antigen, Cxcl9 - chemokine (c-x-c motif) ligand 9, Oas3 - 2'-5' oligoadenylate synthetase 3, Mx2 - myxovirus (influenza …
GO:0002757	immune response-activating signal transduction	5.54e-11	1.1e-08	5.05	23027	132	829	24	[Zap70 - zeta-chain (tcr) associated protein kinase, Tlr3 - toll-like receptor 3, Lax1 - lymphocyte transmembrane adaptor 1, Ptprc - protein tyrosine phosphatase, receptor type, c, Cd247 - cd247 antigen, Cd3e - cd3 antigen, epsilon polypeptide, Tnip1 - tnfaip3 interacting protein 1, Tlr1 - toll-like receptor 1, Klrk1 - killer cell lectin-like receptor subfamily k, member 1, Myo1g - myosin ig, Tlr…
GO:0002253	activation of immune response	5.88e-11	1.15e-08	4.34	23027	179	829	28	[Zap70 - zeta-chain (tcr) associated protein kinase, Tlr3 - toll-like receptor 3, Lax1 - lymphocyte transmembrane adaptor 1, Cd247 - cd247 antigen, Cd3e - cd3 antigen, epsilon polypeptide, Tlr1 - toll-like receptor 1, Ptafr - platelet-activating factor receptor, Clec7a - c-type lectin domain family 7, member a, Nckap1l - nck associated protein 1 like, Ptprc - protein tyrosine phosphatase, recepto…
GO:0034097	response to cytokine	6.18e-11	1.19e-08	3.67	23027	257	829	34	[Plscr1 - phospholipid scramblase 1, Fasn - fatty acid synthase, Gbp7 - guanylate binding protein 7, Gbp6 - guanylate binding protein 6, Gbp5 - guanylate binding protein 5, Hcls1 - hematopoietic cell specific lyn substrate 1, Gbp3 - guanylate binding protein 3, Irgm2 - immunity-related gtpase family m member 2, 2010002M12Rik - riken cdna 2010002m12 gene, Ifit1 - interferon-induced protein with te…
GO:1902531	regulation of intracellular signal transduction	6.39e-11	1.21e-08	2.03	23027	1256	829	92	[Plscr1 - phospholipid scramblase 1, Il15 - interleukin 15, Rhoh - ras homolog gene family, member h, Tlr3 - toll-like receptor 3, Ar - androgen receptor, Lax1 - lymphocyte transmembrane adaptor 1, Rasgrf1 - ras protein-specific guanine nucleotide-releasing factor 1, Plekhg6 - pleckstrin homology domain containing, family g (with rhogef domain) member 6, Cd3e - cd3 antigen, epsilon polypeptide, C…
GO:0051240	positive regulation of multicellular organismal process	6.81e-11	1.27e-08	1.98	23027	1376	829	98	[Ikzf1 - ikaros family zinc finger 1, Ndnf - neuron-derived neurotrophic factor, Gcnt2 - glucosaminyl (n-acetyl) transferase 2, i-branching enzyme, Vwc2l - von willebrand factor c domain-containing protein 2-like, Vtcn1 - v-set domain containing t cell activation inhibitor 1, H2-DMa - histocompatibility 2, class ii, locus dma, Chrm3 - cholinergic receptor, muscarinic 3, cardiac, Niacr1 - niacin r…
GO:0051251	positive regulation of lymphocyte activation	1.55e-10	2.85e-08	4.05	23027	199	829	29	[Zap70 - zeta-chain (tcr) associated protein kinase, Il15 - interleukin 15, Ikzf1 - ikaros family zinc finger 1, Aif1 - allograft inflammatory factor 1, Card11 - caspase recruitment domain family, member 11, Cd3e - cd3 antigen, epsilon polypeptide, Cd274 - cd274 antigen, Cd74 - cd74 antigen (invariant polypeptide of major histocompatibility complex, class ii antigen-associated), Vcam1 - vascular …
GO:0042129	regulation of T cell proliferation	2.46e-10	4.47e-08	4.91	23027	130	829	23	[Zap70 - zeta-chain (tcr) associated protein kinase, Slfn1 - schlafen 1, Il15 - interleukin 15, Ccr2 - chemokine (c-c motif) receptor 2, H2-Ab1 - histocompatibility 2, class ii antigen a, beta 1, H2-Aa - histocompatibility 2, class ii antigen a, alpha, Itgal - integrin alpha l, Ptprc - protein tyrosine phosphatase, receptor type, c, Aif1 - allograft inflammatory factor 1, Irf1 - interferon regula…
GO:0043085	positive regulation of catalytic activity	3.31e-10	5.93e-08	2.13	23027	1004	829	77	[Plscr1 - phospholipid scramblase 1, Dock10 - dedicator of cytokinesis 10, Arhgap27 - rho gtpase activating protein 27, Rin3 - ras and rab interactor 3, Fasl - fas ligand (tnf superfamily, member 6), Emp2 - epithelial membrane protein 2, Pparg - peroxisome proliferator activated receptor gamma, Gpr65 - g-protein coupled receptor 65, Rasgrf1 - ras protein-specific guanine nucleotide-releasing fact…
GO:0044763	single-organism cellular process	3.77e-10	6.67e-08	1.29	23027	8217	829	381	[Fasn - fatty acid synthase, Apbb1ip - amyloid beta (a4) precursor protein-binding, family b, member 1 interacting protein, Aatk - apoptosis-associated tyrosine kinase, Ikzf1 - ikaros family zinc finger 1, Fasl - fas ligand (tnf superfamily, member 6), Syt10 - synaptotagmin x, Sytl1 - synaptotagmin-like 1, Ntn3 - netrin 3, Cep57l1 - centrosomal protein 57-like 1, Ikzf3 - ikaros family zinc finger…
GO:0042832	defense response to protozoan	5.81e-10	1.01e-07	11.75	23027	26	829	11	[Gbp7 - guanylate binding protein 7, Gbp6 - guanylate binding protein 6, Gbp10 - guanylate-binding protein 10, Cd40 - cd40 antigen, Gbp3 - guanylate binding protein 3, Iigp1 - interferon inducible gtpase 1, Irgm2 - immunity-related gtpase family m member 2, Slc11a1 - solute carrier family 11 (proton-coupled divalent metal ion transporters), member 1, Gbp2 - guanylate binding protein 2, Gbp2b - gu…
GO:0034109	homotypic cell-cell adhesion	9.52e-10	1.64e-07	3.39	23027	270	829	33	[Il15 - interleukin 15, Apbb1ip - amyloid beta (a4) precursor protein-binding, family b, member 1 interacting protein, Rhoh - ras homolog gene family, member h, Ikzf1 - ikaros family zinc finger 1, Cd48 - cd48 antigen, Icam1 - intercellular adhesion molecule 1, Pik3cg - phosphoinositide-3-kinase, catalytic, gamma polypeptide, Cd8a - cd8 antigen, alpha chain, Vav1 - vav 1 oncogene, Fkbp1b - fk506 …
GO:0042221	response to chemical	1.67e-09	2.84e-07	1.72	23027	1988	829	123	[Gbp7 - guanylate binding protein 7, Fasn - fatty acid synthase, Gbp5 - guanylate binding protein 5, Serpina7 - serine (or cysteine) peptidase inhibitor, clade a (alpha-1 antiproteinase, antitrypsin), member 7, Slc8a1 - solute carrier family 8 (sodium/calcium exchanger), member 1, Pik3cg - phosphoinositide-3-kinase, catalytic, gamma polypeptide, Ptafr - platelet-activating factor receptor, Coro1a…
GO:0042127	regulation of cell proliferation	1.71e-09	2.88e-07	1.9	23027	1359	829	93	[Il15 - interleukin 15, Fasl - fas ligand (tnf superfamily, member 6), Ar - androgen receptor, Wisp2 - wnt1 inducible signaling pathway protein 2, Ikzf3 - ikaros family zinc finger 3, Aif1 - allograft inflammatory factor 1, Emp2 - epithelial membrane protein 2, Pparg - peroxisome proliferator activated receptor gamma, Cd3e - cd3 antigen, epsilon polypeptide, Cxcl9 - chemokine (c-x-c motif) ligand…
GO:0070486	leukocyte aggregation	1.91e-09	3.17e-07	3.64	23027	221	829	29	[Il15 - interleukin 15, Apbb1ip - amyloid beta (a4) precursor protein-binding, family b, member 1 interacting protein, Rhoh - ras homolog gene family, member h, Ikzf1 - ikaros family zinc finger 1, Cd48 - cd48 antigen, Icam1 - intercellular adhesion molecule 1, Cd8a - cd8 antigen, alpha chain, Vav1 - vav 1 oncogene, Fkbp1b - fk506 binding protein 1b, Rsad2 - radical s-adenosyl methionine domain c…
GO:0051345	positive regulation of hydrolase activity	2.02e-09	3.31e-07	2.59	23027	515	829	48	[Fgfr3 - fibroblast growth factor receptor 3, Plscr1 - phospholipid scramblase 1, Arhgap27 - rho gtpase activating protein 27, Dock10 - dedicator of cytokinesis 10, Arhgap9 - rho gtpase activating protein 9, Fgfr1 - fibroblast growth factor receptor 1, Rin3 - ras and rab interactor 3, Fasl - fas ligand (tnf superfamily, member 6), Icam1 - intercellular adhesion molecule 1, Pparg - peroxisome prol…
GO:0046649	lymphocyte activation	2.29e-09	3.66e-07	3.09	23027	324	829	36	[Il15 - interleukin 15, Apbb1ip - amyloid beta (a4) precursor protein-binding, family b, member 1 interacting protein, Rhoh - ras homolog gene family, member h, Blnk - b cell linker, Ikzf1 - ikaros family zinc finger 1, Cd48 - cd48 antigen, Lax1 - lymphocyte transmembrane adaptor 1, Ikzf3 - ikaros family zinc finger 3, Icam1 - intercellular adhesion molecule 1, Cd3e - cd3 antigen, epsilon polypep…
GO:0071345	cellular response to cytokine stimulus	2.28e-09	3.69e-07	4.41	23027	145	829	23	[Fasn - fatty acid synthase, Gbp7 - guanylate binding protein 7, Gbp6 - guanylate binding protein 6, H2-Ab1 - histocompatibility 2, class ii antigen a, beta 1, Gbp8 - guanylate-binding protein 8, Irf1 - interferon regulatory factor 1, Gbp5 - guanylate binding protein 5, Hcls1 - hematopoietic cell specific lyn substrate 1, Gbp3 - guanylate binding protein 3, Gbp2 - guanylate binding protein 2, Ifi…
GO:0070887	cellular response to chemical stimulus	3e-09	4.75e-07	1.99	23027	1133	829	81	[Fasn - fatty acid synthase, Fmn2 - formin 2, Gbp7 - guanylate binding protein 7, Gbp6 - guanylate binding protein 6, Tlr3 - toll-like receptor 3, Fos - fbj osteosarcoma oncogene, Pparg - peroxisome proliferator activated receptor gamma, C130060K24Rik - riken cdna c130060k24 gene, Gbp5 - guanylate binding protein 5, Kcnc2 - potassium voltage gated channel, shaw-related subfamily, member 2, Slc8a1…
GO:0050671	positive regulation of lymphocyte proliferation	3.06e-09	4.78e-07	4.96	23027	112	829	20	[Zap70 - zeta-chain (tcr) associated protein kinase, Il15 - interleukin 15, Il7 - interleukin 7, Ccr2 - chemokine (c-c motif) receptor 2, Ptprc - protein tyrosine phosphatase, receptor type, c, Aif1 - allograft inflammatory factor 1, Itgal - integrin alpha l, Card11 - caspase recruitment domain family, member 11, Cd40 - cd40 antigen, Cd3e - cd3 antigen, epsilon polypeptide, Cd274 - cd274 antigen,…
GO:0032946	positive regulation of mononuclear cell proliferation	3.6e-09	5.55e-07	4.92	23027	113	829	20	[Zap70 - zeta-chain (tcr) associated protein kinase, Il15 - interleukin 15, Il7 - interleukin 7, Ccr2 - chemokine (c-c motif) receptor 2, Ptprc - protein tyrosine phosphatase, receptor type, c, Aif1 - allograft inflammatory factor 1, Itgal - integrin alpha l, Card11 - caspase recruitment domain family, member 11, Cd40 - cd40 antigen, Cd3e - cd3 antigen, epsilon polypeptide, Cd274 - cd274 antigen,…
GO:1902533	positive regulation of intracellular signal transduction	3.7e-09	5.64e-07	2.26	23027	737	829	60	[Plscr1 - phospholipid scramblase 1, Il15 - interleukin 15, Tlr3 - toll-like receptor 3, Ar - androgen receptor, Rasgrf1 - ras protein-specific guanine nucleotide-releasing factor 1, Cd3e - cd3 antigen, epsilon polypeptide, Tlr1 - toll-like receptor 1, Map3k14 - mitogen-activated protein kinase kinase kinase 14, Cd74 - cd74 antigen (invariant polypeptide of major histocompatibility complex, class…
GO:0071593	lymphocyte aggregation	4.3e-09	6.48e-07	3.62	23027	215	829	28	[Il15 - interleukin 15, Apbb1ip - amyloid beta (a4) precursor protein-binding, family b, member 1 interacting protein, Rhoh - ras homolog gene family, member h, Cd48 - cd48 antigen, Ikzf1 - ikaros family zinc finger 1, Icam1 - intercellular adhesion molecule 1, Cd8a - cd8 antigen, alpha chain, Vav1 - vav 1 oncogene, Fkbp1b - fk506 binding protein 1b, Rsad2 - radical s-adenosyl methionine domain c…
GO:0044093	positive regulation of molecular function	4.43e-09	6.61e-07	1.91	23027	1263	829	87	[Plscr1 - phospholipid scramblase 1, Arhgap27 - rho gtpase activating protein 27, Dock10 - dedicator of cytokinesis 10, Rin3 - ras and rab interactor 3, Fasl - fas ligand (tnf superfamily, member 6), Tlr3 - toll-like receptor 3, Ar - androgen receptor, Hmgn3 - high mobility group nucleosomal binding domain 3, Emp2 - epithelial membrane protein 2, Pparg - peroxisome proliferator activated receptor…
GO:0002768	immune response-regulating cell surface receptor signaling pathway	4.95e-09	7.3e-07	5.38	23027	93	829	18	[Zap70 - zeta-chain (tcr) associated protein kinase, Lax1 - lymphocyte transmembrane adaptor 1, Ptprc - protein tyrosine phosphatase, receptor type, c, Cd247 - cd247 antigen, Cd40 - cd40 antigen, Cd3e - cd3 antigen, epsilon polypeptide, Myo1g - myosin ig, Klrk1 - killer cell lectin-like receptor subfamily k, member 1, Itk - il2 inducible t cell kinase, Fcgr1 - fc receptor, igg, high affinity i, T…
GO:0010033	response to organic substance	5.26e-09	7.59e-07	1.79	23027	1598	829	103	[Fasn - fatty acid synthase, Gbp7 - guanylate binding protein 7, Gbp5 - guanylate binding protein 5, Serpina7 - serine (or cysteine) peptidase inhibitor, clade a (alpha-1 antiproteinase, antitrypsin), member 7, Slc8a1 - solute carrier family 8 (sodium/calcium exchanger), member 1, Pik3cg - phosphoinositide-3-kinase, catalytic, gamma polypeptide, Ptafr - platelet-activating factor receptor, Coro1a…
GO:0032879	regulation of localization	5.22e-09	7.61e-07	1.67	23027	2092	829	126	[Ar - androgen receptor, Syt10 - synaptotagmin x, Sytl1 - synaptotagmin-like 1, Cdkl2 - cyclin-dependent kinase-like 2 (cdc2-related kinase), Slc8a1 - solute carrier family 8 (sodium/calcium exchanger), member 1, Gcnt2 - glucosaminyl (n-acetyl) transferase 2, i-branching enzyme, Pik3cg - phosphoinositide-3-kinase, catalytic, gamma polypeptide, Vtcn1 - v-set domain containing t cell activation inh…
GO:0035456	response to interferon-beta	5.4e-09	7.7e-07	9.86	23027	31	829	11	[Plscr1 - phospholipid scramblase 1, Ifit1 - interferon-induced protein with tetratricopeptide repeats 1, Gbp6 - guanylate binding protein 6, Irf1 - interferon regulatory factor 1, Gbp3 - guanylate binding protein 3, Iigp1 - interferon inducible gtpase 1, Xaf1 - xiap associated factor 1, Gbp2 - guanylate binding protein 2, Gbp2b - guanylate binding protein 2b, Stat1 - signal transducer and activa…
GO:0007162	negative regulation of cell adhesion	6.34e-09	8.95e-07	3.66	23027	205	829	27	[Lax1 - lymphocyte transmembrane adaptor 1, Tnfaip8l2 - tumor necrosis factor, alpha-induced protein 8-like 2, D930015E06Rik - riken cdna d930015e06 gene, Plxnb1 - plexin b1, Nat8 - n-acetyltransferase 8 (gcn5-related, putative), Cd274 - cd274 antigen, Dact2 - dapper homolog 2, antagonist of beta-catenin (xenopus), Cd74 - cd74 antigen (invariant polypeptide of major histocompatibility complex, cl…
GO:0019886	antigen processing and presentation of exogenous peptide antigen via MHC class II	6.76e-09	9.15e-07	15.87	23027	14	829	8	[Cd74 - cd74 antigen (invariant polypeptide of major histocompatibility complex, class ii antigen-associated), H2-Ab1 - histocompatibility 2, class ii antigen a, beta 1, H2-Aa - histocompatibility 2, class ii antigen a, alpha, H2-DMa - histocompatibility 2, class ii, locus dma, H2-DMb2 - histocompatibility 2, class ii, locus mb2, H2-DMb1 - histocompatibility 2, class ii, locus mb1, H2-Eb1 - histo…
GO:0002495	antigen processing and presentation of peptide antigen via MHC class II	6.76e-09	9.25e-07	15.87	23027	14	829	8	[Cd74 - cd74 antigen (invariant polypeptide of major histocompatibility complex, class ii antigen-associated), H2-Ab1 - histocompatibility 2, class ii antigen a, beta 1, H2-Aa - histocompatibility 2, class ii antigen a, alpha, H2-DMa - histocompatibility 2, class ii, locus dma, H2-DMb2 - histocompatibility 2, class ii, locus mb2, H2-DMb1 - histocompatibility 2, class ii, locus mb1, H2-Eb1 - histo…
GO:0002504	antigen processing and presentation of peptide or polysaccharide antigen via MHC class II	6.76e-09	9.34e-07	15.87	23027	14	829	8	[Cd74 - cd74 antigen (invariant polypeptide of major histocompatibility complex, class ii antigen-associated), H2-Ab1 - histocompatibility 2, class ii antigen a, beta 1, H2-Aa - histocompatibility 2, class ii antigen a, alpha, H2-DMa - histocompatibility 2, class ii, locus dma, H2-DMb2 - histocompatibility 2, class ii, locus mb2, H2-DMb1 - histocompatibility 2, class ii, locus mb1, H2-Eb1 - histo…
GO:0070665	positive regulation of leukocyte proliferation	6.72e-09	9.39e-07	4.75	23027	117	829	20	[Zap70 - zeta-chain (tcr) associated protein kinase, Il15 - interleukin 15, Il7 - interleukin 7, Ccr2 - chemokine (c-c motif) receptor 2, Ptprc - protein tyrosine phosphatase, receptor type, c, Aif1 - allograft inflammatory factor 1, Itgal - integrin alpha l, Card11 - caspase recruitment domain family, member 11, Cd40 - cd40 antigen, Cd3e - cd3 antigen, epsilon polypeptide, Cd274 - cd274 antigen,…
GO:0050830	defense response to Gram-positive bacterium	7.55e-09	1.01e-06	6.41	23027	65	829	15	[Gbp7 - guanylate binding protein 7, Gbp6 - guanylate binding protein 6, Scd1 - stearoyl-coenzyme a desaturase 1, Gbp3 - guanylate binding protein 3, Klrk1 - killer cell lectin-like receptor subfamily k, member 1, Fgr - gardner-rasheed feline sarcoma viral (fgr) oncogene homolog, Gbp2 - guanylate binding protein 2, Gbp2b - guanylate binding protein 2b, Hck - hemopoietic cell kinase, Nod2 - nucleo…
GO:0042102	positive regulation of T cell proliferation	1.21e-08	1.6e-06	5.77	23027	77	829	16	[Zap70 - zeta-chain (tcr) associated protein kinase, Il15 - interleukin 15, Ccr2 - chemokine (c-c motif) receptor 2, Ptprc - protein tyrosine phosphatase, receptor type, c, Aif1 - allograft inflammatory factor 1, Itgal - integrin alpha l, Card11 - caspase recruitment domain family, member 11, Cd3e - cd3 antigen, epsilon polypeptide, Cd274 - cd274 antigen, Vcam1 - vascular cell adhesion molecule 1…
GO:0071310	cellular response to organic substance	1.34e-08	1.76e-06	2.06	23027	915	829	68	[Fasn - fatty acid synthase, Gbp7 - guanylate binding protein 7, Gbp6 - guanylate binding protein 6, Tlr3 - toll-like receptor 3, Pparg - peroxisome proliferator activated receptor gamma, C130060K24Rik - riken cdna c130060k24 gene, Gbp5 - guanylate binding protein 5, Slc8a1 - solute carrier family 8 (sodium/calcium exchanger), member 1, Pik3cg - phosphoinositide-3-kinase, catalytic, gamma polypep…
GO:0002683	negative regulation of immune system process	1.41e-08	1.84e-06	2.88	23027	347	829	36	[Lax1 - lymphocyte transmembrane adaptor 1, Pparg - peroxisome proliferator activated receptor gamma, Inpp4b - inositol polyphosphate-4-phosphatase, type ii, D930015E06Rik - riken cdna d930015e06 gene, Tnfaip8l2 - tumor necrosis factor, alpha-induced protein 8-like 2, Cd274 - cd274 antigen, Samsn1 - sam domain, sh3 domain and nuclear localization signals, 1, Cd37 - cd37 antigen, Dll1 - delta-like…
GO:0009617	response to bacterium	1.45e-08	1.86e-06	3.43	23027	227	829	28	[Gbp7 - guanylate binding protein 7, Defb1 - defensin beta 1, Gbp6 - guanylate binding protein 6, Scd1 - stearoyl-coenzyme a desaturase 1, Gbp3 - guanylate binding protein 3, Irgm2 - immunity-related gtpase family m member 2, Fgr - gardner-rasheed feline sarcoma viral (fgr) oncogene homolog, Hck - hemopoietic cell kinase, Isg15 - isg15 ubiquitin-like modifier, Fcgr1 - fc receptor, igg, high affin…
GO:0030334	regulation of cell migration	1.64e-08	2.09e-06	2.37	23027	585	829	50	[Dock10 - dedicator of cytokinesis 10, Aif1 - allograft inflammatory factor 1, Emp2 - epithelial membrane protein 2, Cmklr1 - chemokine-like receptor 1, Cxcl9 - chemokine (c-x-c motif) ligand 9, Slc8a1 - solute carrier family 8 (sodium/calcium exchanger), member 1, Cd74 - cd74 antigen (invariant polypeptide of major histocompatibility complex, class ii antigen-associated), Gcnt2 - glucosaminyl (n…
GO:0042325	regulation of phosphorylation	1.74e-08	2.2e-06	1.89	23027	1219	829	83	[Il15 - interleukin 15, Rhoh - ras homolog gene family, member h, Tlr3 - toll-like receptor 3, Ar - androgen receptor, Lax1 - lymphocyte transmembrane adaptor 1, Aif1 - allograft inflammatory factor 1, Emp2 - epithelial membrane protein 2, Cd3e - cd3 antigen, epsilon polypeptide, Tlr1 - toll-like receptor 1, Samsn1 - sam domain, sh3 domain and nuclear localization signals, 1, Gcnt2 - glucosaminyl…
GO:0042742	defense response to bacterium	2.4e-08	3e-06	3.54	23027	204	829	26	[Gbp7 - guanylate binding protein 7, Defb1 - defensin beta 1, Gbp6 - guanylate binding protein 6, Scd1 - stearoyl-coenzyme a desaturase 1, Gbp3 - guanylate binding protein 3, Fgr - gardner-rasheed feline sarcoma viral (fgr) oncogene homolog, Irgm2 - immunity-related gtpase family m member 2, Hck - hemopoietic cell kinase, Isg15 - isg15 ubiquitin-like modifier, Fcgr1 - fc receptor, igg, high affin…
GO:2000145	regulation of cell motility	2.98e-08	3.69e-06	2.31	23027	614	829	51	[Dock10 - dedicator of cytokinesis 10, Aif1 - allograft inflammatory factor 1, Emp2 - epithelial membrane protein 2, Cmklr1 - chemokine-like receptor 1, Cxcl9 - chemokine (c-x-c motif) ligand 9, Slc8a1 - solute carrier family 8 (sodium/calcium exchanger), member 1, Cd74 - cd74 antigen (invariant polypeptide of major histocompatibility complex, class ii antigen-associated), Gcnt2 - glucosaminyl (n…
GO:0002478	antigen processing and presentation of exogenous peptide antigen	3.17e-08	3.9e-06	11.36	23027	22	829	9	[Cd74 - cd74 antigen (invariant polypeptide of major histocompatibility complex, class ii antigen-associated), Fcgr1 - fc receptor, igg, high affinity i, H2-Ab1 - histocompatibility 2, class ii antigen a, beta 1, H2-Aa - histocompatibility 2, class ii antigen a, alpha, H2-DMa - histocompatibility 2, class ii, locus dma, H2-DMb2 - histocompatibility 2, class ii, locus mb2, H2-DMb1 - histocompatibi…
GO:0080134	regulation of response to stress	3.49e-08	4.25e-06	1.99	23027	977	829	70	[Plscr1 - phospholipid scramblase 1, Il15 - interleukin 15, Tlr3 - toll-like receptor 3, Pparg - peroxisome proliferator activated receptor gamma, Tlr1 - toll-like receptor 1, Nt5e - 5' nucleotidase, ecto, Mefv - mediterranean fever, Hk3 - hexokinase 3, Cd37 - cd37 antigen, Cd74 - cd74 antigen (invariant polypeptide of major histocompatibility complex, class ii antigen-associated), Pik3cg - phosp…
GO:0001934	positive regulation of protein phosphorylation	4.22e-08	5.08e-06	2.13	23027	769	829	59	[Il15 - interleukin 15, Ar - androgen receptor, Tlr3 - toll-like receptor 3, Aif1 - allograft inflammatory factor 1, Emp2 - epithelial membrane protein 2, Cd3e - cd3 antigen, epsilon polypeptide, Tlr1 - toll-like receptor 1, Gcnt2 - glucosaminyl (n-acetyl) transferase 2, i-branching enzyme, Cd74 - cd74 antigen (invariant polypeptide of major histocompatibility complex, class ii antigen-associated…
GO:0001932	regulation of protein phosphorylation	4.42e-08	5.28e-06	1.9	23027	1143	829	78	[Il15 - interleukin 15, Tlr3 - toll-like receptor 3, Ar - androgen receptor, Lax1 - lymphocyte transmembrane adaptor 1, Aif1 - allograft inflammatory factor 1, Emp2 - epithelial membrane protein 2, Cd3e - cd3 antigen, epsilon polypeptide, Tlr1 - toll-like receptor 1, Samsn1 - sam domain, sh3 domain and nuclear localization signals, 1, Gcnt2 - glucosaminyl (n-acetyl) transferase 2, i-branching enz…
GO:0032101	regulation of response to external stimulus	4.84e-08	5.74e-06	2.23	23027	660	829	53	[Il15 - interleukin 15, Tlr3 - toll-like receptor 3, Aif1 - allograft inflammatory factor 1, Pparg - peroxisome proliferator activated receptor gamma, Cmklr1 - chemokine-like receptor 1, Nt5e - 5' nucleotidase, ecto, Cxcl9 - chemokine (c-x-c motif) ligand 9, Mefv - mediterranean fever, Cd37 - cd37 antigen, Cd74 - cd74 antigen (invariant polypeptide of major histocompatibility complex, class ii an…
GO:0051094	positive regulation of developmental process	5.7e-08	6.69e-06	1.88	23027	1150	829	78	[Il15 - interleukin 15, Cd53 - cd53 antigen, Ar - androgen receptor, Ikzf1 - ikaros family zinc finger 1, Fos - fbj osteosarcoma oncogene, Pparg - peroxisome proliferator activated receptor gamma, Cd3e - cd3 antigen, epsilon polypeptide, Cmklr1 - chemokine-like receptor 1, Ndnf - neuron-derived neurotrophic factor, Cxcl9 - chemokine (c-x-c motif) ligand 9, Sh3pxd2b - sh3 and px domains 2b, Gcnt2 …
GO:0070489	T cell aggregation	5.84e-08	6.8e-06	3.39	23027	213	829	26	[Il15 - interleukin 15, Apbb1ip - amyloid beta (a4) precursor protein-binding, family b, member 1 interacting protein, Rhoh - ras homolog gene family, member h, Cd48 - cd48 antigen, Ikzf1 - ikaros family zinc finger 1, Icam1 - intercellular adhesion molecule 1, Cd8a - cd8 antigen, alpha chain, Vav1 - vav 1 oncogene, Fkbp1b - fk506 binding protein 1b, Rsad2 - radical s-adenosyl methionine domain c…
GO:0050707	regulation of cytokine secretion	7.58e-08	8.59e-06	4.33	23027	122	829	19	[Ccr5 - chemokine (c-c motif) receptor 5, Clec4n - c-type lectin domain family 4, member n, Casp4 - caspase 4, apoptosis-related cysteine peptidase, Tlr1 - toll-like receptor 1, Clec9a - c-type lectin domain family 9, member a, Fgr - gardner-rasheed feline sarcoma viral (fgr) oncogene homolog, Cd274 - cd274 antigen, Tlr11 - toll-like receptor 11, Cadm1 - cell adhesion molecule 1, Aim2 - absent in…
GO:0050793	regulation of developmental process	7.55e-08	8.64e-06	1.6	23027	2146	829	124	[Aatk - apoptosis-associated tyrosine kinase, Ar - androgen receptor, Fasl - fas ligand (tnf superfamily, member 6), Ikzf1 - ikaros family zinc finger 1, Spns2 - spinster homolog 2, Ikzf3 - ikaros family zinc finger 3, Ndnf - neuron-derived neurotrophic factor, Syne3 - spectrin repeat containing, nuclear envelope family member 3, 1810011O10Rik - riken cdna 1810011o10 gene, Gcnt2 - glucosaminyl (n…
GO:0042327	positive regulation of phosphorylation	7.52e-08	8.67e-06	2.08	23027	801	829	60	[Il15 - interleukin 15, Ar - androgen receptor, Tlr3 - toll-like receptor 3, Aif1 - allograft inflammatory factor 1, Emp2 - epithelial membrane protein 2, Cd3e - cd3 antigen, epsilon polypeptide, Tlr1 - toll-like receptor 1, Gcnt2 - glucosaminyl (n-acetyl) transferase 2, i-branching enzyme, Cd74 - cd74 antigen (invariant polypeptide of major histocompatibility complex, class ii antigen-associated…
GO:1903555	regulation of tumor necrosis factor superfamily cytokine production	8.45e-08	9.5e-06	4.77	23027	99	829	17	[Ccr5 - chemokine (c-c motif) receptor 5, Ccr2 - chemokine (c-c motif) receptor 2, Tlr3 - toll-like receptor 3, Zfp36 - zinc finger protein 36, Tlr1 - toll-like receptor 1, Cd274 - cd274 antigen, Nod2 - nucleotide-binding oligomerization domain containing 2, Cd300ld - cd300 molecule-like family member d, Cd36 - cd36 antigen, Clec7a - c-type lectin domain family 7, member a, Thbs1 - thrombospondin…
GO:0006935	chemotaxis	8.86e-08	9.88e-06	3.23	23027	232	829	27	[Cmklr1 - chemokine-like receptor 1, Cxcl9 - chemokine (c-x-c motif) ligand 9, Pik3cg - phosphoinositide-3-kinase, catalytic, gamma polypeptide, Vcam1 - vascular cell adhesion molecule 1, Ccl9 - chemokine (c-c motif) ligand 9, Ptafr - platelet-activating factor receptor, Vav1 - vav 1 oncogene, Arhgef16 - rho guanine nucleotide exchange factor (gef) 16, Csf3r - colony stimulating factor 3 receptor…
GO:0009987	cellular process	9.75e-08	1.07e-05	1.18	23027	11251	829	479	[Aatk - apoptosis-associated tyrosine kinase, Ikzf1 - ikaros family zinc finger 1, Sytl1 - synaptotagmin-like 1, Ikzf3 - ikaros family zinc finger 3, Cyp46a1 - cytochrome p450, family 46, subfamily a, polypeptide 1, Ndnf - neuron-derived neurotrophic factor, Oas2 - 2'-5' oligoadenylate synthetase 2, Ptafr - platelet-activating factor receptor, Rtn4rl2 - reticulon 4 receptor-like 2, Tox - thymocyt…
GO:0042330	taxis	9.68e-08	1.07e-05	3.22	23027	233	829	27	[Cmklr1 - chemokine-like receptor 1, Cxcl9 - chemokine (c-x-c motif) ligand 9, Pik3cg - phosphoinositide-3-kinase, catalytic, gamma polypeptide, Vcam1 - vascular cell adhesion molecule 1, Ccl9 - chemokine (c-c motif) ligand 9, Ptafr - platelet-activating factor receptor, Vav1 - vav 1 oncogene, Arhgef16 - rho guanine nucleotide exchange factor (gef) 16, Csf3r - colony stimulating factor 3 receptor…
GO:0002697	regulation of immune effector process	1.06e-07	1.15e-05	2.71	23027	359	829	35	[Il15 - interleukin 15, Tlr3 - toll-like receptor 3, Anxa5 - annexin a5, Alpk1 - alpha-kinase 1, Fgr - gardner-rasheed feline sarcoma viral (fgr) oncogene homolog, Cadm1 - cell adhesion molecule 1, Cd37 - cd37 antigen, Cd74 - cd74 antigen (invariant polypeptide of major histocompatibility complex, class ii antigen-associated), 2010002M12Rik - riken cdna 2010002m12 gene, Pml - promyelocytic leukem…
GO:0044406	adhesion of symbiont to host	1.09e-07	1.17e-05	14.96	23027	13	829	7	[Gbp7 - guanylate binding protein 7, Gbp6 - guanylate binding protein 6, Icam1 - intercellular adhesion molecule 1, Gbp3 - guanylate binding protein 3, Lrrc15 - leucine rich repeat containing 15, Gbp2 - guanylate binding protein 2, Gbp2b - guanylate binding protein 2b]
GO:0040012	regulation of locomotion	1.21e-07	1.3e-05	2.17	23027	679	829	53	[Dock10 - dedicator of cytokinesis 10, Aif1 - allograft inflammatory factor 1, Emp2 - epithelial membrane protein 2, Cmklr1 - chemokine-like receptor 1, Cxcl9 - chemokine (c-x-c motif) ligand 9, Slc8a1 - solute carrier family 8 (sodium/calcium exchanger), member 1, Cd74 - cd74 antigen (invariant polypeptide of major histocompatibility complex, class ii antigen-associated), Gcnt2 - glucosaminyl (n…
GO:0051336	regulation of hydrolase activity	1.23e-07	1.31e-05	1.98	23027	910	829	65	[Plscr1 - phospholipid scramblase 1, Dock10 - dedicator of cytokinesis 10, Arhgap27 - rho gtpase activating protein 27, Rin3 - ras and rab interactor 3, Fasl - fas ligand (tnf superfamily, member 6), Pparg - peroxisome proliferator activated receptor gamma, Gpr65 - g-protein coupled receptor 65, Rasgrf1 - ras protein-specific guanine nucleotide-releasing factor 1, Serpinb6b - serine (or cysteine)…
GO:0045597	positive regulation of cell differentiation	1.35e-07	1.42e-05	2.03	23027	834	829	61	[Cd53 - cd53 antigen, Il15 - interleukin 15, Ar - androgen receptor, Ikzf1 - ikaros family zinc finger 1, Fos - fbj osteosarcoma oncogene, Pparg - peroxisome proliferator activated receptor gamma, Cmklr1 - chemokine-like receptor 1, Ndnf - neuron-derived neurotrophic factor, Cxcl9 - chemokine (c-x-c motif) ligand 9, Sh3pxd2b - sh3 and px domains 2b, Gcnt2 - glucosaminyl (n-acetyl) transferase 2, …
GO:0043901	negative regulation of multi-organism process	1.5e-07	1.57e-05	3.97	23027	140	829	20	[Plscr1 - phospholipid scramblase 1, Oasl1 - 2'-5' oligoadenylate synthetase-like 1, Scd1 - stearoyl-coenzyme a desaturase 1, Oas1a - 2'-5' oligoadenylate synthetase 1a, Oas3 - 2'-5' oligoadenylate synthetase 3, Mx2 - myxovirus (influenza virus) resistance 2, Nodal - nodal, Nod2 - nucleotide-binding oligomerization domain containing 2, Trim31 - tripartite motif-containing 31, Pml - promyelocytic …
GO:0035458	cellular response to interferon-beta	1.75e-07	1.79e-05	9.62	23027	26	829	9	[Ifit1 - interferon-induced protein with tetratricopeptide repeats 1, Gbp6 - guanylate binding protein 6, Irf1 - interferon regulatory factor 1, Gbp3 - guanylate binding protein 3, Iigp1 - interferon inducible gtpase 1, Gbp2 - guanylate binding protein 2, Gbp2b - guanylate binding protein 2b, Stat1 - signal transducer and activator of transcription 1, Aim2 - absent in melanoma 2]
GO:0002429	immune response-activating cell surface receptor signaling pathway	1.73e-07	1.8e-05	5.14	23027	81	829	15	[Zap70 - zeta-chain (tcr) associated protein kinase, Lax1 - lymphocyte transmembrane adaptor 1, Ptprc - protein tyrosine phosphatase, receptor type, c, Cd247 - cd247 antigen, Cd3e - cd3 antigen, epsilon polypeptide, Klrk1 - killer cell lectin-like receptor subfamily k, member 1, Myo1g - myosin ig, Itk - il2 inducible t cell kinase, Themis2 - thymocyte selection associated family member 2, Clec7a …
GO:0071346	cellular response to interferon-gamma	1.75e-07	1.8e-05	9.62	23027	26	829	9	[Gbp7 - guanylate binding protein 7, Gbp6 - guanylate binding protein 6, Gbp10 - guanylate-binding protein 10, H2-Ab1 - histocompatibility 2, class ii antigen a, beta 1, Gbp8 - guanylate-binding protein 8, Gbp5 - guanylate binding protein 5, Gbp3 - guanylate binding protein 3, Gbp2 - guanylate binding protein 2, Gbp2b - guanylate binding protein 2b]
GO:0009893	positive regulation of metabolic process	1.97e-07	1.99e-05	1.47	23027	3038	829	161	[Ar - androgen receptor, Fasl - fas ligand (tnf superfamily, member 6), Ikzf1 - ikaros family zinc finger 1, Ikzf3 - ikaros family zinc finger 3, Atn1 - atrophin 1, Slc22a3 - solute carrier family 22 (organic cation transporter), member 3, Esrrg - estrogen-related receptor gamma, Mefv - mediterranean fever, Map3k14 - mitogen-activated protein kinase kinase kinase 14, Gcnt2 - glucosaminyl (n-acety…
GO:0042110	T cell activation	2.05e-07	2.06e-05	3.28	23027	212	829	25	[Il15 - interleukin 15, Apbb1ip - amyloid beta (a4) precursor protein-binding, family b, member 1 interacting protein, Rhoh - ras homolog gene family, member h, Cd48 - cd48 antigen, Ikzf1 - ikaros family zinc finger 1, Icam1 - intercellular adhesion molecule 1, Cd8a - cd8 antigen, alpha chain, Vav1 - vav 1 oncogene, Fkbp1b - fk506 binding protein 1b, Rsad2 - radical s-adenosyl methionine domain c…
GO:0050790	regulation of catalytic activity	2.1e-07	2.08e-05	1.67	23027	1698	829	102	[Fasl - fas ligand (tnf superfamily, member 6), Ar - androgen receptor, Serpina7 - serine (or cysteine) peptidase inhibitor, clade a (alpha-1 antiproteinase, antitrypsin), member 7, Oas3 - 2'-5' oligoadenylate synthetase 3, Mefv - mediterranean fever, Map3k14 - mitogen-activated protein kinase kinase kinase 14, Pik3cg - phosphoinositide-3-kinase, catalytic, gamma polypeptide, Prom2 - prominin 2, …
GO:0072678	T cell migration	2.1e-07	2.1e-05	13.89	23027	14	829	7	[Pik3cg - phosphoinositide-3-kinase, catalytic, gamma polypeptide, Ccr2 - chemokine (c-c motif) receptor 2, Itga4 - integrin alpha 4, Itgb7 - integrin beta 7, Myo1g - myosin ig, Cxcl9 - chemokine (c-x-c motif) ligand 9, Ccl5 - chemokine (c-c motif) ligand 5]
GO:0002695	negative regulation of leukocyte activation	2.4e-07	2.36e-05	4.03	23027	131	829	19	[Slfn1 - schlafen 1, Ccr2 - chemokine (c-c motif) receptor 2, H2-Ab1 - histocompatibility 2, class ii antigen a, beta 1, Lax1 - lymphocyte transmembrane adaptor 1, H2-Aa - histocompatibility 2, class ii antigen a, alpha, Irf1 - interferon regulatory factor 1, D930015E06Rik - riken cdna d930015e06 gene, Tnfaip8l2 - tumor necrosis factor, alpha-induced protein 8-like 2, Cd274 - cd274 antigen, Samsn…
GO:2000026	regulation of multicellular organismal development	2.56e-07	2.48e-05	1.68	23027	1618	829	98	[Aatk - apoptosis-associated tyrosine kinase, Fasl - fas ligand (tnf superfamily, member 6), Ar - androgen receptor, Ikzf1 - ikaros family zinc finger 1, Ikzf3 - ikaros family zinc finger 3, Ndnf - neuron-derived neurotrophic factor, 1810011O10Rik - riken cdna 1810011o10 gene, Gcnt2 - glucosaminyl (n-acetyl) transferase 2, i-branching enzyme, Vwc2l - von willebrand factor c domain-containing prot…
GO:0045058	T cell selection	2.54e-07	2.48e-05	9.26	23027	27	829	9	[Cd74 - cd74 antigen (invariant polypeptide of major histocompatibility complex, class ii antigen-associated), Zap70 - zeta-chain (tcr) associated protein kinase, Il15 - interleukin 15, Ptprc - protein tyrosine phosphatase, receptor type, c, Card11 - caspase recruitment domain family, member 11, Cd3e - cd3 antigen, epsilon polypeptide, Spn - sialophorin, Themis - thymocyte selection associated, H…
GO:0010941	regulation of cell death	2.6e-07	2.5e-05	1.73	23027	1425	829	89	[Fmn2 - formin 2, Plscr1 - phospholipid scramblase 1, Fasl - fas ligand (tnf superfamily, member 6), Ar - androgen receptor, Wisp2 - wnt1 inducible signaling pathway protein 2, Ikzf3 - ikaros family zinc finger 3, Aif1 - allograft inflammatory factor 1, Pparg - peroxisome proliferator activated receptor gamma, Cd3g - cd3 antigen, gamma polypeptide, Ndnf - neuron-derived neurotrophic factor, Nat8 …
GO:0002274	myeloid leukocyte activation	2.85e-07	2.72e-05	4.96	23027	84	829	15	[Rhoh - ras homolog gene family, member h, Lat - linker for activation of t cells, Cd48 - cd48 antigen, Tlr3 - toll-like receptor 3, Aif1 - allograft inflammatory factor 1, Pirb - paired ig-like receptor b, Tlr1 - toll-like receptor 1, Slc11a1 - solute carrier family 11 (proton-coupled divalent metal ion transporters), member 1, Tlr8 - toll-like receptor 8, Cxcr4 - chemokine (c-x-c motif) recepto…
GO:0051247	positive regulation of protein metabolic process	2.94e-07	2.79e-05	1.79	23027	1239	829	80	[Il15 - interleukin 15, Fasl - fas ligand (tnf superfamily, member 6), Tlr3 - toll-like receptor 3, Ar - androgen receptor, Aif1 - allograft inflammatory factor 1, Emp2 - epithelial membrane protein 2, Pparg - peroxisome proliferator activated receptor gamma, Cd3e - cd3 antigen, epsilon polypeptide, Tlr1 - toll-like receptor 1, Mefv - mediterranean fever, Gcnt2 - glucosaminyl (n-acetyl) transfera…
GO:0051270	regulation of cellular component movement	3.44e-07	3.24e-05	2.13	23027	664	829	51	[Dock10 - dedicator of cytokinesis 10, Aif1 - allograft inflammatory factor 1, Emp2 - epithelial membrane protein 2, Cmklr1 - chemokine-like receptor 1, Cxcl9 - chemokine (c-x-c motif) ligand 9, Slc8a1 - solute carrier family 8 (sodium/calcium exchanger), member 1, Cd74 - cd74 antigen (invariant polypeptide of major histocompatibility complex, class ii antigen-associated), Gcnt2 - glucosaminyl (n…
GO:0032680	regulation of tumor necrosis factor production	3.58e-07	3.35e-05	4.58	23027	97	829	16	[Ccr5 - chemokine (c-c motif) receptor 5, Ccr2 - chemokine (c-c motif) receptor 2, Tlr3 - toll-like receptor 3, Zfp36 - zinc finger protein 36, Tlr1 - toll-like receptor 1, Nod2 - nucleotide-binding oligomerization domain containing 2, Cd300ld - cd300 molecule-like family member d, Cd36 - cd36 antigen, Clec7a - c-type lectin domain family 7, member a, Thbs1 - thrombospondin 1, Spn - sialophorin, …
GO:0019884	antigen processing and presentation of exogenous antigen	3.63e-07	3.37e-05	8.93	23027	28	829	9	[Cd74 - cd74 antigen (invariant polypeptide of major histocompatibility complex, class ii antigen-associated), H2-Ab1 - histocompatibility 2, class ii antigen a, beta 1, Fcgr1 - fc receptor, igg, high affinity i, H2-Aa - histocompatibility 2, class ii antigen a, alpha, H2-DMa - histocompatibility 2, class ii, locus dma, H2-DMb2 - histocompatibility 2, class ii, locus mb2, H2-Eb1 - histocompatibil…
GO:0019882	antigen processing and presentation	4.14e-07	3.81e-05	4.53	23027	98	829	16	[H2-Ab1 - histocompatibility 2, class ii antigen a, beta 1, H2-Aa - histocompatibility 2, class ii antigen a, alpha, Icam1 - intercellular adhesion molecule 1, Slc11a1 - solute carrier family 11 (proton-coupled divalent metal ion transporters), member 1, H2-Eb1 - histocompatibility 2, class ii antigen e beta, Ifi30 - interferon gamma inducible protein 30, Cd74 - cd74 antigen (invariant polypeptid…
GO:0065009	regulation of molecular function	5.08e-07	4.65e-05	1.56	23027	2155	829	121	[Hjurp - holliday junction recognition protein, Fasl - fas ligand (tnf superfamily, member 6), Ar - androgen receptor, Serpina7 - serine (or cysteine) peptidase inhibitor, clade a (alpha-1 antiproteinase, antitrypsin), member 7, Oas3 - 2'-5' oligoadenylate synthetase 3, Mefv - mediterranean fever, Map3k14 - mitogen-activated protein kinase kinase kinase 14, Pik3cg - phosphoinositide-3-kinase, cat…
GO:0002699	positive regulation of immune effector process	5.25e-07	4.77e-05	3.68	23027	151	829	20	[Ccr2 - chemokine (c-c motif) receptor 2, Sh2d1a - sh2 domain protein 1a, Ptprc - protein tyrosine phosphatase, receptor type, c, Irf1 - interferon regulatory factor 1, Cd40 - cd40 antigen, Stap1 - signal transducing adaptor family member 1, Fgr - gardner-rasheed feline sarcoma viral (fgr) oncogene homolog, Klrk1 - killer cell lectin-like receptor subfamily k, member 1, Cadm1 - cell adhesion mole…
GO:0002218	activation of innate immune response	5.44e-07	4.91e-05	5.47	23027	66	829	13	[Tlr3 - toll-like receptor 3, Tlr1 - toll-like receptor 1, Tnip1 - tnfaip3 interacting protein 1, Klrk1 - killer cell lectin-like receptor subfamily k, member 1, Tlr11 - toll-like receptor 11, Aim2 - absent in melanoma 2, Nod2 - nucleotide-binding oligomerization domain containing 2, Tlr8 - toll-like receptor 8, Cd36 - cd36 antigen, Ptafr - platelet-activating factor receptor, Clec7a - c-type lec…
GO:1903706	regulation of hemopoiesis	5.62e-07	5.04e-05	2.71	23027	318	829	31	[Zap70 - zeta-chain (tcr) associated protein kinase, Il15 - interleukin 15, Ikzf1 - ikaros family zinc finger 1, Fos - fbj osteosarcoma oncogene, Ikzf3 - ikaros family zinc finger 3, Card11 - caspase recruitment domain family, member 11, Hcls1 - hematopoietic cell specific lyn substrate 1, Inpp4b - inositol polyphosphate-4-phosphatase, type ii, D930015E06Rik - riken cdna d930015e06 gene, 1810011O…
GO:0002577	regulation of antigen processing and presentation	6.58e-07	5.86e-05	12.15	23027	16	829	7	[H2-Ob - histocompatibility 2, o region beta locus, Nod2 - nucleotide-binding oligomerization domain containing 2, Cd74 - cd74 antigen (invariant polypeptide of major histocompatibility complex, class ii antigen-associated), H2-Ab1 - histocompatibility 2, class ii antigen a, beta 1, Thbs1 - thrombospondin 1, Trem2 - triggering receptor expressed on myeloid cells 2, Slc11a1 - solute carrier family…
GO:0032760	positive regulation of tumor necrosis factor production	6.97e-07	6.17e-05	5.85	23027	57	829	12	[Nod2 - nucleotide-binding oligomerization domain containing 2, Ccr5 - chemokine (c-c motif) receptor 5, Cd36 - cd36 antigen, Ccr2 - chemokine (c-c motif) receptor 2, Tlr3 - toll-like receptor 3, Clec7a - c-type lectin domain family 7, member a, Thbs1 - thrombospondin 1, Spn - sialophorin, Tlr1 - toll-like receptor 1, Tlr2 - toll-like receptor 2, Cd2 - cd2 antigen, Rasgrp1 - ras guanyl releasing …
GO:0002703	regulation of leukocyte mediated immunity	7.22e-07	6.34e-05	3.61	23027	154	829	20	[Ccr2 - chemokine (c-c motif) receptor 2, Tlr3 - toll-like receptor 3, Susd4 - sushi domain containing 4, Ptprc - protein tyrosine phosphatase, receptor type, c, Sh2d1a - sh2 domain protein 1a, Cd40 - cd40 antigen, Stap1 - signal transducing adaptor family member 1, Fgr - gardner-rasheed feline sarcoma viral (fgr) oncogene homolog, Klrk1 - killer cell lectin-like receptor subfamily k, member 1, C…
GO:0002460	adaptive immune response based on somatic recombination of immune receptors built from immunoglobulin superfamily domains	7.81e-07	6.82e-05	5.31	23027	68	829	13	[Igha - immunoglobulin heavy constant alpha, H2-Ab1 - histocompatibility 2, class ii antigen a, beta 1, Pirb - paired ig-like receptor b, Emp2 - epithelial membrane protein 2, Il18bp - interleukin 18 binding protein, Myo1g - myosin ig, Slc11a1 - solute carrier family 11 (proton-coupled divalent metal ion transporters), member 1, Cd74 - cd74 antigen (invariant polypeptide of major histocompatibili…
GO:0007165	signal transduction	7.95e-07	6.9e-05	1.35	23027	4420	829	215	[Apbb1ip - amyloid beta (a4) precursor protein-binding, family b, member 1 interacting protein, Aatk - apoptosis-associated tyrosine kinase, Fasl - fas ligand (tnf superfamily, member 6), Olfr701 - olfactory receptor 701, Arhgap25 - rho gtpase activating protein 25, Ptafr - platelet-activating factor receptor, Fcgr1 - fc receptor, igg, high affinity i, Zfp385b - zinc finger protein 385b, Asb18 - …
GO:1903034	regulation of response to wounding	8.08e-07	6.96e-05	2.61	23027	340	829	32	[Tlr3 - toll-like receptor 3, Anxa5 - annexin a5, Pparg - peroxisome proliferator activated receptor gamma, Tnfaip8l2 - tumor necrosis factor, alpha-induced protein 8-like 2, Nt5e - 5' nucleotidase, ecto, Mefv - mediterranean fever, Pik3cg - phosphoinositide-3-kinase, catalytic, gamma polypeptide, Fcgr1 - fc receptor, igg, high affinity i, Tc2n - tandem c2 domains, nuclear, Fkbp1b - fk506 binding…
GO:0032103	positive regulation of response to external stimulus	8.16e-07	6.99e-05	3.05	23027	228	829	25	[Tlr3 - toll-like receptor 3, Aif1 - allograft inflammatory factor 1, Cmklr1 - chemokine-like receptor 1, Cxcl9 - chemokine (c-x-c motif) ligand 9, Cd180 - cd180 antigen, Cd74 - cd74 antigen (invariant polypeptide of major histocompatibility complex, class ii antigen-associated), Pik3cg - phosphoinositide-3-kinase, catalytic, gamma polypeptide, Fcgr1 - fc receptor, igg, high affinity i, Fkbp1b - …
GO:1903557	positive regulation of tumor necrosis factor superfamily cytokine production	8.5e-07	7.23e-05	5.75	23027	58	829	12	[Nod2 - nucleotide-binding oligomerization domain containing 2, Ccr5 - chemokine (c-c motif) receptor 5, Cd36 - cd36 antigen, Ccr2 - chemokine (c-c motif) receptor 2, Tlr3 - toll-like receptor 3, Clec7a - c-type lectin domain family 7, member a, Thbs1 - thrombospondin 1, Spn - sialophorin, Tlr1 - toll-like receptor 1, Tlr2 - toll-like receptor 2, Cd2 - cd2 antigen, Rasgrp1 - ras guanyl releasing …
GO:0045621	positive regulation of lymphocyte differentiation	9.15e-07	7.73e-05	4.86	23027	80	829	14	[Zap70 - zeta-chain (tcr) associated protein kinase, Il15 - interleukin 15, Ikzf1 - ikaros family zinc finger 1, Ccr2 - chemokine (c-c motif) receptor 2, Il7 - interleukin 7, Vnn1 - vanin 1, Ptprc - protein tyrosine phosphatase, receptor type, c, H2-Aa - histocompatibility 2, class ii antigen a, alpha, Irf1 - interferon regulatory factor 1, Cd74 - cd74 antigen (invariant polypeptide of major hist…
GO:0045582	positive regulation of T cell differentiation	9.31e-07	7.82e-05	5.23	23027	69	829	13	[Zap70 - zeta-chain (tcr) associated protein kinase, Ikzf1 - ikaros family zinc finger 1, Il7 - interleukin 7, Ccr2 - chemokine (c-c motif) receptor 2, Vnn1 - vanin 1, H2-Aa - histocompatibility 2, class ii antigen a, alpha, Ptprc - protein tyrosine phosphatase, receptor type, c, Irf1 - interferon regulatory factor 1, Cd74 - cd74 antigen (invariant polypeptide of major histocompatibility complex,…
GO:1902105	regulation of leukocyte differentiation	9.6e-07	8.01e-05	3.02	23027	230	829	25	[Zap70 - zeta-chain (tcr) associated protein kinase, Il15 - interleukin 15, Ikzf1 - ikaros family zinc finger 1, Fos - fbj osteosarcoma oncogene, Ikzf3 - ikaros family zinc finger 3, Card11 - caspase recruitment domain family, member 11, Hcls1 - hematopoietic cell specific lyn substrate 1, Inpp4b - inositol polyphosphate-4-phosphatase, type ii, D930015E06Rik - riken cdna d930015e06 gene, Cd74 - c…
GO:0051046	regulation of secretion	1e-06	8.33e-05	2.09	23027	650	829	49	[Sytl1 - synaptotagmin-like 1, Syt10 - synaptotagmin x, Hmgn3 - high mobility group nucleosomal binding domain 3, Pparg - peroxisome proliferator activated receptor gamma, Tlr1 - toll-like receptor 1, Cd74 - cd74 antigen (invariant polypeptide of major histocompatibility complex, class ii antigen-associated), Kcna2 - potassium voltage-gated channel, shaker-related subfamily, member 2, Vtcn1 - v-s…
GO:0035556	intracellular signal transduction	1.02e-06	8.41e-05	1.78	23027	1152	829	74	[Plscr1 - phospholipid scramblase 1, Dock10 - dedicator of cytokinesis 10, Aatk - apoptosis-associated tyrosine kinase, Rhoh - ras homolog gene family, member h, Lax1 - lymphocyte transmembrane adaptor 1, Aif1 - allograft inflammatory factor 1, Rasgrf1 - ras protein-specific guanine nucleotide-releasing factor 1, Kcnc2 - potassium voltage gated channel, shaw-related subfamily, member 2, Spsb4 - s…
GO:0002758	innate immune response-activating signal transduction	1.03e-06	8.41e-05	5.65	23027	59	829	12	[Nod2 - nucleotide-binding oligomerization domain containing 2, Cd36 - cd36 antigen, Tlr8 - toll-like receptor 8, Ptafr - platelet-activating factor receptor, Tlr3 - toll-like receptor 3, Clec7a - c-type lectin domain family 7, member a, Tlr13 - toll-like receptor 13, Tnip1 - tnfaip3 interacting protein 1, Tlr1 - toll-like receptor 1, Tlr2 - toll-like receptor 2, Klrk1 - killer cell lectin-like r…
GO:0002449	lymphocyte mediated immunity	1.03e-06	8.46e-05	5.65	23027	59	829	12	[Cd74 - cd74 antigen (invariant polypeptide of major histocompatibility complex, class ii antigen-associated), Gzmb - granzyme b, Igha - immunoglobulin heavy constant alpha, Cd8a - cd8 antigen, alpha chain, H2-Ab1 - histocompatibility 2, class ii antigen a, beta 1, Fcgr1 - fc receptor, igg, high affinity i, Emp2 - epithelial membrane protein 2, Pirb - paired ig-like receptor b, Myo1g - myosin ig,…
GO:0050715	positive regulation of cytokine secretion	1.07e-06	8.65e-05	4.8	23027	81	829	14	[Ccr5 - chemokine (c-c motif) receptor 5, Clec4n - c-type lectin domain family 4, member n, Casp4 - caspase 4, apoptosis-related cysteine peptidase, Clec9a - c-type lectin domain family 9, member a, Fgr - gardner-rasheed feline sarcoma viral (fgr) oncogene homolog, Cd274 - cd274 antigen, Cadm1 - cell adhesion molecule 1, Aim2 - absent in melanoma 2, Nod2 - nucleotide-binding oligomerization domai…
GO:0030335	positive regulation of cell migration	1.11e-06	8.94e-05	2.58	23027	345	829	32	[Itga4 - integrin alpha 4, Aif1 - allograft inflammatory factor 1, Icam1 - intercellular adhesion molecule 1, Cmklr1 - chemokine-like receptor 1, Cxcl9 - chemokine (c-x-c motif) ligand 9, Fgr - gardner-rasheed feline sarcoma viral (fgr) oncogene homolog, Cd274 - cd274 antigen, Ret - ret proto-oncogene, Gcnt2 - glucosaminyl (n-acetyl) transferase 2, i-branching enzyme, Cd74 - cd74 antigen (invaria…
GO:1902107	positive regulation of leukocyte differentiation	1.12e-06	8.94e-05	3.82	23027	131	829	18	[Zap70 - zeta-chain (tcr) associated protein kinase, Il15 - interleukin 15, Il7 - interleukin 7, Ikzf1 - ikaros family zinc finger 1, Ccr2 - chemokine (c-c motif) receptor 2, Fos - fbj osteosarcoma oncogene, Vnn1 - vanin 1, H2-Aa - histocompatibility 2, class ii antigen a, alpha, Ptprc - protein tyrosine phosphatase, receptor type, c, Irf1 - interferon regulatory factor 1, Hcls1 - hematopoietic c…
GO:0050727	regulation of inflammatory response	1.13e-06	8.96e-05	2.99	23027	232	829	25	[Tlr3 - toll-like receptor 3, Pparg - peroxisome proliferator activated receptor gamma, Tnfaip8l2 - tumor necrosis factor, alpha-induced protein 8-like 2, Nt5e - 5' nucleotidase, ecto, Mefv - mediterranean fever, Pik3cg - phosphoinositide-3-kinase, catalytic, gamma polypeptide, Fcgr1 - fc receptor, igg, high affinity i, Ccl5 - chemokine (c-c motif) ligand 5, Ctss - cathepsin s, Ccr5 - chemokine (…
GO:0050866	negative regulation of cell activation	1.19e-06	9.36e-05	3.64	23027	145	829	19	[Slfn1 - schlafen 1, Ccr2 - chemokine (c-c motif) receptor 2, H2-Ab1 - histocompatibility 2, class ii antigen a, beta 1, Lax1 - lymphocyte transmembrane adaptor 1, H2-Aa - histocompatibility 2, class ii antigen a, alpha, Irf1 - interferon regulatory factor 1, D930015E06Rik - riken cdna d930015e06 gene, Tnfaip8l2 - tumor necrosis factor, alpha-induced protein 8-like 2, Cd274 - cd274 antigen, Samsn…
GO:0045595	regulation of cell differentiation	1.28e-06	0.0001	1.66	23027	1523	829	91	[Il15 - interleukin 15, Cd53 - cd53 antigen, Aatk - apoptosis-associated tyrosine kinase, Ar - androgen receptor, Ikzf1 - ikaros family zinc finger 1, Fos - fbj osteosarcoma oncogene, Ikzf3 - ikaros family zinc finger 3, Emp2 - epithelial membrane protein 2, Pparg - peroxisome proliferator activated receptor gamma, Cmklr1 - chemokine-like receptor 1, Ndnf - neuron-derived neurotrophic factor, Cxc…
GO:0043547	positive regulation of GTPase activity	1.38e-06	0.000107	2.82	23027	266	829	27	[Arhgap27 - rho gtpase activating protein 27, Dock10 - dedicator of cytokinesis 10, Arhgap9 - rho gtpase activating protein 9, Rin3 - ras and rab interactor 3, Icam1 - intercellular adhesion molecule 1, Rasgrf1 - ras protein-specific guanine nucleotide-releasing factor 1, Gpr65 - g-protein coupled receptor 65, Plxnb1 - plexin b1, Rasa4 - ras p21 protein activator 4, Ralgps1 - ral gef with ph doma…
GO:0031401	positive regulation of protein modification process	1.39e-06	0.000108	1.88	23027	914	829	62	[Il15 - interleukin 15, Ar - androgen receptor, Tlr3 - toll-like receptor 3, Aif1 - allograft inflammatory factor 1, Emp2 - epithelial membrane protein 2, Cd3e - cd3 antigen, epsilon polypeptide, Tlr1 - toll-like receptor 1, Gcnt2 - glucosaminyl (n-acetyl) transferase 2, i-branching enzyme, Cd74 - cd74 antigen (invariant polypeptide of major histocompatibility complex, class ii antigen-associated…
GO:1903530	regulation of secretion by cell	1.43e-06	0.00011	2.13	23027	601	829	46	[Glp1r - glucagon-like peptide 1 receptor, Rasl10b - ras-like, family 10, member b, Syt10 - synaptotagmin x, Sytl1 - synaptotagmin-like 1, Hmgn3 - high mobility group nucleosomal binding domain 3, Pparg - peroxisome proliferator activated receptor gamma, Tlr1 - toll-like receptor 1, Fgr - gardner-rasheed feline sarcoma viral (fgr) oncogene homolog, Myo5a - myosin va, Cd274 - cd274 antigen, Cadm1 …
GO:0043900	regulation of multi-organism process	1.6e-06	0.000122	2.49	23027	368	829	33	[Plscr1 - phospholipid scramblase 1, Il15 - interleukin 15, Oasl1 - 2'-5' oligoadenylate synthetase-like 1, Scd1 - stearoyl-coenzyme a desaturase 1, Anxa5 - annexin a5, Alpk1 - alpha-kinase 1, Oas1a - 2'-5' oligoadenylate synthetase 1a, Oas3 - 2'-5' oligoadenylate synthetase 3, Cd180 - cd180 antigen, Nodal - nodal, Cd37 - cd37 antigen, Trim31 - tripartite motif-containing 31, 2010002M12Rik - rike…
GO:0045580	regulation of T cell differentiation	1.59e-06	0.000122	4.12	23027	108	829	16	[Zap70 - zeta-chain (tcr) associated protein kinase, Il15 - interleukin 15, Il7 - interleukin 7, Ikzf1 - ikaros family zinc finger 1, Ccr2 - chemokine (c-c motif) receptor 2, Vnn1 - vanin 1, H2-Aa - histocompatibility 2, class ii antigen a, alpha, Ptprc - protein tyrosine phosphatase, receptor type, c, Irf1 - interferon regulatory factor 1, Card11 - caspase recruitment domain family, member 11, D…
GO:0043383	negative T cell selection	1.64e-06	0.000124	13.89	23027	12	829	6	[Zap70 - zeta-chain (tcr) associated protein kinase, Cd74 - cd74 antigen (invariant polypeptide of major histocompatibility complex, class ii antigen-associated), Ptprc - protein tyrosine phosphatase, receptor type, c, Cd3e - cd3 antigen, epsilon polypeptide, Spn - sialophorin, Themis - thymocyte selection associated]
GO:1903964	monounsaturated fatty acid metabolic process	1.67e-06	0.000125	27.78	23027	4	829	4	[Scd2 - stearoyl-coenzyme a desaturase 2, Scd1 - stearoyl-coenzyme a desaturase 1, Scd4 - stearoyl-coenzyme a desaturase 4, Scd3 - stearoyl-coenzyme a desaturase 3]
GO:0032270	positive regulation of cellular protein metabolic process	1.7e-06	0.000126	1.77	23027	1147	829	73	[Il15 - interleukin 15, Fasl - fas ligand (tnf superfamily, member 6), Ar - androgen receptor, Tlr3 - toll-like receptor 3, Aif1 - allograft inflammatory factor 1, Emp2 - epithelial membrane protein 2, Pparg - peroxisome proliferator activated receptor gamma, Cd3e - cd3 antigen, epsilon polypeptide, Tlr1 - toll-like receptor 1, Mefv - mediterranean fever, Gcnt2 - glucosaminyl (n-acetyl) transfera…
GO:0050868	negative regulation of T cell activation	1.68e-06	0.000126	4.63	23027	84	829	14	[Slfn1 - schlafen 1, Lax1 - lymphocyte transmembrane adaptor 1, H2-Ab1 - histocompatibility 2, class ii antigen a, beta 1, H2-Aa - histocompatibility 2, class ii antigen a, alpha, Irf1 - interferon regulatory factor 1, Tnfaip8l2 - tumor necrosis factor, alpha-induced protein 8-like 2, D930015E06Rik - riken cdna d930015e06 gene, Cd274 - cd274 antigen, Cd74 - cd74 antigen (invariant polypeptide of …
GO:0072676	lymphocyte migration	1.71e-06	0.000126	8.89	23027	25	829	8	[Pik3cg - phosphoinositide-3-kinase, catalytic, gamma polypeptide, Ccr2 - chemokine (c-c motif) receptor 2, Itga4 - integrin alpha 4, Spns2 - spinster homolog 2, Itgb7 - integrin beta 7, Myo1g - myosin ig, Cxcl9 - chemokine (c-x-c motif) ligand 9, Ccl5 - chemokine (c-c motif) ligand 5]
GO:1903966	monounsaturated fatty acid biosynthetic process	1.67e-06	0.000126	27.78	23027	4	829	4	[Scd2 - stearoyl-coenzyme a desaturase 2, Scd1 - stearoyl-coenzyme a desaturase 1, Scd4 - stearoyl-coenzyme a desaturase 4, Scd3 - stearoyl-coenzyme a desaturase 3]
GO:0040011	locomotion	1.76e-06	0.000129	1.94	23027	800	829	56	[Spns2 - spinster homolog 2, Atn1 - atrophin 1, Emp2 - epithelial membrane protein 2, Cmklr1 - chemokine-like receptor 1, Ndnf - neuron-derived neurotrophic factor, Cxcl9 - chemokine (c-x-c motif) ligand 9, Pik3cg - phosphoinositide-3-kinase, catalytic, gamma polypeptide, Ptafr - platelet-activating factor receptor, Arhgef16 - rho guanine nucleotide exchange factor (gef) 16, Ajuba - ajuba lim pro…
GO:0065007	biological regulation	1.8e-06	0.000131	1.17	23027	10724	829	452	[Aatk - apoptosis-associated tyrosine kinase, Ikzf1 - ikaros family zinc finger 1, Sytl1 - synaptotagmin-like 1, Ikzf3 - ikaros family zinc finger 3, Olfr701 - olfactory receptor 701, Oas1a - 2'-5' oligoadenylate synthetase 1a, Ndnf - neuron-derived neurotrophic factor, Oas3 - 2'-5' oligoadenylate synthetase 3, H2-Ob - histocompatibility 2, o region beta locus, Vwc2l - von willebrand factor c dom…
GO:0043067	regulation of programmed cell death	1.92e-06	0.000139	1.7	23027	1321	829	81	[Fmn2 - formin 2, Plscr1 - phospholipid scramblase 1, Fasl - fas ligand (tnf superfamily, member 6), Ar - androgen receptor, Ikzf3 - ikaros family zinc finger 3, Aif1 - allograft inflammatory factor 1, Pparg - peroxisome proliferator activated receptor gamma, Cd3g - cd3 antigen, gamma polypeptide, Ndnf - neuron-derived neurotrophic factor, Nat8 - n-acetyltransferase 8 (gcn5-related, putative), At…
GO:0008284	positive regulation of cell proliferation	2.03e-06	0.000146	1.96	23027	764	829	54	[Il15 - interleukin 15, Ar - androgen receptor, Fasl - fas ligand (tnf superfamily, member 6), Aif1 - allograft inflammatory factor 1, Emp2 - epithelial membrane protein 2, Cd3e - cd3 antigen, epsilon polypeptide, Cd74 - cd74 antigen (invariant polypeptide of major histocompatibility complex, class ii antigen-associated), Gcnt2 - glucosaminyl (n-acetyl) transferase 2, i-branching enzyme, Vtcn1 - …
GO:2000147	positive regulation of cell motility	2.06e-06	0.000148	2.5	23027	355	829	32	[Itga4 - integrin alpha 4, Aif1 - allograft inflammatory factor 1, Icam1 - intercellular adhesion molecule 1, Cmklr1 - chemokine-like receptor 1, Cxcl9 - chemokine (c-x-c motif) ligand 9, Fgr - gardner-rasheed feline sarcoma viral (fgr) oncogene homolog, Cd274 - cd274 antigen, Ret - ret proto-oncogene, Gcnt2 - glucosaminyl (n-acetyl) transferase 2, i-branching enzyme, Cd74 - cd74 antigen (invaria…
GO:0031399	regulation of protein modification process	2.48e-06	0.000177	1.68	23027	1373	829	83	[Il15 - interleukin 15, Tlr3 - toll-like receptor 3, Ar - androgen receptor, Lax1 - lymphocyte transmembrane adaptor 1, Aif1 - allograft inflammatory factor 1, Emp2 - epithelial membrane protein 2, Cd3e - cd3 antigen, epsilon polypeptide, Tlr1 - toll-like receptor 1, Samsn1 - sam domain, sh3 domain and nuclear localization signals, 1, Gcnt2 - glucosaminyl (n-acetyl) transferase 2, i-branching enz…
GO:0048525	negative regulation of viral process	2.5e-06	0.000177	4.81	23027	75	829	13	[Plscr1 - phospholipid scramblase 1, Oasl1 - 2'-5' oligoadenylate synthetase-like 1, Oas1a - 2'-5' oligoadenylate synthetase 1a, Oas3 - 2'-5' oligoadenylate synthetase 3, Mx2 - myxovirus (influenza virus) resistance 2, Trim31 - tripartite motif-containing 31, 2010002M12Rik - riken cdna 2010002m12 gene, Pml - promyelocytic leukemia, Isg15 - isg15 ubiquitin-like modifier, Prox1 - prospero-related h…
GO:0002819	regulation of adaptive immune response	2.55e-06	0.00018	3.78	23027	125	829	17	[Ccr2 - chemokine (c-c motif) receptor 2, Susd4 - sushi domain containing 4, H2-Ab1 - histocompatibility 2, class ii antigen a, beta 1, Ptprc - protein tyrosine phosphatase, receptor type, c, Irf1 - interferon regulatory factor 1, Cd40 - cd40 antigen, Samsn1 - sam domain, sh3 domain and nuclear localization signals, 1, Slc11a1 - solute carrier family 11 (proton-coupled divalent metal ion transpor…
GO:0048002	antigen processing and presentation of peptide antigen	2.57e-06	0.00018	5.21	23027	64	829	12	[Cd74 - cd74 antigen (invariant polypeptide of major histocompatibility complex, class ii antigen-associated), Tap1 - transporter 1, atp-binding cassette, sub-family b (mdr/tap), H2-Ab1 - histocompatibility 2, class ii antigen a, beta 1, Fcgr1 - fc receptor, igg, high affinity i, H2-Aa - histocompatibility 2, class ii antigen a, alpha, Slc11a1 - solute carrier family 11 (proton-coupled divalent m…
GO:0044255	cellular lipid metabolic process	2.74e-06	0.000191	2	23027	693	829	50	[Fasn - fatty acid synthase, Plscr1 - phospholipid scramblase 1, Scd2 - stearoyl-coenzyme a desaturase 2, Acot2 - acyl-coa thioesterase 2, Scd1 - stearoyl-coenzyme a desaturase 1, Spns2 - spinster homolog 2, Pparg - peroxisome proliferator activated receptor gamma, Acot1 - acyl-coa thioesterase 1, Mogat1 - monoacylglycerol o-acyltransferase 1, Gal3st1 - galactose-3-o-sulfotransferase 1, Cd74 - cd…
GO:0045937	positive regulation of phosphate metabolic process	2.81e-06	0.000193	1.84	23027	934	829	62	[Il15 - interleukin 15, Ar - androgen receptor, Tlr3 - toll-like receptor 3, Aif1 - allograft inflammatory factor 1, Emp2 - epithelial membrane protein 2, Gpr65 - g-protein coupled receptor 65, Cd3e - cd3 antigen, epsilon polypeptide, Tlr1 - toll-like receptor 1, Gcnt2 - glucosaminyl (n-acetyl) transferase 2, i-branching enzyme, Cd74 - cd74 antigen (invariant polypeptide of major histocompatibili…
GO:0043087	regulation of GTPase activity	2.78e-06	0.000193	2.61	23027	309	829	29	[Dock10 - dedicator of cytokinesis 10, Arhgap27 - rho gtpase activating protein 27, Arhgap9 - rho gtpase activating protein 9, Rin3 - ras and rab interactor 3, Icam1 - intercellular adhesion molecule 1, Rasgrf1 - ras protein-specific guanine nucleotide-releasing factor 1, Gpr65 - g-protein coupled receptor 65, Plxnb1 - plexin b1, Rasa4 - ras p21 protein activator 4, Ralgps1 - ral gef with ph doma…
GO:0010562	positive regulation of phosphorus metabolic process	2.81e-06	0.000194	1.84	23027	934	829	62	[Il15 - interleukin 15, Ar - androgen receptor, Tlr3 - toll-like receptor 3, Aif1 - allograft inflammatory factor 1, Emp2 - epithelial membrane protein 2, Gpr65 - g-protein coupled receptor 65, Cd3e - cd3 antigen, epsilon polypeptide, Tlr1 - toll-like receptor 1, Gcnt2 - glucosaminyl (n-acetyl) transferase 2, i-branching enzyme, Cd74 - cd74 antigen (invariant polypeptide of major histocompatibili…
GO:0002443	leukocyte mediated immunity	2.92e-06	0.000199	4.75	23027	76	829	13	[Igha - immunoglobulin heavy constant alpha, H2-Ab1 - histocompatibility 2, class ii antigen a, beta 1, Emp2 - epithelial membrane protein 2, Pirb - paired ig-like receptor b, Myo1g - myosin ig, Slc11a1 - solute carrier family 11 (proton-coupled divalent metal ion transporters), member 1, Cd74 - cd74 antigen (invariant polypeptide of major histocompatibility complex, class ii antigen-associated),…
GO:0045071	negative regulation of viral genome replication	2.96e-06	0.000201	7.14	23027	35	829	9	[Plscr1 - phospholipid scramblase 1, 2010002M12Rik - riken cdna 2010002m12 gene, Isg15 - isg15 ubiquitin-like modifier, Oasl1 - 2'-5' oligoadenylate synthetase-like 1, Prox1 - prospero-related homeobox 1, Oas3 - 2'-5' oligoadenylate synthetase 3, Mx2 - myxovirus (influenza virus) resistance 2, Rsad2 - radical s-adenosyl methionine domain containing 2, Ccl5 - chemokine (c-c motif) ligand 5]
GO:0060341	regulation of cellular localization	2.99e-06	0.000203	1.77	23027	1081	829	69	[Ar - androgen receptor, Tlr3 - toll-like receptor 3, Sytl1 - synaptotagmin-like 1, Syt10 - synaptotagmin x, Hmgn3 - high mobility group nucleosomal binding domain 3, Cdkl2 - cyclin-dependent kinase-like 2 (cdc2-related kinase), Pparg - peroxisome proliferator activated receptor gamma, Tlr1 - toll-like receptor 1, Slc8a1 - solute carrier family 8 (sodium/calcium exchanger), member 1, Kcna2 - pota…
GO:0051250	negative regulation of lymphocyte activation	3.3e-06	0.000222	3.9	23027	114	829	16	[Slfn1 - schlafen 1, H2-Ab1 - histocompatibility 2, class ii antigen a, beta 1, Lax1 - lymphocyte transmembrane adaptor 1, H2-Aa - histocompatibility 2, class ii antigen a, alpha, Irf1 - interferon regulatory factor 1, Tnfaip8l2 - tumor necrosis factor, alpha-induced protein 8-like 2, D930015E06Rik - riken cdna d930015e06 gene, Cd274 - cd274 antigen, Samsn1 - sam domain, sh3 domain and nuclear lo…
GO:1903038	negative regulation of leukocyte cell-cell adhesion	3.43e-06	0.00023	4.37	23027	89	829	14	[Slfn1 - schlafen 1, Lax1 - lymphocyte transmembrane adaptor 1, H2-Ab1 - histocompatibility 2, class ii antigen a, beta 1, H2-Aa - histocompatibility 2, class ii antigen a, alpha, Irf1 - interferon regulatory factor 1, Tnfaip8l2 - tumor necrosis factor, alpha-induced protein 8-like 2, D930015E06Rik - riken cdna d930015e06 gene, Cd274 - cd274 antigen, Cd74 - cd74 antigen (invariant polypeptide of …
GO:0033674	positive regulation of kinase activity	3.48e-06	0.000232	2.37	23027	399	829	34	[Fgfr3 - fibroblast growth factor receptor 3, Fgfr1 - fibroblast growth factor receptor 1, Nrg1 - neuregulin 1, Emp2 - epithelial membrane protein 2, Tlr1 - toll-like receptor 1, Fgr - gardner-rasheed feline sarcoma viral (fgr) oncogene homolog, Map3k14 - mitogen-activated protein kinase kinase kinase 14, Cd74 - cd74 antigen (invariant polypeptide of major histocompatibility complex, class ii ant…
GO:0050794	regulation of cellular process	3.56e-06	0.000236	1.18	23027	9789	829	416	[Aatk - apoptosis-associated tyrosine kinase, Ikzf1 - ikaros family zinc finger 1, Sytl1 - synaptotagmin-like 1, Ikzf3 - ikaros family zinc finger 3, Olfr701 - olfactory receptor 701, Oas1a - 2'-5' oligoadenylate synthetase 1a, Ndnf - neuron-derived neurotrophic factor, Oas3 - 2'-5' oligoadenylate synthetase 3, Vwc2l - von willebrand factor c domain-containing protein 2-like, Ptafr - platelet-act…
GO:0051272	positive regulation of cellular component movement	3.71e-06	0.000245	2.44	23027	365	829	32	[Itga4 - integrin alpha 4, Aif1 - allograft inflammatory factor 1, Icam1 - intercellular adhesion molecule 1, Cmklr1 - chemokine-like receptor 1, Cxcl9 - chemokine (c-x-c motif) ligand 9, Fgr - gardner-rasheed feline sarcoma viral (fgr) oncogene homolog, Cd274 - cd274 antigen, Ret - ret proto-oncogene, Gcnt2 - glucosaminyl (n-acetyl) transferase 2, i-branching enzyme, Cd74 - cd74 antigen (invaria…
GO:0019220	regulation of phosphate metabolic process	3.81e-06	0.000251	1.64	23027	1454	829	86	[Il15 - interleukin 15, Rhoh - ras homolog gene family, member h, Tlr3 - toll-like receptor 3, Ar - androgen receptor, Lax1 - lymphocyte transmembrane adaptor 1, Aif1 - allograft inflammatory factor 1, Emp2 - epithelial membrane protein 2, Gpr65 - g-protein coupled receptor 65, Cd3e - cd3 antigen, epsilon polypeptide, Tlr1 - toll-like receptor 1, Samsn1 - sam domain, sh3 domain and nuclear locali…
GO:0042981	regulation of apoptotic process	4.17e-06	0.000271	1.68	23027	1305	829	79	[Fmn2 - formin 2, Plscr1 - phospholipid scramblase 1, Fasl - fas ligand (tnf superfamily, member 6), Ar - androgen receptor, Ikzf3 - ikaros family zinc finger 3, Aif1 - allograft inflammatory factor 1, Pparg - peroxisome proliferator activated receptor gamma, Cd3g - cd3 antigen, gamma polypeptide, Ndnf - neuron-derived neurotrophic factor, Nat8 - n-acetyltransferase 8 (gcn5-related, putative), At…
GO:0002221	pattern recognition receptor signaling pathway	4.17e-06	0.000273	5.46	23027	56	829	11	[Nod2 - nucleotide-binding oligomerization domain containing 2, Cd36 - cd36 antigen, Tlr8 - toll-like receptor 8, Ptafr - platelet-activating factor receptor, Tlr3 - toll-like receptor 3, Clec7a - c-type lectin domain family 7, member a, Tlr13 - toll-like receptor 13, Tnip1 - tnfaip3 interacting protein 1, Tlr1 - toll-like receptor 1, Tlr2 - toll-like receptor 2, Tlr11 - toll-like receptor 11]
GO:0050789	regulation of biological process	4.38e-06	0.000282	1.17	23027	10300	829	434	[Aatk - apoptosis-associated tyrosine kinase, Ikzf1 - ikaros family zinc finger 1, Sytl1 - synaptotagmin-like 1, Ikzf3 - ikaros family zinc finger 3, Olfr701 - olfactory receptor 701, Oas1a - 2'-5' oligoadenylate synthetase 1a, Ndnf - neuron-derived neurotrophic factor, Oas3 - 2'-5' oligoadenylate synthetase 3, H2-Ob - histocompatibility 2, o region beta locus, Vwc2l - von willebrand factor c dom…
GO:0051174	regulation of phosphorus metabolic process	4.36e-06	0.000282	1.64	23027	1459	829	86	[Il15 - interleukin 15, Rhoh - ras homolog gene family, member h, Tlr3 - toll-like receptor 3, Ar - androgen receptor, Lax1 - lymphocyte transmembrane adaptor 1, Aif1 - allograft inflammatory factor 1, Emp2 - epithelial membrane protein 2, Gpr65 - g-protein coupled receptor 65, Cd3e - cd3 antigen, epsilon polypeptide, Tlr1 - toll-like receptor 1, Samsn1 - sam domain, sh3 domain and nuclear locali…
GO:0050900	leukocyte migration	4.89e-06	0.000312	3.6	23027	131	829	17	[Ccr2 - chemokine (c-c motif) receptor 2, Itga4 - integrin alpha 4, Spns2 - spinster homolog 2, Ptpro - protein tyrosine phosphatase, receptor type, o, Itgb7 - integrin beta 7, Myo1g - myosin ig, Cxcl9 - chemokine (c-x-c motif) ligand 9, S100a8 - s100 calcium binding protein a8 (calgranulin a), Nlrp12 - nlr family, pyrin domain containing 12, Itgb2 - integrin beta 2, Pik3cg - phosphoinositide-3-k…
GO:0022408	negative regulation of cell-cell adhesion	4.89e-06	0.000313	3.6	23027	131	829	17	[Slfn1 - schlafen 1, H2-Ab1 - histocompatibility 2, class ii antigen a, beta 1, Lax1 - lymphocyte transmembrane adaptor 1, H2-Aa - histocompatibility 2, class ii antigen a, alpha, Myadm - myeloid-associated differentiation marker, Irf1 - interferon regulatory factor 1, Tnfaip8l2 - tumor necrosis factor, alpha-induced protein 8-like 2, D930015E06Rik - riken cdna d930015e06 gene, Cd274 - cd274 anti…
GO:0002755	MyD88-dependent toll-like receptor signaling pathway	5.01e-06	0.000318	11.9	23027	14	829	6	[Tlr8 - toll-like receptor 8, Tlr13 - toll-like receptor 13, Tnip1 - tnfaip3 interacting protein 1, Tlr1 - toll-like receptor 1, Tlr2 - toll-like receptor 2, Tlr11 - toll-like receptor 11]
GO:0043903	regulation of symbiosis, encompassing mutualism through parasitism	5.24e-06	0.000331	3.3	23027	160	829	19	[Plscr1 - phospholipid scramblase 1, Ccr5 - chemokine (c-c motif) receptor 5, Oasl1 - 2'-5' oligoadenylate synthetase-like 1, Scd1 - stearoyl-coenzyme a desaturase 1, Oas1a - 2'-5' oligoadenylate synthetase 1a, Oas3 - 2'-5' oligoadenylate synthetase 3, Mx2 - myxovirus (influenza virus) resistance 2, Nod2 - nucleotide-binding oligomerization domain containing 2, Trim31 - tripartite motif-containin…
GO:0045061	thymic T cell selection	5.71e-06	0.000359	9.26	23027	21	829	7	[Cd74 - cd74 antigen (invariant polypeptide of major histocompatibility complex, class ii antigen-associated), Zap70 - zeta-chain (tcr) associated protein kinase, Ptprc - protein tyrosine phosphatase, receptor type, c, Card11 - caspase recruitment domain family, member 11, Cd3e - cd3 antigen, epsilon polypeptide, Spn - sialophorin, H2-DMa - histocompatibility 2, class ii, locus dma]
GO:0045860	positive regulation of protein kinase activity	5.82e-06	0.000363	2.38	23027	373	829	32	[Fgfr1 - fibroblast growth factor receptor 1, Nrg1 - neuregulin 1, Emp2 - epithelial membrane protein 2, Tlr1 - toll-like receptor 1, Cd74 - cd74 antigen (invariant polypeptide of major histocompatibility complex, class ii antigen-associated), Map3k14 - mitogen-activated protein kinase kinase kinase 14, Pik3cg - phosphoinositide-3-kinase, catalytic, gamma polypeptide, Prkag2 - protein kinase, amp…
GO:0040017	positive regulation of locomotion	5.82e-06	0.000364	2.38	23027	373	829	32	[Itga4 - integrin alpha 4, Aif1 - allograft inflammatory factor 1, Icam1 - intercellular adhesion molecule 1, Cmklr1 - chemokine-like receptor 1, Cxcl9 - chemokine (c-x-c motif) ligand 9, Fgr - gardner-rasheed feline sarcoma viral (fgr) oncogene homolog, Cd274 - cd274 antigen, Ret - ret proto-oncogene, Gcnt2 - glucosaminyl (n-acetyl) transferase 2, i-branching enzyme, Cd74 - cd74 antigen (invaria…
GO:1903036	positive regulation of response to wounding	6.02e-06	0.000371	3.55	23027	133	829	17	[Ccr5 - chemokine (c-c motif) receptor 5, Ccr2 - chemokine (c-c motif) receptor 2, Tlr3 - toll-like receptor 3, Tnip1 - tnfaip3 interacting protein 1, Plek - pleckstrin, Tlr11 - toll-like receptor 11, S100a8 - s100 calcium binding protein a8 (calgranulin a), Nod2 - nucleotide-binding oligomerization domain containing 2, Pik3cg - phosphoinositide-3-kinase, catalytic, gamma polypeptide, Cd36 - cd36…
GO:0002685	regulation of leukocyte migration	6.02e-06	0.000373	3.55	23027	133	829	17	[Pla2g7 - phospholipase a2, group vii (platelet-activating factor acetylhydrolase, plasma), Ccr2 - chemokine (c-c motif) receptor 2, Itga4 - integrin alpha 4, Aif1 - allograft inflammatory factor 1, Icam1 - intercellular adhesion molecule 1, Rac2 - ras-related c3 botulinum substrate 2, Cmklr1 - chemokine-like receptor 1, Stap1 - signal transducing adaptor family member 1, Cxcl9 - chemokine (c-x-c…
GO:0048585	negative regulation of response to stimulus	6.2e-06	0.000381	1.72	23027	1147	829	71	[Gpc1 - glypican 1, Rhoh - ras homolog gene family, member h, Ar - androgen receptor, Lax1 - lymphocyte transmembrane adaptor 1, Aif1 - allograft inflammatory factor 1, Pparg - peroxisome proliferator activated receptor gamma, Cd3e - cd3 antigen, epsilon polypeptide, Nt5e - 5' nucleotidase, ecto, Samsn1 - sam domain, sh3 domain and nuclear localization signals, 1, Mefv - mediterranean fever, Hk3 …
GO:1903708	positive regulation of hemopoiesis	6.88e-06	0.000421	3.24	23027	163	829	19	[Zap70 - zeta-chain (tcr) associated protein kinase, Il15 - interleukin 15, Il7 - interleukin 7, Ikzf1 - ikaros family zinc finger 1, Ccr2 - chemokine (c-c motif) receptor 2, Vnn1 - vanin 1, Fos - fbj osteosarcoma oncogene, H2-Aa - histocompatibility 2, class ii antigen a, alpha, Ptprc - protein tyrosine phosphatase, receptor type, c, Irf1 - interferon regulatory factor 1, Hcls1 - hematopoietic c…
GO:0002250	adaptive immune response	7.23e-06	0.00044	3.67	23027	121	829	16	[Igha - immunoglobulin heavy constant alpha, H2-Ab1 - histocompatibility 2, class ii antigen a, beta 1, Pirb - paired ig-like receptor b, Emp2 - epithelial membrane protein 2, Il18bp - interleukin 18 binding protein, Myo1g - myosin ig, Slc11a1 - solute carrier family 11 (proton-coupled divalent metal ion transporters), member 1, Cd74 - cd74 antigen (invariant polypeptide of major histocompatibili…
GO:0060326	cell chemotaxis	7.37e-06	0.000445	3.5	23027	135	829	17	[Ccr2 - chemokine (c-c motif) receptor 2, Ptpro - protein tyrosine phosphatase, receptor type, o, Cxcl9 - chemokine (c-x-c motif) ligand 9, S100a8 - s100 calcium binding protein a8 (calgranulin a), Itgb2 - integrin beta 2, Pik3cg - phosphoinositide-3-kinase, catalytic, gamma polypeptide, Pik3cd - phosphatidylinositol 3-kinase catalytic delta polypeptide, Vcam1 - vascular cell adhesion molecule 1,…
GO:0045619	regulation of lymphocyte differentiation	7.37e-06	0.000447	3.5	23027	135	829	17	[Zap70 - zeta-chain (tcr) associated protein kinase, Il15 - interleukin 15, Il7 - interleukin 7, Ikzf1 - ikaros family zinc finger 1, Ccr2 - chemokine (c-c motif) receptor 2, Vnn1 - vanin 1, H2-Aa - histocompatibility 2, class ii antigen a, alpha, Ikzf3 - ikaros family zinc finger 3, Ptprc - protein tyrosine phosphatase, receptor type, c, Irf1 - interferon regulatory factor 1, Card11 - caspase re…
GO:0045343	regulation of MHC class I biosynthetic process	8.1e-06	0.000486	22.22	23027	5	829	4	[Pml - promyelocytic leukemia, Ciita - class ii transactivator, Nlrc5 - nlr family, card domain containing 5, Nlrp12 - nlr family, pyrin domain containing 12]
GO:0002688	regulation of leukocyte chemotaxis	9.17e-06	0.000548	4.3	23027	84	829	13	[Pla2g7 - phospholipase a2, group vii (platelet-activating factor acetylhydrolase, plasma), Ccr2 - chemokine (c-c motif) receptor 2, Aif1 - allograft inflammatory factor 1, Rac2 - ras-related c3 botulinum substrate 2, Cmklr1 - chemokine-like receptor 1, Cxcl9 - chemokine (c-x-c motif) ligand 9, Stap1 - signal transducing adaptor family member 1, Cd74 - cd74 antigen (invariant polypeptide of major…
GO:0033559	unsaturated fatty acid metabolic process	9.5e-06	0.000565	3.79	23027	110	829	15	[Scd2 - stearoyl-coenzyme a desaturase 2, Scd1 - stearoyl-coenzyme a desaturase 1, Cyp1b1 - cytochrome p450, family 1, subfamily b, polypeptide 1, Scd3 - stearoyl-coenzyme a desaturase 3, Pla2g5 - phospholipase a2, group v, Cyp2j11 - cytochrome p450, family 2, subfamily j, polypeptide 11, Cd74 - cd74 antigen (invariant polypeptide of major histocompatibility complex, class ii antigen-associated),…
GO:0034111	negative regulation of homotypic cell-cell adhesion	9.63e-06	0.000571	4.01	23027	97	829	14	[Slfn1 - schlafen 1, Lax1 - lymphocyte transmembrane adaptor 1, H2-Ab1 - histocompatibility 2, class ii antigen a, beta 1, H2-Aa - histocompatibility 2, class ii antigen a, alpha, Irf1 - interferon regulatory factor 1, Tnfaip8l2 - tumor necrosis factor, alpha-induced protein 8-like 2, D930015E06Rik - riken cdna d930015e06 gene, Cd274 - cd274 antigen, Cd74 - cd74 antigen (invariant polypeptide of …
GO:0051347	positive regulation of transferase activity	1.03e-05	0.000607	2.22	23027	438	829	35	[Fgfr3 - fibroblast growth factor receptor 3, Fgfr1 - fibroblast growth factor receptor 1, Nrg1 - neuregulin 1, Emp2 - epithelial membrane protein 2, Tlr1 - toll-like receptor 1, Fgr - gardner-rasheed feline sarcoma viral (fgr) oncogene homolog, Map3k14 - mitogen-activated protein kinase kinase kinase 14, Cd74 - cd74 antigen (invariant polypeptide of major histocompatibility complex, class ii ant…
GO:0008285	negative regulation of cell proliferation	1.04e-05	0.000608	2.05	23027	570	829	42	[Fgfr3 - fibroblast growth factor receptor 3, Il15 - interleukin 15, Ar - androgen receptor, Wisp2 - wnt1 inducible signaling pathway protein 2, Aif1 - allograft inflammatory factor 1, Pparg - peroxisome proliferator activated receptor gamma, D930015E06Rik - riken cdna d930015e06 gene, Plxnb1 - plexin b1, Cd274 - cd274 antigen, Nodal - nodal, Cd37 - cd37 antigen, Ifi30 - interferon gamma inducibl…
GO:0006631	fatty acid metabolic process	1.09e-05	0.000636	2.53	23027	297	829	27	[Fasn - fatty acid synthase, Acot2 - acyl-coa thioesterase 2, Scd2 - stearoyl-coenzyme a desaturase 2, Scd1 - stearoyl-coenzyme a desaturase 1, Acot3 - acyl-coa thioesterase 3, Pparg - peroxisome proliferator activated receptor gamma, Acot1 - acyl-coa thioesterase 1, Myo5a - myosin va, Cd74 - cd74 antigen (invariant polypeptide of major histocompatibility complex, class ii antigen-associated), Pr…
GO:0046640	regulation of alpha-beta T cell proliferation	1.13e-05	0.000658	8.45	23027	23	829	7	[Zap70 - zeta-chain (tcr) associated protein kinase, Ccr2 - chemokine (c-c motif) receptor 2, Ptprc - protein tyrosine phosphatase, receptor type, c, Irf1 - interferon regulatory factor 1, Cd3e - cd3 antigen, epsilon polypeptide, Blm - bloom syndrome, recq helicase-like, Btla - b and t lymphocyte associated]
GO:0046635	positive regulation of alpha-beta T cell activation	1.16e-05	0.000672	5.45	23027	51	829	10	[Zap70 - zeta-chain (tcr) associated protein kinase, Ccr2 - chemokine (c-c motif) receptor 2, Ikzf1 - ikaros family zinc finger 1, H2-Ab1 - histocompatibility 2, class ii antigen a, beta 1, Cd83 - cd83 antigen, Ptprc - protein tyrosine phosphatase, receptor type, c, Irf1 - interferon regulatory factor 1, Nckap1l - nck associated protein 1 like, Cd3e - cd3 antigen, epsilon polypeptide, Blm - bloom…
GO:0032655	regulation of interleukin-12 production	1.21e-05	0.000697	6.1	23027	41	829	9	[Nod2 - nucleotide-binding oligomerization domain containing 2, Cd36 - cd36 antigen, Tlr3 - toll-like receptor 3, Irf1 - interferon regulatory factor 1, Cd40 - cd40 antigen, Thbs1 - thrombospondin 1, Cmklr1 - chemokine-like receptor 1, Tlr2 - toll-like receptor 2, Mefv - mediterranean fever]
GO:0022603	regulation of anatomical structure morphogenesis	1.29e-05	0.00074	1.83	23027	835	829	55	[Cd53 - cd53 antigen, Aatk - apoptosis-associated tyrosine kinase, Ar - androgen receptor, Fasl - fas ligand (tnf superfamily, member 6), Emp2 - epithelial membrane protein 2, Cxcl9 - chemokine (c-x-c motif) ligand 9, Syne3 - spectrin repeat containing, nuclear envelope family member 3, Gcnt2 - glucosaminyl (n-acetyl) transferase 2, i-branching enzyme, Coro1a - coronin, actin binding protein 1a, …
GO:0051049	regulation of transport	1.36e-05	0.000778	1.58	23027	1548	829	88	[Tlr3 - toll-like receptor 3, Ano9 - anoctamin 9, Sytl1 - synaptotagmin-like 1, Syt10 - synaptotagmin x, Hmgn3 - high mobility group nucleosomal binding domain 3, Cdkl2 - cyclin-dependent kinase-like 2 (cdc2-related kinase), Pparg - peroxisome proliferator activated receptor gamma, Rasgrf1 - ras protein-specific guanine nucleotide-releasing factor 1, Kcnc2 - potassium voltage gated channel, shaw-…
GO:0050708	regulation of protein secretion	1.49e-05	0.000847	2.39	23027	337	829	29	[Glp1r - glucagon-like peptide 1 receptor, Hmgn3 - high mobility group nucleosomal binding domain 3, Tlr1 - toll-like receptor 1, Fgr - gardner-rasheed feline sarcoma viral (fgr) oncogene homolog, Cd274 - cd274 antigen, Cadm1 - cell adhesion molecule 1, Pml - promyelocytic leukemia, Vtcn1 - v-set domain containing t cell activation inhibitor 1, Fkbp1b - fk506 binding protein 1b, Gpr39 - g protein…
GO:0016477	cell migration	1.69e-05	0.000959	1.97	23027	621	829	44	[Zap70 - zeta-chain (tcr) associated protein kinase, Nrg1 - neuregulin 1, Itga4 - integrin alpha 4, Spns2 - spinster homolog 2, Atn1 - atrophin 1, Emp2 - epithelial membrane protein 2, Ndnf - neuron-derived neurotrophic factor, Cxcl9 - chemokine (c-x-c motif) ligand 9, Ret - ret proto-oncogene, Fgfr4 - fibroblast growth factor receptor 4, Nodal - nodal, Pik3cg - phosphoinositide-3-kinase, catalyt…
GO:0050729	positive regulation of inflammatory response	1.75e-05	0.000986	4.06	23027	89	829	13	[Ccr5 - chemokine (c-c motif) receptor 5, Tlr3 - toll-like receptor 3, Ccr2 - chemokine (c-c motif) receptor 2, Tnip1 - tnfaip3 interacting protein 1, Tlr11 - toll-like receptor 11, S100a8 - s100 calcium binding protein a8 (calgranulin a), Nod2 - nucleotide-binding oligomerization domain containing 2, Pik3cg - phosphoinositide-3-kinase, catalytic, gamma polypeptide, Fcgr1 - fc receptor, igg, high…
GO:0044699	single-organism process	2e-05	0.00112	1.15	23027	11124	829	459	[Cyp4a14 - cytochrome p450, family 4, subfamily a, polypeptide 14, Aatk - apoptosis-associated tyrosine kinase, Man2b2 - mannosidase 2, alpha b2, Ikzf1 - ikaros family zinc finger 1, Sytl1 - synaptotagmin-like 1, Ikzf3 - ikaros family zinc finger 3, Cyp46a1 - cytochrome p450, family 46, subfamily a, polypeptide 1, Olfr701 - olfactory receptor 701, Ndnf - neuron-derived neurotrophic factor, Oas2 -…
GO:1901700	response to oxygen-containing compound	2e-05	0.00112	1.73	23027	995	829	62	[Gbp6 - guanylate binding protein 6, Fos - fbj osteosarcoma oncogene, Pparg - peroxisome proliferator activated receptor gamma, C130060K24Rik - riken cdna c130060k24 gene, Kcnc2 - potassium voltage gated channel, shaw-related subfamily, member 2, Cxcl9 - chemokine (c-x-c motif) ligand 9, Slc8a1 - solute carrier family 8 (sodium/calcium exchanger), member 1, Pik3cg - phosphoinositide-3-kinase, cat…
GO:0002687	positive regulation of leukocyte migration	2.17e-05	0.00121	3.74	23027	104	829	14	[Ccr2 - chemokine (c-c motif) receptor 2, Pla2g7 - phospholipase a2, group vii (platelet-activating factor acetylhydrolase, plasma), Itga4 - integrin alpha 4, Aif1 - allograft inflammatory factor 1, Icam1 - intercellular adhesion molecule 1, Rac2 - ras-related c3 botulinum substrate 2, Cmklr1 - chemokine-like receptor 1, Cxcl9 - chemokine (c-x-c motif) ligand 9, Cd74 - cd74 antigen (invariant pol…
GO:0045060	negative thymic T cell selection	2.3e-05	0.00127	12.63	23027	11	829	5	[Cd74 - cd74 antigen (invariant polypeptide of major histocompatibility complex, class ii antigen-associated), Zap70 - zeta-chain (tcr) associated protein kinase, Ptprc - protein tyrosine phosphatase, receptor type, c, Cd3e - cd3 antigen, epsilon polypeptide, Spn - sialophorin]
GO:0060100	positive regulation of phagocytosis, engulfment	2.3e-05	0.00127	12.63	23027	11	829	5	[Cd36 - cd36 antigen, Fcgr1 - fc receptor, igg, high affinity i, Pparg - peroxisome proliferator activated receptor gamma, Nckap1l - nck associated protein 1 like, Stap1 - signal transducing adaptor family member 1]
GO:0002579	positive regulation of antigen processing and presentation	2.3e-05	0.00128	12.63	23027	11	829	5	[Nod2 - nucleotide-binding oligomerization domain containing 2, Cd74 - cd74 antigen (invariant polypeptide of major histocompatibility complex, class ii antigen-associated), H2-Ab1 - histocompatibility 2, class ii antigen a, beta 1, Trem2 - triggering receptor expressed on myeloid cells 2, Slc11a1 - solute carrier family 11 (proton-coupled divalent metal ion transporters), member 1]
GO:0002604	regulation of dendritic cell antigen processing and presentation	2.36e-05	0.00129	18.52	23027	6	829	4	[Nod2 - nucleotide-binding oligomerization domain containing 2, Cd74 - cd74 antigen (invariant polypeptide of major histocompatibility complex, class ii antigen-associated), Thbs1 - thrombospondin 1, Slc11a1 - solute carrier family 11 (proton-coupled divalent metal ion transporters), member 1]
GO:0048523	negative regulation of cellular process	2.38e-05	0.0013	1.33	23027	3763	829	180	[Aatk - apoptosis-associated tyrosine kinase, Ikzf1 - ikaros family zinc finger 1, Fasl - fas ligand (tnf superfamily, member 6), Ar - androgen receptor, Atn1 - atrophin 1, Oas1a - 2'-5' oligoadenylate synthetase 1a, Ndnf - neuron-derived neurotrophic factor, Serpina7 - serine (or cysteine) peptidase inhibitor, clade a (alpha-1 antiproteinase, antitrypsin), member 7, Oas3 - 2'-5' oligoadenylate s…
GO:0043408	regulation of MAPK cascade	2.4e-05	0.00131	1.99	23027	571	829	41	[Fgfr3 - fibroblast growth factor receptor 3, Fgfr1 - fibroblast growth factor receptor 1, Ar - androgen receptor, Tlr3 - toll-like receptor 3, Lax1 - lymphocyte transmembrane adaptor 1, Npffr2 - neuropeptide ff receptor 2, Icam1 - intercellular adhesion molecule 1, Trem2 - triggering receptor expressed on myeloid cells 2, Fgfr4 - fibroblast growth factor receptor 4, Nodal - nodal, Gcnt2 - glucos…
GO:0032787	monocarboxylic acid metabolic process	2.5e-05	0.00135	2.16	23027	438	829	34	[Fasn - fatty acid synthase, Acot2 - acyl-coa thioesterase 2, Scd2 - stearoyl-coenzyme a desaturase 2, Scd1 - stearoyl-coenzyme a desaturase 1, Acot3 - acyl-coa thioesterase 3, Pparg - peroxisome proliferator activated receptor gamma, Ugt3a1 - udp glycosyltransferases 3 family, polypeptide a1, Acot1 - acyl-coa thioesterase 1, Myo5a - myosin va, Pkm - pyruvate kinase, muscle, Hk3 - hexokinase 3, S…
GO:0019221	cytokine-mediated signaling pathway	2.63e-05	0.00142	2.69	23027	227	829	22	[Il6ra - interleukin 6 receptor, alpha, Ccr5 - chemokine (c-c motif) receptor 5, Ccr2 - chemokine (c-c motif) receptor 2, Irf1 - interferon regulatory factor 1, Pirb - paired ig-like receptor b, Cxcl9 - chemokine (c-x-c motif) ligand 9, Klf6 - kruppel-like factor 6, Aim2 - absent in melanoma 2, Il22ra1 - interleukin 22 receptor, alpha 1, Cd74 - cd74 antigen (invariant polypeptide of major histoco…
GO:0071219	cellular response to molecule of bacterial origin	2.72e-05	0.00146	3.05	23027	164	829	18	[Gbp6 - guanylate binding protein 6, Tlr1 - toll-like receptor 1, Trem2 - triggering receptor expressed on myeloid cells 2, Stap1 - signal transducing adaptor family member 1, Klrk1 - killer cell lectin-like receptor subfamily k, member 1, Gbp2 - guanylate binding protein 2, Cd180 - cd180 antigen, Nod2 - nucleotide-binding oligomerization domain containing 2, Cd300lb - cd300 antigen like family m…
GO:0048519	negative regulation of biological process	2.82e-05	0.00151	1.31	23027	4148	829	195	[Aatk - apoptosis-associated tyrosine kinase, Fasl - fas ligand (tnf superfamily, member 6), Ikzf1 - ikaros family zinc finger 1, Oas1a - 2'-5' oligoadenylate synthetase 1a, Ndnf - neuron-derived neurotrophic factor, Oas3 - 2'-5' oligoadenylate synthetase 3, Mefv - mediterranean fever, H2-Ob - histocompatibility 2, o region beta locus, Vwc2l - von willebrand factor c domain-containing protein 2-l…
GO:0050851	antigen receptor-mediated signaling pathway	2.9e-05	0.00154	4.49	23027	68	829	11	[Zap70 - zeta-chain (tcr) associated protein kinase, Itk - il2 inducible t cell kinase, Lax1 - lymphocyte transmembrane adaptor 1, Ptprc - protein tyrosine phosphatase, receptor type, c, Themis2 - thymocyte selection associated family member 2, Cd247 - cd247 antigen, Ptpn22 - protein tyrosine phosphatase, non-receptor type 22 (lymphoid), Nckap1l - nck associated protein 1 like, Cd3e - cd3 antigen…
GO:0046634	regulation of alpha-beta T cell activation	2.9e-05	0.00154	4.49	23027	68	829	11	[Zap70 - zeta-chain (tcr) associated protein kinase, Ccr2 - chemokine (c-c motif) receptor 2, Ikzf1 - ikaros family zinc finger 1, H2-Ab1 - histocompatibility 2, class ii antigen a, beta 1, Cd83 - cd83 antigen, Ptprc - protein tyrosine phosphatase, receptor type, c, Irf1 - interferon regulatory factor 1, Nckap1l - nck associated protein 1 like, Cd3e - cd3 antigen, epsilon polypeptide, Blm - bloom…
GO:0071216	cellular response to biotic stimulus	3.07e-05	0.00163	2.92	23027	181	829	19	[Gbp6 - guanylate binding protein 6, Tlr1 - toll-like receptor 1, Trem2 - triggering receptor expressed on myeloid cells 2, Stap1 - signal transducing adaptor family member 1, Klrk1 - killer cell lectin-like receptor subfamily k, member 1, Gbp2 - guanylate binding protein 2, Cd180 - cd180 antigen, Nod2 - nucleotide-binding oligomerization domain containing 2, Cd300lb - cd300 antigen like family m…
GO:0002237	response to molecule of bacterial origin	3.11e-05	0.00164	2.53	23027	263	829	24	[Gbp6 - guanylate binding protein 6, Tlr1 - toll-like receptor 1, Ccrn4l - ccr4 carbon catabolite repression 4-like (s. cerevisiae), Trem2 - triggering receptor expressed on myeloid cells 2, Stap1 - signal transducing adaptor family member 1, Cxcl9 - chemokine (c-x-c motif) ligand 9, Klrk1 - killer cell lectin-like receptor subfamily k, member 1, Gbp2 - guanylate binding protein 2, Slc11a1 - solu…
GO:0070201	regulation of establishment of protein localization	3.22e-05	0.00169	1.88	23027	678	829	46	[Glp1r - glucagon-like peptide 1 receptor, Tlr3 - toll-like receptor 3, Ar - androgen receptor, Hmgn3 - high mobility group nucleosomal binding domain 3, Cdkl2 - cyclin-dependent kinase-like 2 (cdc2-related kinase), Hcls1 - hematopoietic cell specific lyn substrate 1, Tlr1 - toll-like receptor 1, Fgr - gardner-rasheed feline sarcoma viral (fgr) oncogene homolog, Cd274 - cd274 antigen, Cadm1 - cel…
GO:0008219	cell death	3.34e-05	0.00174	1.88	23027	679	829	46	[Fgfr3 - fibroblast growth factor receptor 3, Plscr1 - phospholipid scramblase 1, Aatk - apoptosis-associated tyrosine kinase, Fasl - fas ligand (tnf superfamily, member 6), Atn1 - atrophin 1, Dnase1 - deoxyribonuclease i, Emp2 - epithelial membrane protein 2, Gpr65 - g-protein coupled receptor 65, 1810011O10Rik - riken cdna 1810011o10 gene, Cadm1 - cell adhesion molecule 1, Pkm - pyruvate kinase…
GO:1901701	cellular response to oxygen-containing compound	3.47e-05	0.0018	1.94	23027	600	829	42	[Gbp6 - guanylate binding protein 6, Fos - fbj osteosarcoma oncogene, Slc2a5 - solute carrier family 2 (facilitated glucose transporter), member 5, Icam1 - intercellular adhesion molecule 1, Pparg - peroxisome proliferator activated receptor gamma, Ugt3a1 - udp glycosyltransferases 3 family, polypeptide a1, Kcnc2 - potassium voltage gated channel, shaw-related subfamily, member 2, Trem2 - trigger…
GO:0012501	programmed cell death	3.62e-05	0.00188	1.91	23027	641	829	44	[Fgfr3 - fibroblast growth factor receptor 3, Plscr1 - phospholipid scramblase 1, Aatk - apoptosis-associated tyrosine kinase, Fasl - fas ligand (tnf superfamily, member 6), Atn1 - atrophin 1, Dnase1 - deoxyribonuclease i, Gpr65 - g-protein coupled receptor 65, 1810011O10Rik - riken cdna 1810011o10 gene, Cadm1 - cell adhesion molecule 1, Pkm - pyruvate kinase, muscle, Pik3cg - phosphoinositide-3-…
GO:0002690	positive regulation of leukocyte chemotaxis	3.83e-05	0.00196	4.36	23027	70	829	11	[Cd74 - cd74 antigen (invariant polypeptide of major histocompatibility complex, class ii antigen-associated), Pla2g7 - phospholipase a2, group vii (platelet-activating factor acetylhydrolase, plasma), Ccr2 - chemokine (c-c motif) receptor 2, Serpine1 - serine (or cysteine) peptidase inhibitor, clade e, member 1, Aif1 - allograft inflammatory factor 1, Thbs1 - thrombospondin 1, Nckap1l - nck asso…
GO:0090026	positive regulation of monocyte chemotaxis	3.83e-05	0.00197	11.57	23027	12	829	5	[Ccr2 - chemokine (c-c motif) receptor 2, Pla2g7 - phospholipase a2, group vii (platelet-activating factor acetylhydrolase, plasma), Serpine1 - serine (or cysteine) peptidase inhibitor, clade e, member 1, Aif1 - allograft inflammatory factor 1, Ccl5 - chemokine (c-c motif) ligand 5]
GO:0042535	positive regulation of tumor necrosis factor biosynthetic process	3.83e-05	0.00198	11.57	23027	12	829	5	[Ccr2 - chemokine (c-c motif) receptor 2, Thbs1 - thrombospondin 1, Spn - sialophorin, Tlr1 - toll-like receptor 1, Tlr2 - toll-like receptor 2]
GO:0032675	regulation of interleukin-6 production	3.98e-05	0.00203	3.76	23027	96	829	13	[Ccr5 - chemokine (c-c motif) receptor 5, Il6ra - interleukin 6 receptor, alpha, Tlr3 - toll-like receptor 3, Tlr1 - toll-like receptor 1, Nlrp12 - nlr family, pyrin domain containing 12, Nod2 - nucleotide-binding oligomerization domain containing 2, Cd300ld - cd300 molecule-like family member d, Cd36 - cd36 antigen, Il1f9 - interleukin 1 family, member 9, Nckap1l - nck associated protein 1 like,…
GO:0050764	regulation of phagocytosis	4.39e-05	0.00223	4.3	23027	71	829	11	[Nod2 - nucleotide-binding oligomerization domain containing 2, Cd36 - cd36 antigen, Fcgr1 - fc receptor, igg, high affinity i, Clec7a - c-type lectin domain family 7, member a, Pparg - peroxisome proliferator activated receptor gamma, Nckap1l - nck associated protein 1 like, Stap1 - signal transducing adaptor family member 1, Fgr - gardner-rasheed feline sarcoma viral (fgr) oncogene homolog, Abr…
GO:0016265	death	4.43e-05	0.00224	1.86	23027	687	829	46	[Fgfr3 - fibroblast growth factor receptor 3, Plscr1 - phospholipid scramblase 1, Aatk - apoptosis-associated tyrosine kinase, Fasl - fas ligand (tnf superfamily, member 6), Atn1 - atrophin 1, Dnase1 - deoxyribonuclease i, Emp2 - epithelial membrane protein 2, Gpr65 - g-protein coupled receptor 65, 1810011O10Rik - riken cdna 1810011o10 gene, Cadm1 - cell adhesion molecule 1, Pkm - pyruvate kinase…
GO:0010942	positive regulation of cell death	4.46e-05	0.00224	1.96	23027	567	829	40	[Fgfr3 - fibroblast growth factor receptor 3, Plscr1 - phospholipid scramblase 1, Anxa5 - annexin a5, Fasl - fas ligand (tnf superfamily, member 6), Mycn - v-myc myelocytomatosis viral related oncogene, neuroblastoma derived (avian), Pparg - peroxisome proliferator activated receptor gamma, Ret - ret proto-oncogene, Nodal - nodal, Atf3 - activating transcription factor 3, Pml - promyelocytic leuk…
GO:0002705	positive regulation of leukocyte mediated immunity	4.44e-05	0.00224	3.72	23027	97	829	13	[Sh2d1a - sh2 domain protein 1a, Ptprc - protein tyrosine phosphatase, receptor type, c, Cd40 - cd40 antigen, Klrk1 - killer cell lectin-like receptor subfamily k, member 1, Fgr - gardner-rasheed feline sarcoma viral (fgr) oncogene homolog, Stap1 - signal transducing adaptor family member 1, Cadm1 - cell adhesion molecule 1, Nod2 - nucleotide-binding oligomerization domain containing 2, Fcgr1 - f…
GO:2000379	positive regulation of reactive oxygen species metabolic process	4.58e-05	0.00229	3.97	23027	84	829	12	[Cd36 - cd36 antigen, Ddah1 - dimethylarginine dimethylaminohydrolase 1, Cyp1b1 - cytochrome p450, family 1, subfamily b, polypeptide 1, Aif1 - allograft inflammatory factor 1, Cdkn1a - cyclin-dependent kinase inhibitor 1a (p21), Icam1 - intercellular adhesion molecule 1, Thbs1 - thrombospondin 1, Gadd45a - growth arrest and dna-damage-inducible 45 alpha, Tlr2 - toll-like receptor 2, Zc3h12a - zi…
GO:0048870	cell motility	4.92e-05	0.00244	1.85	23027	690	829	46	[Zap70 - zeta-chain (tcr) associated protein kinase, Nrg1 - neuregulin 1, Itga4 - integrin alpha 4, Spns2 - spinster homolog 2, Atn1 - atrophin 1, Emp2 - epithelial membrane protein 2, Ndnf - neuron-derived neurotrophic factor, Cxcl9 - chemokine (c-x-c motif) ligand 9, Ret - ret proto-oncogene, Fgfr4 - fibroblast growth factor receptor 4, Nodal - nodal, Pik3cg - phosphoinositide-3-kinase, catalyt…
GO:1903901	negative regulation of viral life cycle	5.02e-05	0.00248	4.24	23027	72	829	11	[Trim31 - tripartite motif-containing 31, Plscr1 - phospholipid scramblase 1, Pml - promyelocytic leukemia, 2010002M12Rik - riken cdna 2010002m12 gene, Isg15 - isg15 ubiquitin-like modifier, Oasl1 - 2'-5' oligoadenylate synthetase-like 1, Prox1 - prospero-related homeobox 1, Oas3 - 2'-5' oligoadenylate synthetase 3, Mx2 - myxovirus (influenza virus) resistance 2, Rsad2 - radical s-adenosyl methio…
GO:0031343	positive regulation of cell killing	5.48e-05	0.0027	5.1	23027	49	829	9	[Ccr5 - chemokine (c-c motif) receptor 5, Vav1 - vav 1 oncogene, Ptprc - protein tyrosine phosphatase, receptor type, c, Sh2d1a - sh2 domain protein 1a, Cd226 - cd226 antigen, Stap1 - signal transducing adaptor family member 1, Klrk1 - killer cell lectin-like receptor subfamily k, member 1, Cadm1 - cell adhesion molecule 1, Rasgrp1 - ras guanyl releasing protein 1]
GO:0002821	positive regulation of adaptive immune response	5.8e-05	0.00284	3.88	23027	86	829	12	[Nod2 - nucleotide-binding oligomerization domain containing 2, Cd74 - cd74 antigen (invariant polypeptide of major histocompatibility complex, class ii antigen-associated), Ccr2 - chemokine (c-c motif) receptor 2, H2-Ab1 - histocompatibility 2, class ii antigen a, beta 1, Fcgr1 - fc receptor, igg, high affinity i, Ptprc - protein tyrosine phosphatase, receptor type, c, Irf1 - interferon regulato…
GO:0032649	regulation of interferon-gamma production	5.8e-05	0.00285	3.88	23027	86	829	12	[Nod2 - nucleotide-binding oligomerization domain containing 2, Isg15 - isg15 ubiquitin-like modifier, Tlr8 - toll-like receptor 8, Ccr2 - chemokine (c-c motif) receptor 2, Tlr3 - toll-like receptor 3, Cd3e - cd3 antigen, epsilon polypeptide, Cd2 - cd2 antigen, Cd274 - cd274 antigen, Klrk1 - killer cell lectin-like receptor subfamily k, member 1, Slc11a1 - solute carrier family 11 (proton-coupled…
GO:0042108	positive regulation of cytokine biosynthetic process	5.92e-05	0.00287	4.55	23027	61	829	10	[Tlr8 - toll-like receptor 8, Ccr2 - chemokine (c-c motif) receptor 2, Tlr3 - toll-like receptor 3, Irf1 - interferon regulatory factor 1, Card11 - caspase recruitment domain family, member 11, Thbs1 - thrombospondin 1, Cd3e - cd3 antigen, epsilon polypeptide, Spn - sialophorin, Tlr1 - toll-like receptor 1, Tlr2 - toll-like receptor 2]
GO:0045069	regulation of viral genome replication	5.92e-05	0.00289	4.55	23027	61	829	10	[Plscr1 - phospholipid scramblase 1, 2010002M12Rik - riken cdna 2010002m12 gene, Isg15 - isg15 ubiquitin-like modifier, Oasl1 - 2'-5' oligoadenylate synthetase-like 1, Prox1 - prospero-related homeobox 1, Oas3 - 2'-5' oligoadenylate synthetase 3, Mx2 - myxovirus (influenza virus) resistance 2, Rsad2 - radical s-adenosyl methionine domain containing 2, Ccl5 - chemokine (c-c motif) ligand 5, Top2a …
GO:0046942	carboxylic acid transport	5.99e-05	0.0029	2.78	23027	190	829	19	[Slc6a7 - solute carrier family 6 (neurotransmitter transporter, l-proline), member 7, Slc13a5 - solute carrier family 13 (sodium-dependent citrate transporter), member 5, Slc38a1 - solute carrier family 38, member 1, Pparg - peroxisome proliferator activated receptor gamma, Slc13a3 - solute carrier family 13 (sodium-dependent dicarboxylate transporter), member 3, Slc38a11 - solute carrier family…
GO:0006820	anion transport	6.14e-05	0.00296	2.09	23027	439	829	33	[Slc37a1 - solute carrier family 37 (glycerol-3-phosphate transporter), member 1, Ano9 - anoctamin 9, Pparg - peroxisome proliferator activated receptor gamma, Slc22a3 - solute carrier family 22 (organic cation transporter), member 3, Slc1a7 - solute carrier family 1 (glutamate transporter), member 7, Slc22a4 - solute carrier family 22 (organic cation transporter), member 4, Clic5 - chloride intr…
GO:0042098	T cell proliferation	6.23e-05	0.00299	5.7	23027	39	829	8	[Il15 - interleukin 15, Ptprc - protein tyrosine phosphatase, receptor type, c, Itgal - integrin alpha l, Fkbp1b - fk506 binding protein 1b, Cxcr4 - chemokine (c-x-c motif) receptor 4, Fcgr4 - fc receptor, igg, low affinity iv, Slc11a1 - solute carrier family 11 (proton-coupled divalent metal ion transporters), member 1, Itgb2 - integrin beta 2]
GO:0051241	negative regulation of multicellular organismal process	6.45e-05	0.00309	1.69	23027	971	829	59	[Aatk - apoptosis-associated tyrosine kinase, Fasl - fas ligand (tnf superfamily, member 6), Pparg - peroxisome proliferator activated receptor gamma, Cmklr1 - chemokine-like receptor 1, Mefv - mediterranean fever, Atf5 - activating transcription factor 5, Cd74 - cd74 antigen (invariant polypeptide of major histocompatibility complex, class ii antigen-associated), Cd83 - cd83 antigen, Sall1 - sal…
GO:0050848	regulation of calcium-mediated signaling	6.47e-05	0.00309	5	23027	50	829	9	[Zap70 - zeta-chain (tcr) associated protein kinase, Cd8a - cd8 antigen, alpha chain, Nrg1 - neuregulin 1, Itgal - integrin alpha l, Cd3e - cd3 antigen, epsilon polypeptide, Cmklr1 - chemokine-like receptor 1, Trem2 - triggering receptor expressed on myeloid cells 2, Rcan2 - regulator of calcineurin 2, Ncam1 - neural cell adhesion molecule 1]
GO:0030595	leukocyte chemotaxis	6.51e-05	0.0031	3.83	23027	87	829	12	[Pik3cg - phosphoinositide-3-kinase, catalytic, gamma polypeptide, Ccr2 - chemokine (c-c motif) receptor 2, Vav1 - vav 1 oncogene, Csf3r - colony stimulating factor 3 receptor (granulocyte), Prex1 - phosphatidylinositol-3,4,5-trisphosphate-dependent rac exchange factor 1, Nckap1l - nck associated protein 1 like, Ptpro - protein tyrosine phosphatase, receptor type, o, Coro1a - coronin, actin bindi…
GO:0002822	regulation of adaptive immune response based on somatic recombination of immune receptors built from immunoglobulin superfamily domains	6.75e-05	0.0032	3.38	23027	115	829	14	[Ccr2 - chemokine (c-c motif) receptor 2, Susd4 - sushi domain containing 4, H2-Ab1 - histocompatibility 2, class ii antigen a, beta 1, Ptprc - protein tyrosine phosphatase, receptor type, c, Irf1 - interferon regulatory factor 1, Cd40 - cd40 antigen, Slc11a1 - solute carrier family 11 (proton-coupled divalent metal ion transporters), member 1, Nod2 - nucleotide-binding oligomerization domain con…
GO:0043410	positive regulation of MAPK cascade	6.87e-05	0.00325	2.16	23027	385	829	30	[Fgfr3 - fibroblast growth factor receptor 3, Fgfr1 - fibroblast growth factor receptor 1, Tlr3 - toll-like receptor 3, Ar - androgen receptor, Icam1 - intercellular adhesion molecule 1, Trem2 - triggering receptor expressed on myeloid cells 2, Nodal - nodal, Fgfr4 - fibroblast growth factor receptor 4, Map3k14 - mitogen-activated protein kinase kinase kinase 14, Cd74 - cd74 antigen (invariant po…
GO:0015849	organic acid transport	6.91e-05	0.00325	2.75	23027	192	829	19	[Slc6a7 - solute carrier family 6 (neurotransmitter transporter, l-proline), member 7, Slc13a5 - solute carrier family 13 (sodium-dependent citrate transporter), member 5, Slc38a1 - solute carrier family 38, member 1, Pparg - peroxisome proliferator activated receptor gamma, Slc13a3 - solute carrier family 13 (sodium-dependent dicarboxylate transporter), member 3, Slc38a11 - solute carrier family…
GO:0050730	regulation of peptidyl-tyrosine phosphorylation	7.21e-05	0.00338	2.66	23027	209	829	20	[Fgfr3 - fibroblast growth factor receptor 3, Il15 - interleukin 15, Il6ra - interleukin 6 receptor, alpha, Ptprc - protein tyrosine phosphatase, receptor type, c, Icam1 - intercellular adhesion molecule 1, Irf1 - interferon regulatory factor 1, Cd40 - cd40 antigen, Hcls1 - hematopoietic cell specific lyn substrate 1, Cd3e - cd3 antigen, epsilon polypeptide, Trem2 - triggering receptor expressed …
GO:0050704	regulation of interleukin-1 secretion	7.29e-05	0.00341	7.94	23027	21	829	6	[Nod2 - nucleotide-binding oligomerization domain containing 2, Pml - promyelocytic leukemia, Ccr5 - chemokine (c-c motif) receptor 5, Casp4 - caspase 4, apoptosis-related cysteine peptidase, Aim2 - absent in melanoma 2, Nlrp12 - nlr family, pyrin domain containing 12]
GO:0010604	positive regulation of macromolecule metabolic process	7.46e-05	0.00346	1.4	23027	2443	829	123	[Ar - androgen receptor, Fasl - fas ligand (tnf superfamily, member 6), Ikzf1 - ikaros family zinc finger 1, Atn1 - atrophin 1, Ikzf3 - ikaros family zinc finger 3, Esrrg - estrogen-related receptor gamma, Mefv - mediterranean fever, Map3k14 - mitogen-activated protein kinase kinase kinase 14, Gcnt2 - glucosaminyl (n-acetyl) transferase 2, i-branching enzyme, Pik3cg - phosphoinositide-3-kinase, c…
GO:0002706	regulation of lymphocyte mediated immunity	7.43e-05	0.00346	3.35	23027	116	829	14	[Susd4 - sushi domain containing 4, Ptprc - protein tyrosine phosphatase, receptor type, c, Sh2d1a - sh2 domain protein 1a, Cd40 - cd40 antigen, Klrk1 - killer cell lectin-like receptor subfamily k, member 1, Cadm1 - cell adhesion molecule 1, Nod2 - nucleotide-binding oligomerization domain containing 2, Tap1 - transporter 1, atp-binding cassette, sub-family b (mdr/tap), Fcgr1 - fc receptor, igg,…
GO:0034121	regulation of toll-like receptor signaling pathway	7.54e-05	0.00347	5.56	23027	40	829	8	[Nod2 - nucleotide-binding oligomerization domain containing 2, Tlr3 - toll-like receptor 3, Irf1 - interferon regulatory factor 1, Tlr2 - toll-like receptor 2, Rsad2 - radical s-adenosyl methionine domain containing 2, Tnfaip3 - tumor necrosis factor, alpha-induced protein 3, Irf7 - interferon regulatory factor 7, Birc3 - baculoviral iap repeat-containing 3]
GO:0042116	macrophage activation	7.53e-05	0.00348	6.48	23027	30	829	7	[Tlr8 - toll-like receptor 8, Tlr3 - toll-like receptor 3, Aif1 - allograft inflammatory factor 1, Tlr1 - toll-like receptor 1, Tlr2 - toll-like receptor 2, Slc11a1 - solute carrier family 11 (proton-coupled divalent metal ion transporters), member 1, Tyrobp - tyro protein tyrosine kinase binding protein]
GO:0051716	cellular response to stimulus	7.83e-05	0.00359	1.45	23027	1972	829	103	[Fasn - fatty acid synthase, Gbp7 - guanylate binding protein 7, Gbp5 - guanylate binding protein 5, Slc8a1 - solute carrier family 8 (sodium/calcium exchanger), member 1, Map3k14 - mitogen-activated protein kinase kinase kinase 14, Pik3cg - phosphoinositide-3-kinase, catalytic, gamma polypeptide, Rtn4rl2 - reticulon 4 receptor-like 2, Coro1a - coronin, actin binding protein 1a, Pde4a - phosphodi…
GO:0007229	integrin-mediated signaling pathway	7.86e-05	0.00359	4.41	23027	63	829	10	[Itgax - integrin alpha x, Lat - linker for activation of t cells, Vav1 - vav 1 oncogene, Itga4 - integrin alpha 4, Itgal - integrin alpha l, Itgb7 - integrin beta 7, Fgr - gardner-rasheed feline sarcoma viral (fgr) oncogene homolog, Plek - pleckstrin, Tyrobp - tyro protein tyrosine kinase binding protein, Itgb2 - integrin beta 2]
GO:0031325	positive regulation of cellular metabolic process	8.13e-05	0.00371	1.38	23027	2592	829	129	[Ar - androgen receptor, Fasl - fas ligand (tnf superfamily, member 6), Ikzf1 - ikaros family zinc finger 1, Atn1 - atrophin 1, Ikzf3 - ikaros family zinc finger 3, Slc22a3 - solute carrier family 22 (organic cation transporter), member 3, Esrrg - estrogen-related receptor gamma, Mefv - mediterranean fever, Map3k14 - mitogen-activated protein kinase kinase kinase 14, Gcnt2 - glucosaminyl (n-acety…
GO:0065008	regulation of biological quality	8.53e-05	0.00388	1.4	23027	2355	829	119	[Ar - androgen receptor, Fasl - fas ligand (tnf superfamily, member 6), Cep57l1 - centrosomal protein 57-like 1, Syt10 - synaptotagmin x, Sytl1 - synaptotagmin-like 1, Spns2 - spinster homolog 2, Pirb - paired ig-like receptor b, Slc22a3 - solute carrier family 22 (organic cation transporter), member 3, Serpina7 - serine (or cysteine) peptidase inhibitor, clade a (alpha-1 antiproteinase, antitryp…
GO:0002831	regulation of response to biotic stimulus	8.64e-05	0.00391	2.79	23027	179	829	18	[Il15 - interleukin 15, Anxa5 - annexin a5, Alpk1 - alpha-kinase 1, Hist1h3b - histone cluster 1, h3b, Klrk1 - killer cell lectin-like receptor subfamily k, member 1, Cd180 - cd180 antigen, Aim2 - absent in melanoma 2, Cd37 - cd37 antigen, Nod2 - nucleotide-binding oligomerization domain containing 2, Pml - promyelocytic leukemia, 2010002M12Rik - riken cdna 2010002m12 gene, Ly86 - lymphocyte anti…
GO:0050766	positive regulation of phagocytosis	8.91e-05	0.00401	4.81	23027	52	829	9	[Nod2 - nucleotide-binding oligomerization domain containing 2, Cd36 - cd36 antigen, Fcgr1 - fc receptor, igg, high affinity i, Clec7a - c-type lectin domain family 7, member a, Pparg - peroxisome proliferator activated receptor gamma, Nckap1l - nck associated protein 1 like, Stap1 - signal transducing adaptor family member 1, Abr - active bcr-related gene, Slc11a1 - solute carrier family 11 (pro…
GO:0006629	lipid metabolic process	8.9e-05	0.00402	1.69	23027	918	829	56	[Plscr1 - phospholipid scramblase 1, Fasn - fatty acid synthase, Scd2 - stearoyl-coenzyme a desaturase 2, Acot2 - acyl-coa thioesterase 2, Scd1 - stearoyl-coenzyme a desaturase 1, Spns2 - spinster homolog 2, Pparg - peroxisome proliferator activated receptor gamma, Cyp46a1 - cytochrome p450, family 46, subfamily a, polypeptide 1, Acot1 - acyl-coa thioesterase 1, Mogat1 - monoacylglycerol o-acyltr…
GO:0060099	regulation of phagocytosis, engulfment	9.12e-05	0.00403	9.92	23027	14	829	5	[Cd36 - cd36 antigen, Fcgr1 - fc receptor, igg, high affinity i, Pparg - peroxisome proliferator activated receptor gamma, Nckap1l - nck associated protein 1 like, Stap1 - signal transducing adaptor family member 1]
GO:0050852	T cell receptor signaling pathway	9.07e-05	0.00405	5.42	23027	41	829	8	[Zap70 - zeta-chain (tcr) associated protein kinase, Itk - il2 inducible t cell kinase, Themis2 - thymocyte selection associated family member 2, Ptprc - protein tyrosine phosphatase, receptor type, c, Cd247 - cd247 antigen, Ptpn22 - protein tyrosine phosphatase, non-receptor type 22 (lymphoid), Cd3e - cd3 antigen, epsilon polypeptide, Themis - thymocyte selection associated]
GO:0032695	negative regulation of interleukin-12 production	9.12e-05	0.00405	9.92	23027	14	829	5	[Nod2 - nucleotide-binding oligomerization domain containing 2, Thbs1 - thrombospondin 1, Cmklr1 - chemokine-like receptor 1, Tlr2 - toll-like receptor 2, Mefv - mediterranean fever]
GO:0043368	positive T cell selection	9.12e-05	0.00406	9.92	23027	14	829	5	[Cd74 - cd74 antigen (invariant polypeptide of major histocompatibility complex, class ii antigen-associated), Zap70 - zeta-chain (tcr) associated protein kinase, Ptprc - protein tyrosine phosphatase, receptor type, c, Themis - thymocyte selection associated, H2-DMa - histocompatibility 2, class ii, locus dma]
GO:0006636	unsaturated fatty acid biosynthetic process	9.07e-05	0.00407	5.42	23027	41	829	8	[Cd74 - cd74 antigen (invariant polypeptide of major histocompatibility complex, class ii antigen-associated), Scd2 - stearoyl-coenzyme a desaturase 2, Scd1 - stearoyl-coenzyme a desaturase 1, Scd4 - stearoyl-coenzyme a desaturase 4, Scd3 - stearoyl-coenzyme a desaturase 3, Ptges - prostaglandin e synthase, Pla2g5 - phospholipase a2, group v, Ptgds - prostaglandin d2 synthase (brain)]
GO:0050850	positive regulation of calcium-mediated signaling	9.43e-05	0.00416	6.27	23027	31	829	7	[Zap70 - zeta-chain (tcr) associated protein kinase, Cd8a - cd8 antigen, alpha chain, Nrg1 - neuregulin 1, Itgal - integrin alpha l, Cd3e - cd3 antigen, epsilon polypeptide, Trem2 - triggering receptor expressed on myeloid cells 2, Ncam1 - neural cell adhesion molecule 1]
GO:0015711	organic anion transport	0.000105	0.0046	2.35	23027	284	829	24	[Slc6a7 - solute carrier family 6 (neurotransmitter transporter, l-proline), member 7, Slc13a5 - solute carrier family 13 (sodium-dependent citrate transporter), member 5, Slc38a1 - solute carrier family 38, member 1, Ano9 - anoctamin 9, Prelid2 - preli domain containing 2, Pparg - peroxisome proliferator activated receptor gamma, Slc13a3 - solute carrier family 13 (sodium-dependent dicarboxylate…
GO:0031348	negative regulation of defense response	0.000108	0.00474	3.09	23027	135	829	15	[Susd4 - sushi domain containing 4, Pparg - peroxisome proliferator activated receptor gamma, Zfp36 - zinc finger protein 36, Tnfaip8l2 - tumor necrosis factor, alpha-induced protein 8-like 2, Nt5e - 5' nucleotidase, ecto, Mefv - mediterranean fever, Nlrp12 - nlr family, pyrin domain containing 12, Nod2 - nucleotide-binding oligomerization domain containing 2, 2010002M12Rik - riken cdna 2010002m1…
GO:0001912	positive regulation of leukocyte mediated cytotoxicity	0.000109	0.00474	5.29	23027	42	829	8	[Vav1 - vav 1 oncogene, Sh2d1a - sh2 domain protein 1a, Ptprc - protein tyrosine phosphatase, receptor type, c, Cd226 - cd226 antigen, Klrk1 - killer cell lectin-like receptor subfamily k, member 1, Stap1 - signal transducing adaptor family member 1, Cadm1 - cell adhesion molecule 1, Rasgrp1 - ras guanyl releasing protein 1]
GO:0051246	regulation of protein metabolic process	0.000115	0.00499	1.41	23027	2181	829	111	[Fasl - fas ligand (tnf superfamily, member 6), Ar - androgen receptor, Serpina7 - serine (or cysteine) peptidase inhibitor, clade a (alpha-1 antiproteinase, antitrypsin), member 7, Samsn1 - sam domain, sh3 domain and nuclear localization signals, 1, Mefv - mediterranean fever, Map3k14 - mitogen-activated protein kinase kinase kinase 14, Gcnt2 - glucosaminyl (n-acetyl) transferase 2, i-branching …
GO:0019724	B cell mediated immunity	0.000117	0.00507	6.08	23027	32	829	7	[Cd74 - cd74 antigen (invariant polypeptide of major histocompatibility complex, class ii antigen-associated), Igha - immunoglobulin heavy constant alpha, H2-Ab1 - histocompatibility 2, class ii antigen a, beta 1, Fcgr1 - fc receptor, igg, high affinity i, Pirb - paired ig-like receptor b, H2-DMa - histocompatibility 2, class ii, locus dma, Irf7 - interferon regulatory factor 7]
GO:0031341	regulation of cell killing	0.000118	0.00509	4.21	23027	66	829	10	[Ccr5 - chemokine (c-c motif) receptor 5, Tap1 - transporter 1, atp-binding cassette, sub-family b (mdr/tap), Vav1 - vav 1 oncogene, Ptprc - protein tyrosine phosphatase, receptor type, c, Sh2d1a - sh2 domain protein 1a, Cd226 - cd226 antigen, Stap1 - signal transducing adaptor family member 1, Klrk1 - killer cell lectin-like receptor subfamily k, member 1, Cadm1 - cell adhesion molecule 1, Rasgr…
GO:0043068	positive regulation of programmed cell death	0.000118	0.0051	1.93	23027	533	829	37	[Fgfr3 - fibroblast growth factor receptor 3, Plscr1 - phospholipid scramblase 1, Anxa5 - annexin a5, Fasl - fas ligand (tnf superfamily, member 6), Pparg - peroxisome proliferator activated receptor gamma, Ret - ret proto-oncogene, Nodal - nodal, Atf3 - activating transcription factor 3, Pml - promyelocytic leukemia, Nqo1 - nad(p)h dehydrogenase, quinone 1, Tnfsf10 - tumor necrosis factor (ligan…
GO:0043549	regulation of kinase activity	0.000119	0.00511	1.84	23027	634	829	42	[Fgfr3 - fibroblast growth factor receptor 3, Fgfr1 - fibroblast growth factor receptor 1, Lax1 - lymphocyte transmembrane adaptor 1, Nrg1 - neuregulin 1, Npffr2 - neuropeptide ff receptor 2, Emp2 - epithelial membrane protein 2, Tlr1 - toll-like receptor 1, Fgr - gardner-rasheed feline sarcoma viral (fgr) oncogene homolog, Map3k14 - mitogen-activated protein kinase kinase kinase 14, Cd74 - cd74 …
GO:1901342	regulation of vasculature development	0.000121	0.00518	2.56	23027	217	829	20	[Ccr5 - chemokine (c-c motif) receptor 5, Ddah1 - dimethylarginine dimethylaminohydrolase 1, Ccr2 - chemokine (c-c motif) receptor 2, Fasl - fas ligand (tnf superfamily, member 6), Cyp1b1 - cytochrome p450, family 1, subfamily b, polypeptide 1, Emp2 - epithelial membrane protein 2, Nodal - nodal, Itgb2 - integrin beta 2, Pml - promyelocytic leukemia, Cd36 - cd36 antigen, Serpine1 - serine (or cys…
GO:0098581	detection of external biotic stimulus	0.000128	0.00543	7.25	23027	23	829	6	[Naip2 - nlr family, apoptosis inhibitory protein 2, Nod2 - nucleotide-binding oligomerization domain containing 2, Clec7a - c-type lectin domain family 7, member a, Tlr1 - toll-like receptor 1, Tlr2 - toll-like receptor 2, Trem2 - triggering receptor expressed on myeloid cells 2]
GO:0045954	positive regulation of natural killer cell mediated cytotoxicity	0.000128	0.00544	7.25	23027	23	829	6	[Vav1 - vav 1 oncogene, Sh2d1a - sh2 domain protein 1a, Cd226 - cd226 antigen, Klrk1 - killer cell lectin-like receptor subfamily k, member 1, Cadm1 - cell adhesion molecule 1, Rasgrp1 - ras guanyl releasing protein 1]
GO:0001959	regulation of cytokine-mediated signaling pathway	0.000134	0.00566	4.15	23027	67	829	10	[Cd74 - cd74 antigen (invariant polypeptide of major histocompatibility complex, class ii antigen-associated), Zbp1 - z-dna binding protein 1, Il1rn - interleukin 1 receptor antagonist, Ptprc - protein tyrosine phosphatase, receptor type, c, Pparg - peroxisome proliferator activated receptor gamma, Trem2 - triggering receptor expressed on myeloid cells 2, Stap1 - signal transducing adaptor family…
GO:0032268	regulation of cellular protein metabolic process	0.000135	0.00567	1.43	23027	2024	829	104	[Fasl - fas ligand (tnf superfamily, member 6), Ar - androgen receptor, Serpina7 - serine (or cysteine) peptidase inhibitor, clade a (alpha-1 antiproteinase, antitrypsin), member 7, Samsn1 - sam domain, sh3 domain and nuclear localization signals, 1, Mefv - mediterranean fever, Map3k14 - mitogen-activated protein kinase kinase kinase 14, Gcnt2 - glucosaminyl (n-acetyl) transferase 2, i-branching …
GO:0002708	positive regulation of lymphocyte mediated immunity	0.000134	0.00568	3.82	23027	80	829	11	[Nod2 - nucleotide-binding oligomerization domain containing 2, Vav1 - vav 1 oncogene, Fcgr1 - fc receptor, igg, high affinity i, Sh2d1a - sh2 domain protein 1a, Ptprc - protein tyrosine phosphatase, receptor type, c, Cd226 - cd226 antigen, Cd40 - cd40 antigen, Klrk1 - killer cell lectin-like receptor subfamily k, member 1, Cadm1 - cell adhesion molecule 1, Rsad2 - radical s-adenosyl methionine d…
GO:0051130	positive regulation of cellular component organization	0.000137	0.00571	1.61	23027	1086	829	63	[Fmn2 - formin 2, Cd53 - cd53 antigen, Ar - androgen receptor, Pparg - peroxisome proliferator activated receptor gamma, Cdkl2 - cyclin-dependent kinase-like 2 (cdc2-related kinase), Gpr65 - g-protein coupled receptor 65, Slc22a3 - solute carrier family 22 (organic cation transporter), member 3, Ndnf - neuron-derived neurotrophic factor, Cxcl9 - chemokine (c-x-c motif) ligand 9, Gcnt2 - glucosami…
GO:0009968	negative regulation of signal transduction	0.000136	0.00571	1.69	23027	890	829	54	[Gpc1 - glypican 1, Rhoh - ras homolog gene family, member h, Ar - androgen receptor, Lax1 - lymphocyte transmembrane adaptor 1, Pparg - peroxisome proliferator activated receptor gamma, Cd3e - cd3 antigen, epsilon polypeptide, Cd74 - cd74 antigen (invariant polypeptide of major histocompatibility complex, class ii antigen-associated), Vwc2l - von willebrand factor c domain-containing protein 2-l…
GO:0050864	regulation of B cell activation	0.000137	0.00572	3.34	23027	108	829	13	[Ikzf1 - ikaros family zinc finger 1, Il7 - interleukin 7, Ikzf3 - ikaros family zinc finger 3, Ptprc - protein tyrosine phosphatase, receptor type, c, Cd40 - cd40 antigen, Card11 - caspase recruitment domain family, member 11, Samsn1 - sam domain, sh3 domain and nuclear localization signals, 1, Nod2 - nucleotide-binding oligomerization domain containing 2, Cd74 - cd74 antigen (invariant polypept…
GO:0030217	T cell differentiation	0.00015	0.00622	3.31	23027	109	829	13	[Rhoh - ras homolog gene family, member h, Ikzf1 - ikaros family zinc finger 1, Ptprc - protein tyrosine phosphatase, receptor type, c, Irf1 - interferon regulatory factor 1, Itk - il2 inducible t cell kinase, Cd8a - cd8 antigen, alpha chain, Vav1 - vav 1 oncogene, Prex1 - phosphatidylinositol-3,4,5-trisphosphate-dependent rac exchange factor 1, Ptpn22 - protein tyrosine phosphatase, non-receptor…
GO:0002824	positive regulation of adaptive immune response based on somatic recombination of immune receptors built from immunoglobulin superfamily domains	0.00015	0.00624	3.77	23027	81	829	11	[Nod2 - nucleotide-binding oligomerization domain containing 2, Ccr2 - chemokine (c-c motif) receptor 2, H2-Ab1 - histocompatibility 2, class ii antigen a, beta 1, Fcgr1 - fc receptor, igg, high affinity i, Ptprc - protein tyrosine phosphatase, receptor type, c, Irf1 - interferon regulatory factor 1, Cd226 - cd226 antigen, Cd40 - cd40 antigen, Slc11a1 - solute carrier family 11 (proton-coupled di…
GO:0032652	regulation of interleukin-1 production	0.000153	0.00632	5.05	23027	44	829	8	[Nod2 - nucleotide-binding oligomerization domain containing 2, Ccr5 - chemokine (c-c motif) receptor 5, Pml - promyelocytic leukemia, Casp4 - caspase 4, apoptosis-related cysteine peptidase, Mefv - mediterranean fever, Tnfaip3 - tumor necrosis factor, alpha-induced protein 3, Nlrp12 - nlr family, pyrin domain containing 12, Aim2 - absent in melanoma 2]
GO:0006928	movement of cell or subcellular component	0.000158	0.00651	1.64	23027	982	829	58	[Fmn2 - formin 2, Spns2 - spinster homolog 2, Atn1 - atrophin 1, Emp2 - epithelial membrane protein 2, Ndnf - neuron-derived neurotrophic factor, Cxcl9 - chemokine (c-x-c motif) ligand 9, Pik3cg - phosphoinositide-3-kinase, catalytic, gamma polypeptide, Arhgef16 - rho guanine nucleotide exchange factor (gef) 16, Ajuba - ajuba lim protein, Mmp12 - matrix metallopeptidase 12, Coro1a - coronin, acti…
GO:0032880	regulation of protein localization	0.00016	0.00658	1.73	23027	789	829	49	[Ar - androgen receptor, Tlr3 - toll-like receptor 3, Hmgn3 - high mobility group nucleosomal binding domain 3, Cdkl2 - cyclin-dependent kinase-like 2 (cdc2-related kinase), Tlr1 - toll-like receptor 1, Vtcn1 - v-set domain containing t cell activation inhibitor 1, Arhgef16 - rho guanine nucleotide exchange factor (gef) 16, Rsad2 - radical s-adenosyl methionine domain containing 2, Itgax - integr…
GO:0048839	inner ear development	0.000161	0.00661	4.46	23027	56	829	9	[Dll1 - delta-like 1 (drosophila), Fgfr3 - fibroblast growth factor receptor 3, Bdnf - brain derived neurotrophic factor, Prox1 - prospero-related homeobox 1, C1qb - complement component 1, q subcomponent, beta polypeptide, Cebpd - ccaat/enhancer binding protein (c/ebp), delta, Gpr98 - g protein-coupled receptor 98, H2-DMa - histocompatibility 2, class ii, locus dma, Bmper - bmp-binding endotheli…
GO:0002717	positive regulation of natural killer cell mediated immunity	0.000165	0.00673	6.94	23027	24	829	6	[Vav1 - vav 1 oncogene, Sh2d1a - sh2 domain protein 1a, Cd226 - cd226 antigen, Klrk1 - killer cell lectin-like receptor subfamily k, member 1, Cadm1 - cell adhesion molecule 1, Rasgrp1 - ras guanyl releasing protein 1]
GO:0001910	regulation of leukocyte mediated cytotoxicity	0.000186	0.00744	4.39	23027	57	829	9	[Tap1 - transporter 1, atp-binding cassette, sub-family b (mdr/tap), Vav1 - vav 1 oncogene, Ptprc - protein tyrosine phosphatase, receptor type, c, Sh2d1a - sh2 domain protein 1a, Cd226 - cd226 antigen, Stap1 - signal transducing adaptor family member 1, Klrk1 - killer cell lectin-like receptor subfamily k, member 1, Cadm1 - cell adhesion molecule 1, Rasgrp1 - ras guanyl releasing protein 1]
GO:0045859	regulation of protein kinase activity	0.000188	0.00747	1.85	23027	586	829	39	[Fgfr1 - fibroblast growth factor receptor 1, Lax1 - lymphocyte transmembrane adaptor 1, Nrg1 - neuregulin 1, Npffr2 - neuropeptide ff receptor 2, Emp2 - epithelial membrane protein 2, Tlr1 - toll-like receptor 1, Fgr - gardner-rasheed feline sarcoma viral (fgr) oncogene homolog, Map3k14 - mitogen-activated protein kinase kinase kinase 14, Cd74 - cd74 antigen (invariant polypeptide of major histo…
GO:0090025	regulation of monocyte chemotaxis	0.000187	0.00749	8.68	23027	16	829	5	[Ccr2 - chemokine (c-c motif) receptor 2, Pla2g7 - phospholipase a2, group vii (platelet-activating factor acetylhydrolase, plasma), Serpine1 - serine (or cysteine) peptidase inhibitor, clade e, member 1, Aif1 - allograft inflammatory factor 1, Ccl5 - chemokine (c-c motif) ligand 5]
GO:0006915	apoptotic process	0.000198	0.00786	1.83	23027	608	829	40	[Fgfr3 - fibroblast growth factor receptor 3, Plscr1 - phospholipid scramblase 1, Aatk - apoptosis-associated tyrosine kinase, Fasl - fas ligand (tnf superfamily, member 6), Atn1 - atrophin 1, Dnase1 - deoxyribonuclease i, Gpr65 - g-protein coupled receptor 65, 1810011O10Rik - riken cdna 1810011o10 gene, Cadm1 - cell adhesion molecule 1, Pik3cg - phosphoinositide-3-kinase, catalytic, gamma polype…
GO:0043065	positive regulation of apoptotic process	0.000206	0.00817	1.89	23027	528	829	36	[Fgfr3 - fibroblast growth factor receptor 3, Plscr1 - phospholipid scramblase 1, Anxa5 - annexin a5, Fasl - fas ligand (tnf superfamily, member 6), Pparg - peroxisome proliferator activated receptor gamma, Ret - ret proto-oncogene, Nodal - nodal, Pml - promyelocytic leukemia, Atf3 - activating transcription factor 3, Nqo1 - nad(p)h dehydrogenase, quinone 1, Tnfsf10 - tumor necrosis factor (ligan…
GO:0009595	detection of biotic stimulus	0.00021	0.00829	6.67	23027	25	829	6	[Naip2 - nlr family, apoptosis inhibitory protein 2, Nod2 - nucleotide-binding oligomerization domain containing 2, Clec7a - c-type lectin domain family 7, member a, Tlr1 - toll-like receptor 1, Tlr2 - toll-like receptor 2, Trem2 - triggering receptor expressed on myeloid cells 2]
GO:0042269	regulation of natural killer cell mediated cytotoxicity	0.000213	0.0083	5.56	23027	35	829	7	[Tap1 - transporter 1, atp-binding cassette, sub-family b (mdr/tap), Vav1 - vav 1 oncogene, Sh2d1a - sh2 domain protein 1a, Cd226 - cd226 antigen, Klrk1 - killer cell lectin-like receptor subfamily k, member 1, Cadm1 - cell adhesion molecule 1, Rasgrp1 - ras guanyl releasing protein 1]
GO:0034113	heterotypic cell-cell adhesion	0.00021	0.00831	6.67	23027	25	829	6	[Itgax - integrin alpha x, Itga4 - integrin alpha 4, Ptprc - protein tyrosine phosphatase, receptor type, c, Itgb7 - integrin beta 7, Cd2 - cd2 antigen, Itgb2 - integrin beta 2]
GO:0002715	regulation of natural killer cell mediated immunity	0.000213	0.00833	5.56	23027	35	829	7	[Tap1 - transporter 1, atp-binding cassette, sub-family b (mdr/tap), Vav1 - vav 1 oncogene, Sh2d1a - sh2 domain protein 1a, Cd226 - cd226 antigen, Klrk1 - killer cell lectin-like receptor subfamily k, member 1, Cadm1 - cell adhesion molecule 1, Rasgrp1 - ras guanyl releasing protein 1]
GO:0051223	regulation of protein transport	0.000215	0.00835	1.8	23027	631	829	41	[Glp1r - glucagon-like peptide 1 receptor, Tlr3 - toll-like receptor 3, Hmgn3 - high mobility group nucleosomal binding domain 3, Cdkl2 - cyclin-dependent kinase-like 2 (cdc2-related kinase), Hcls1 - hematopoietic cell specific lyn substrate 1, Tlr1 - toll-like receptor 1, Fgr - gardner-rasheed feline sarcoma viral (fgr) oncogene homolog, Cd274 - cd274 antigen, Cadm1 - cell adhesion molecule 1, N…
GO:0071622	regulation of granulocyte chemotaxis	0.000213	0.00835	5.56	23027	35	829	7	[Nod2 - nucleotide-binding oligomerization domain containing 2, Cd74 - cd74 antigen (invariant polypeptide of major histocompatibility complex, class ii antigen-associated), Thbs1 - thrombospondin 1, Rac2 - ras-related c3 botulinum substrate 2, Nckap1l - nck associated protein 1 like, Cmklr1 - chemokine-like receptor 1, Ccl5 - chemokine (c-c motif) ligand 5]
GO:0046903	secretion	0.000242	0.00935	1.99	23027	433	829	31	[Glp1r - glucagon-like peptide 1 receptor, Lat - linker for activation of t cells, Lax1 - lymphocyte transmembrane adaptor 1, Sytl1 - synaptotagmin-like 1, Syt10 - synaptotagmin x, Ly6e - lymphocyte antigen 6 complex, locus e, Myo5a - myosin va, Hck - hemopoietic cell kinase, Trim9 - tripartite motif-containing 9, Vtcn1 - v-set domain containing t cell activation inhibitor 1, Fkbp1b - fk506 bindi…
GO:0032496	response to lipopolysaccharide	0.000241	0.00936	2.37	23027	246	829	21	[Gbp6 - guanylate binding protein 6, Ccrn4l - ccr4 carbon catabolite repression 4-like (s. cerevisiae), Trem2 - triggering receptor expressed on myeloid cells 2, Stap1 - signal transducing adaptor family member 1, Cxcl9 - chemokine (c-x-c motif) ligand 9, Klrk1 - killer cell lectin-like receptor subfamily k, member 1, Slc11a1 - solute carrier family 11 (proton-coupled divalent metal ion transport…
GO:0010517	regulation of phospholipase activity	0.000247	0.00952	4.73	23027	47	829	8	[Fgfr3 - fibroblast growth factor receptor 3, Itk - il2 inducible t cell kinase, Fgfr1 - fibroblast growth factor receptor 1, Adra1a - adrenergic receptor, alpha 1a, Cyr61 - cysteine rich protein 61, Pla2g5 - phospholipase a2, group v, Rgs2 - regulator of g-protein signaling 2, Ccl5 - chemokine (c-c motif) ligand 5]
GO:0002224	toll-like receptor signaling pathway	0.000256	0.00984	5.4	23027	36	829	7	[Tlr8 - toll-like receptor 8, Tlr3 - toll-like receptor 3, Tlr13 - toll-like receptor 13, Tnip1 - tnfaip3 interacting protein 1, Tlr1 - toll-like receptor 1, Tlr2 - toll-like receptor 2, Tlr11 - toll-like receptor 11]
GO:0046641	positive regulation of alpha-beta T cell proliferation	0.000258	0.00988	8.17	23027	17	829	5	[Zap70 - zeta-chain (tcr) associated protein kinase, Ccr2 - chemokine (c-c motif) receptor 2, Ptprc - protein tyrosine phosphatase, receptor type, c, Cd3e - cd3 antigen, epsilon polypeptide, Blm - bloom syndrome, recq helicase-like]
