# Supplementary material for: Comprehensive transcriptional landscape of aging mouse liver
Source: BMC Genomics. 2015 Nov 5;16:899. doi: 10.1186/s12864-015-2061-8 (PMC4636074; doi:10.1186/s12864-015-2061-8)
Supplement: Additional file 5: Table S5. — List of top GO terms from downregulated differentially expressed genes used to make Fig. 3b. (XLSX 60 kb) [file 12864_2015_2061_MOESM5_ESM.xlsx]

## Sheet: GO ALL
GO Term	Description	P-value	FDR q-value	Enrichment	N	B	n	b	Genes
GO:0032787	monocarboxylic acid metabolic process	9.53e-11	4.21e-07	5.28	23024	438	229	23	[Cyp4a31 - cytochrome p450, family 4, subfamily a, polypeptide 31, Cyp4a32 - cytochrome p450, family 4, subfamily a, polypeptide 32, Cyp39a1 - cytochrome p450, family 39, subfamily a, polypeptide 1, Cyp4f13 - cytochrome p450, family 4, subfamily f, polypeptide 13, Acsl4 - acyl-coa synthetase long-chain family member 4, Abhd5 - abhydrolase domain containing 5, Elovl3 - elongation of very long chai…
GO:0019752	carboxylic acid metabolic process	1.3e-10	4.31e-07	4.1	23024	711	229	29	[Noxred1 - nadp+ dependent oxidoreductase domain containing 1, Cyp4f13 - cytochrome p450, family 4, subfamily f, polypeptide 13, Cyp39a1 - cytochrome p450, family 39, subfamily a, polypeptide 1, Abhd5 - abhydrolase domain containing 5, Acsl4 - acyl-coa synthetase long-chain family member 4, Cyp2e1 - cytochrome p450, family 2, subfamily e, polypeptide 1, Slc27a5 - solute carrier family 27 (fatty a…
GO:0044281	small molecule metabolic process	6.73e-11	4.46e-07	3.13	23024	1318	229	41	[Noxred1 - nadp+ dependent oxidoreductase domain containing 1, Cyp39a1 - cytochrome p450, family 39, subfamily a, polypeptide 1, Cyp4f13 - cytochrome p450, family 4, subfamily f, polypeptide 13, Acsl4 - acyl-coa synthetase long-chain family member 4, Abhd5 - abhydrolase domain containing 5, Gucy2c - guanylate cyclase 2c, Cyp2e1 - cytochrome p450, family 2, subfamily e, polypeptide 1, Slc27a5 - so…
GO:0006629	lipid metabolic process	3.83e-11	5.08e-07	3.72	23024	918	229	34	[Hsd3b7 - hydroxy-delta-5-steroid dehydrogenase, 3 beta- and steroid delta-isomerase 7, Hsd17b2 - hydroxysteroid (17-beta) dehydrogenase 2, Etnk2 - ethanolamine kinase 2, Cyp39a1 - cytochrome p450, family 39, subfamily a, polypeptide 1, Cyp4f13 - cytochrome p450, family 4, subfamily f, polypeptide 13, Acsl4 - acyl-coa synthetase long-chain family member 4, Abhd5 - abhydrolase domain containing 5,…
GO:0043436	oxoacid metabolic process	6.49e-10	1.72e-06	3.83	23024	762	229	29	[Noxred1 - nadp+ dependent oxidoreductase domain containing 1, Cyp4f13 - cytochrome p450, family 4, subfamily f, polypeptide 13, Cyp39a1 - cytochrome p450, family 39, subfamily a, polypeptide 1, Abhd5 - abhydrolase domain containing 5, Acsl4 - acyl-coa synthetase long-chain family member 4, Cyp2e1 - cytochrome p450, family 2, subfamily e, polypeptide 1, Slc27a5 - solute carrier family 27 (fatty a…
GO:0006082	organic acid metabolic process	1.08e-09	2.38e-06	3.74	23024	779	229	29	[Noxred1 - nadp+ dependent oxidoreductase domain containing 1, Cyp4f13 - cytochrome p450, family 4, subfamily f, polypeptide 13, Cyp39a1 - cytochrome p450, family 39, subfamily a, polypeptide 1, Acsl4 - acyl-coa synthetase long-chain family member 4, Abhd5 - abhydrolase domain containing 5, Cyp2e1 - cytochrome p450, family 2, subfamily e, polypeptide 1, Slc27a5 - solute carrier family 27 (fatty a…
GO:0044710	single-organism metabolic process	2.46e-09	4.66e-06	2.06	23024	3263	229	67	[Hsd3b7 - hydroxy-delta-5-steroid dehydrogenase, 3 beta- and steroid delta-isomerase 7, Hsd17b2 - hydroxysteroid (17-beta) dehydrogenase 2, Hsd3b4 - hydroxy-delta-5-steroid dehydrogenase, 3 beta- and steroid delta-isomerase 4, Cyp39a1 - cytochrome p450, family 39, subfamily a, polypeptide 1, Cyp4f13 - cytochrome p450, family 4, subfamily f, polypeptide 13, Abhd5 - abhydrolase domain containing 5,…
GO:0006631	fatty acid metabolic process	8.26e-09	1.37e-05	5.75	23024	297	229	17	[Cyp4a31 - cytochrome p450, family 4, subfamily a, polypeptide 31, Cyp4a32 - cytochrome p450, family 4, subfamily a, polypeptide 32, Cyp4f13 - cytochrome p450, family 4, subfamily f, polypeptide 13, Abhd5 - abhydrolase domain containing 5, Acsl4 - acyl-coa synthetase long-chain family member 4, Elovl3 - elongation of very long chain fatty acids (fen1/elo2, sur4/elo3, yeast)-like 3, Cyp2e1 - cytoc…
GO:0055114	oxidation-reduction process	3.12e-08	4.6e-05	3.4	23024	798	229	27	[Hsd3b7 - hydroxy-delta-5-steroid dehydrogenase, 3 beta- and steroid delta-isomerase 7, Hsd17b2 - hydroxysteroid (17-beta) dehydrogenase 2, Hsd3b4 - hydroxy-delta-5-steroid dehydrogenase, 3 beta- and steroid delta-isomerase 4, Noxred1 - nadp+ dependent oxidoreductase domain containing 1, Cyp39a1 - cytochrome p450, family 39, subfamily a, polypeptide 1, Bcmo1 - beta-carotene 15,15'-monooxygenase, …
GO:0001676	long-chain fatty acid metabolic process	5.6e-08	6.75e-05	10.16	23024	99	229	10	[Cyp2c70 - cytochrome p450, family 2, subfamily c, polypeptide 70, Cyp2c29 - cytochrome p450, family 2, subfamily c, polypeptide 29, Cyp2c68 - cytochrome p450, family 2, subfamily c, polypeptide 68, Cyp2c67 - cytochrome p450, family 2, subfamily c, polypeptide 67, Cyp4a31 - cytochrome p450, family 4, subfamily a, polypeptide 31, Cyp4a32 - cytochrome p450, family 4, subfamily a, polypeptide 32, Ac…
GO:0008610	lipid biosynthetic process	5.28e-08	7e-05	4.78	23024	379	229	18	[Hsd3b7 - hydroxy-delta-5-steroid dehydrogenase, 3 beta- and steroid delta-isomerase 7, Hsd17b2 - hydroxysteroid (17-beta) dehydrogenase 2, Etnk2 - ethanolamine kinase 2, Cyp39a1 - cytochrome p450, family 39, subfamily a, polypeptide 1, Abhd5 - abhydrolase domain containing 5, Acsl4 - acyl-coa synthetase long-chain family member 4, Fabp5 - fatty acid binding protein 5, epidermal, Elovl3 - elongat…
GO:0044255	cellular lipid metabolic process	1.25e-07	0.000139	3.48	23024	693	229	24	[Cyp4a31 - cytochrome p450, family 4, subfamily a, polypeptide 31, Cyp4a32 - cytochrome p450, family 4, subfamily a, polypeptide 32, Etnk2 - ethanolamine kinase 2, Cyp4f13 - cytochrome p450, family 4, subfamily f, polypeptide 13, Acsl4 - acyl-coa synthetase long-chain family member 4, Abhd5 - abhydrolase domain containing 5, Fabp5 - fatty acid binding protein 5, epidermal, Bcmo1 - beta-carotene 1…
GO:0006694	steroid biosynthetic process	2.59e-07	0.000265	10.17	23024	89	229	9	[Hsd3b7 - hydroxy-delta-5-steroid dehydrogenase, 3 beta- and steroid delta-isomerase 7, Hsd17b2 - hydroxysteroid (17-beta) dehydrogenase 2, Cyp39a1 - cytochrome p450, family 39, subfamily a, polypeptide 1, Hsd3b5 - hydroxy-delta-5-steroid dehydrogenase, 3 beta- and steroid delta-isomerase 5, Cyp21a1 - cytochrome p450, family 21, subfamily a, polypeptide 1, Cyp7b1 - cytochrome p450, family 7, subf…
GO:0044711	single-organism biosynthetic process	5.74e-07	0.000544	3.02	23024	866	229	26	[Hsd3b7 - hydroxy-delta-5-steroid dehydrogenase, 3 beta- and steroid delta-isomerase 7, Hsd17b2 - hydroxysteroid (17-beta) dehydrogenase 2, Noxred1 - nadp+ dependent oxidoreductase domain containing 1, Etnk2 - ethanolamine kinase 2, Cyp39a1 - cytochrome p450, family 39, subfamily a, polypeptide 1, Abhd5 - abhydrolase domain containing 5, Acsl4 - acyl-coa synthetase long-chain family member 4, Guc…
GO:0044763	single-organism cellular process	2.21e-06	0.00184	1.42	23024	8214	229	116	[Hsd17b2 - hydroxysteroid (17-beta) dehydrogenase 2, Ppp2r2b - protein phosphatase 2 (formerly 2a), regulatory subunit b (pr 52), beta isoform, Cyp4f13 - cytochrome p450, family 4, subfamily f, polypeptide 13, Abhd5 - abhydrolase domain containing 5, Cyp2e1 - cytochrome p450, family 2, subfamily e, polypeptide 1, Hspa1b - heat shock protein 1b, Acads - acyl-coenzyme a dehydrogenase, short chain, …
GO:0008152	metabolic process	2.11e-06	0.00186	1.44	23024	7830	229	112	[Hsd3b7 - hydroxy-delta-5-steroid dehydrogenase, 3 beta- and steroid delta-isomerase 7, Hsd17b2 - hydroxysteroid (17-beta) dehydrogenase 2, Hsd3b4 - hydroxy-delta-5-steroid dehydrogenase, 3 beta- and steroid delta-isomerase 4, 6430573F11Rik - riken cdna 6430573f11 gene, Ikzf4 - ikaros family zinc finger 4, Cyp4f13 - cytochrome p450, family 4, subfamily f, polypeptide 13, Abhd5 - abhydrolase domai…
GO:0008202	steroid metabolic process	3.39e-06	0.00264	5.82	23024	190	229	11	[Hsd3b7 - hydroxy-delta-5-steroid dehydrogenase, 3 beta- and steroid delta-isomerase 7, Hsd17b6 - hydroxysteroid (17-beta) dehydrogenase 6, Hsd17b2 - hydroxysteroid (17-beta) dehydrogenase 2, Cyp39a1 - cytochrome p450, family 39, subfamily a, polypeptide 1, Hsd3b5 - hydroxy-delta-5-steroid dehydrogenase, 3 beta- and steroid delta-isomerase 5, Cyp21a1 - cytochrome p450, family 21, subfamily a, pol…
GO:1901568	fatty acid derivative metabolic process	1.03e-05	0.0072	7.66	23024	105	229	8	[Cyp2c70 - cytochrome p450, family 2, subfamily c, polypeptide 70, Cyp2c29 - cytochrome p450, family 2, subfamily c, polypeptide 29, Cyp2c68 - cytochrome p450, family 2, subfamily c, polypeptide 68, Cyp2c67 - cytochrome p450, family 2, subfamily c, polypeptide 67, Cyp4a31 - cytochrome p450, family 4, subfamily a, polypeptide 31, Cyp4a32 - cytochrome p450, family 4, subfamily a, polypeptide 32, Cy…
GO:1901617	organic hydroxy compound biosynthetic process	1.09e-05	0.00722	6.51	23024	139	229	9	[Got1 - glutamate oxaloacetate transaminase 1, soluble, Cyp39a1 - cytochrome p450, family 39, subfamily a, polypeptide 1, Fabp5 - fatty acid binding protein 5, epidermal, Ddc - dopa decarboxylase, Cyp7b1 - cytochrome p450, family 7, subfamily b, polypeptide 1, Scp2 - sterol carrier protein 2, liver, Slc27a5 - solute carrier family 27 (fatty acid transporter), member 5, Dct - dopachrome tautomeras…
GO:0006690	icosanoid metabolic process	1.03e-05	0.0076	7.66	23024	105	229	8	[Cyp2c70 - cytochrome p450, family 2, subfamily c, polypeptide 70, Cyp2c29 - cytochrome p450, family 2, subfamily c, polypeptide 29, Cyp2c68 - cytochrome p450, family 2, subfamily c, polypeptide 68, Cyp2c67 - cytochrome p450, family 2, subfamily c, polypeptide 67, Cyp4a31 - cytochrome p450, family 4, subfamily a, polypeptide 31, Cyp4a32 - cytochrome p450, family 4, subfamily a, polypeptide 32, Cy…
GO:0050790	regulation of catalytic activity	1.31e-05	0.00788	2.13	23024	1698	229	36	[Ppp2r2b - protein phosphatase 2 (formerly 2a), regulatory subunit b (pr 52), beta isoform, Serpina3a - serine (or cysteine) peptidase inhibitor, clade a, member 3a, Mad2l1bp - mad2l1 binding protein, Abhd5 - abhydrolase domain containing 5, Unc119 - unc-119 homolog (c. elegans), Serpina3c - serine (or cysteine) peptidase inhibitor, clade a, member 3c, Hspa1b - heat shock protein 1b, Serpina3m - …
GO:0019373	epoxygenase P450 pathway	1.28e-05	0.0081	16.22	23024	31	229	5	[Cyp2c70 - cytochrome p450, family 2, subfamily c, polypeptide 70, Cyp2c29 - cytochrome p450, family 2, subfamily c, polypeptide 29, Cyp2c68 - cytochrome p450, family 2, subfamily c, polypeptide 68, Cyp2c67 - cytochrome p450, family 2, subfamily c, polypeptide 67, Cyp2e1 - cytochrome p450, family 2, subfamily e, polypeptide 1]
GO:0033559	unsaturated fatty acid metabolic process	1.45e-05	0.00838	7.31	23024	110	229	8	[Cyp2c70 - cytochrome p450, family 2, subfamily c, polypeptide 70, Cyp2c29 - cytochrome p450, family 2, subfamily c, polypeptide 29, Cyp2c68 - cytochrome p450, family 2, subfamily c, polypeptide 68, Cyp2c67 - cytochrome p450, family 2, subfamily c, polypeptide 67, Cyp4a31 - cytochrome p450, family 4, subfamily a, polypeptide 31, Cyp4a32 - cytochrome p450, family 4, subfamily a, polypeptide 32, Cy…
GO:0009451	RNA modification	1.64e-05	0.00904	8.69	23024	81	229	7	[Qtrtd1 - queuine trna-ribosyltransferase domain containing 1, Apobec1 - apolipoprotein b mrna editing enzyme, catalytic polypeptide 1, Nop56 - nop56 ribonucleoprotein, Qtrt1 - queuine trna-ribosyltransferase 1, Ftsjd1 - ftsj methyltransferase domain containing 1, Gtpbp3 - gtp binding protein 3, Nop58 - nop58 ribonucleoprotein]
GO:0044699	single-organism process	1.92e-05	0.0102	1.28	23024	11121	229	142	[Hsd3b7 - hydroxy-delta-5-steroid dehydrogenase, 3 beta- and steroid delta-isomerase 7, Hsd17b2 - hydroxysteroid (17-beta) dehydrogenase 2, Abcg8 - atp-binding cassette, sub-family g (white), member 8, Hsd3b4 - hydroxy-delta-5-steroid dehydrogenase, 3 beta- and steroid delta-isomerase 4, Cyp4f13 - cytochrome p450, family 4, subfamily f, polypeptide 13, Ppp2r2b - protein phosphatase 2 (formerly 2a…
GO:0009987	cellular process	2.21e-05	0.0113	1.28	23024	11248	229	143	[Hsd17b2 - hydroxysteroid (17-beta) dehydrogenase 2, Cyp4f13 - cytochrome p450, family 4, subfamily f, polypeptide 13, 6430573F11Rik - riken cdna 6430573f11 gene, Ppp2r2b - protein phosphatase 2 (formerly 2a), regulatory subunit b (pr 52), beta isoform, Ikzf4 - ikaros family zinc finger 4, Abhd5 - abhydrolase domain containing 5, Gtpbp3 - gtp binding protein 3, Cyp2e1 - cytochrome p450, family 2,…
GO:0010951	negative regulation of endopeptidase activity	2.84e-05	0.0139	5.13	23024	196	229	10	[Hspa1b - heat shock protein 1b, Serpina3m - serine (or cysteine) peptidase inhibitor, clade a, member 3m, Serpina5 - serine (or cysteine) peptidase inhibitor, clade a, member 5, Spink6 - serine peptidase inhibitor, kazal type 6, Spink5 - serine peptidase inhibitor, kazal type 5, Serpina3a - serine (or cysteine) peptidase inhibitor, clade a, member 3a, Slpi - secretory leukocyte peptidase inhibit…
GO:0071704	organic substance metabolic process	3.06e-05	0.014	1.41	23024	7214	229	101	[Hsd3b7 - hydroxy-delta-5-steroid dehydrogenase, 3 beta- and steroid delta-isomerase 7, Hsd17b2 - hydroxysteroid (17-beta) dehydrogenase 2, 6430573F11Rik - riken cdna 6430573f11 gene, Ikzf4 - ikaros family zinc finger 4, Cyp4f13 - cytochrome p450, family 4, subfamily f, polypeptide 13, Abhd5 - abhydrolase domain containing 5, Cyp2e1 - cytochrome p450, family 2, subfamily e, polypeptide 1, Gtpbp3 …
GO:0006805	xenobiotic metabolic process	3.03e-05	0.0144	7.91	23024	89	229	7	[Cyp2c70 - cytochrome p450, family 2, subfamily c, polypeptide 70, Cyp2c29 - cytochrome p450, family 2, subfamily c, polypeptide 29, Cyp2c68 - cytochrome p450, family 2, subfamily c, polypeptide 68, Cyp2c67 - cytochrome p450, family 2, subfamily c, polypeptide 67, Acsl1 - acyl-coa synthetase long-chain family member 1, Cyp2e1 - cytochrome p450, family 2, subfamily e, polypeptide 1, Ugt2b1 - udp g…
GO:0072329	monocarboxylic acid catabolic process	4.59e-05	0.0203	9.28	23024	65	229	6	[Acads - acyl-coenzyme a dehydrogenase, short chain, Hao1 - hydroxyacid oxidase 1, liver, Cyp4a31 - cytochrome p450, family 4, subfamily a, polypeptide 31, Cyp4a32 - cytochrome p450, family 4, subfamily a, polypeptide 32, Cyp39a1 - cytochrome p450, family 39, subfamily a, polypeptide 1, Lpin1 - lipin 1]
GO:0044238	primary metabolic process	5.42e-05	0.0232	1.41	23024	6937	229	97	[Hsd3b7 - hydroxy-delta-5-steroid dehydrogenase, 3 beta- and steroid delta-isomerase 7, Hsd17b2 - hydroxysteroid (17-beta) dehydrogenase 2, Ikzf4 - ikaros family zinc finger 4, 6430573F11Rik - riken cdna 6430573f11 gene, Cyp4f13 - cytochrome p450, family 4, subfamily f, polypeptide 13, Abhd5 - abhydrolase domain containing 5, Cyp2e1 - cytochrome p450, family 2, subfamily e, polypeptide 1, Gtpbp3 …
GO:1901615	organic hydroxy compound metabolic process	5.75e-05	0.0238	3.7	23024	353	229	13	[Cyp4a31 - cytochrome p450, family 4, subfamily a, polypeptide 31, Cyp4a32 - cytochrome p450, family 4, subfamily a, polypeptide 32, Cyp39a1 - cytochrome p450, family 39, subfamily a, polypeptide 1, Fabp5 - fatty acid binding protein 5, epidermal, Scp2 - sterol carrier protein 2, liver, Slc27a5 - solute carrier family 27 (fatty acid transporter), member 5, Fdps - farnesyl diphosphate synthetase, …
GO:0044237	cellular metabolic process	6.23e-05	0.025	1.41	23024	6684	229	94	[Hsd17b2 - hydroxysteroid (17-beta) dehydrogenase 2, Vmp1 - vacuole membrane protein 1, Cyp4f13 - cytochrome p450, family 4, subfamily f, polypeptide 13, Cyp39a1 - cytochrome p450, family 39, subfamily a, polypeptide 1, 6430573F11Rik - riken cdna 6430573f11 gene, Ikzf4 - ikaros family zinc finger 4, Abhd5 - abhydrolase domain containing 5, Rrn3 - rrn3 rna polymerase i transcription factor homolog…
GO:0046395	carboxylic acid catabolic process	0.000105	0.0366	5.55	23024	145	229	8	[Acads - acyl-coenzyme a dehydrogenase, short chain, Hao1 - hydroxyacid oxidase 1, liver, Got1 - glutamate oxaloacetate transaminase 1, soluble, Cyp4a31 - cytochrome p450, family 4, subfamily a, polypeptide 31, Gldc - glycine decarboxylase, Cyp4a32 - cytochrome p450, family 4, subfamily a, polypeptide 32, Cyp39a1 - cytochrome p450, family 39, subfamily a, polypeptide 1, Lpin1 - lipin 1]
GO:0016054	organic acid catabolic process	0.000105	0.0376	5.55	23024	145	229	8	[Acads - acyl-coenzyme a dehydrogenase, short chain, Hao1 - hydroxyacid oxidase 1, liver, Got1 - glutamate oxaloacetate transaminase 1, soluble, Cyp4a31 - cytochrome p450, family 4, subfamily a, polypeptide 31, Gldc - glycine decarboxylase, Cyp4a32 - cytochrome p450, family 4, subfamily a, polypeptide 32, Cyp39a1 - cytochrome p450, family 39, subfamily a, polypeptide 1, Lpin1 - lipin 1]
GO:0045861	negative regulation of proteolysis	0.000125	0.0424	3.66	23024	330	229	12	[Hspa1b - heat shock protein 1b, Serpina3m - serine (or cysteine) peptidase inhibitor, clade a, member 3m, Chac1 - chac, cation transport regulator 1, Serpina5 - serine (or cysteine) peptidase inhibitor, clade a, member 5, Spink6 - serine peptidase inhibitor, kazal type 6, Spink5 - serine peptidase inhibitor, kazal type 5, Serpina3a - serine (or cysteine) peptidase inhibitor, clade a, member 3a, …
GO:1902578	single-organism localization	0.000137	0.0455	1.76	23024	2514	229	44	[Vmp1 - vacuole membrane protein 1, Abcg8 - atp-binding cassette, sub-family g (white), member 8, Slc25a30 - solute carrier family 25, member 30, Slc46a1 - solute carrier family 46, member 1, Ppp2r2b - protein phosphatase 2 (formerly 2a), regulatory subunit b (pr 52), beta isoform, Acsl4 - acyl-coa synthetase long-chain family member 4, Syne1 - spectrin repeat containing, nuclear envelope 1, Slc3…
GO:0051248	negative regulation of protein metabolic process	0.000146	0.0471	2.46	23024	859	229	21	[Spink5 - serine peptidase inhibitor, kazal type 5, Spink6 - serine peptidase inhibitor, kazal type 6, Serpina5 - serine (or cysteine) peptidase inhibitor, clade a, member 5, Serpina3a - serine (or cysteine) peptidase inhibitor, clade a, member 3a, Mad2l1bp - mad2l1 binding protein, Cish - cytokine inducible sh2-containing protein, Slpi - secretory leukocyte peptidase inhibitor, Serpina9 - serine…
GO:0051179	localization	0.000154	0.0475	1.61	23024	3496	229	56	[Vmp1 - vacuole membrane protein 1, Abcg8 - atp-binding cassette, sub-family g (white), member 8, Slc46a1 - solute carrier family 46, member 1, Ppp2r2b - protein phosphatase 2 (formerly 2a), regulatory subunit b (pr 52), beta isoform, Slc35g1 - solute carrier family 35, member g1, Cd163 - cd163 antigen, Unc119 - unc-119 homolog (c. elegans), Hsp90aa1 - heat shock protein 90, alpha (cytosolic), cl…
GO:0043086	negative regulation of catalytic activity	0.000162	0.0477	2.67	23024	678	229	18	[Spink5 - serine peptidase inhibitor, kazal type 5, Spink6 - serine peptidase inhibitor, kazal type 6, Serpina5 - serine (or cysteine) peptidase inhibitor, clade a, member 5, Serpina3a - serine (or cysteine) peptidase inhibitor, clade a, member 3a, Mad2l1bp - mad2l1 binding protein, Cish - cytokine inducible sh2-containing protein, Serpina9 - serine (or cysteine) peptidase inhibitor, clade a (alp…
GO:0032269	negative regulation of cellular protein metabolic process	0.000162	0.0488	2.51	23024	802	229	20	[Spink5 - serine peptidase inhibitor, kazal type 5, Spink6 - serine peptidase inhibitor, kazal type 6, Serpina5 - serine (or cysteine) peptidase inhibitor, clade a, member 5, Serpina3a - serine (or cysteine) peptidase inhibitor, clade a, member 3a, Mad2l1bp - mad2l1 binding protein, Cish - cytokine inducible sh2-containing protein, Slpi - secretory leukocyte peptidase inhibitor, Serpina9 - serine…
GO:0010466	negative regulation of peptidase activity	0.000182	0.0492	4.1	23024	245	229	10	[Hspa1b - heat shock protein 1b, Serpina3m - serine (or cysteine) peptidase inhibitor, clade a, member 3m, Serpina5 - serine (or cysteine) peptidase inhibitor, clade a, member 5, Spink6 - serine peptidase inhibitor, kazal type 6, Spink5 - serine peptidase inhibitor, kazal type 5, Serpina3a - serine (or cysteine) peptidase inhibitor, clade a, member 3a, Slpi - secretory leukocyte peptidase inhibit…
GO:0009062	fatty acid catabolic process	0.000181	0.0501	9.49	23024	53	229	5	[Acads - acyl-coenzyme a dehydrogenase, short chain, Hao1 - hydroxyacid oxidase 1, liver, Cyp4a31 - cytochrome p450, family 4, subfamily a, polypeptide 31, Cyp4a32 - cytochrome p450, family 4, subfamily a, polypeptide 32, Lpin1 - lipin 1]
GO:0042738	exogenous drug catabolic process	0.000181	0.0512	9.49	23024	53	229	5	[Cyp2c70 - cytochrome p450, family 2, subfamily c, polypeptide 70, Cyp2c29 - cytochrome p450, family 2, subfamily c, polypeptide 29, Cyp2c68 - cytochrome p450, family 2, subfamily c, polypeptide 68, Cyp2c67 - cytochrome p450, family 2, subfamily c, polypeptide 67, Cyp2e1 - cytochrome p450, family 2, subfamily e, polypeptide 1]
GO:0065009	regulation of molecular function	0.000178	0.0514	1.82	23024	2155	229	39	[Ppp2r2b - protein phosphatase 2 (formerly 2a), regulatory subunit b (pr 52), beta isoform, Serpina3a - serine (or cysteine) peptidase inhibitor, clade a, member 3a, Mad2l1bp - mad2l1 binding protein, Abhd5 - abhydrolase domain containing 5, Unc119 - unc-119 homolog (c. elegans), Serpina3c - serine (or cysteine) peptidase inhibitor, clade a, member 3c, Hspa1b - heat shock protein 1b, Serpina3m - …
GO:0042737	drug catabolic process	0.000198	0.0526	9.31	23024	54	229	5	[Cyp2c70 - cytochrome p450, family 2, subfamily c, polypeptide 70, Cyp2c29 - cytochrome p450, family 2, subfamily c, polypeptide 29, Cyp2c68 - cytochrome p450, family 2, subfamily c, polypeptide 68, Cyp2c67 - cytochrome p450, family 2, subfamily c, polypeptide 67, Cyp2e1 - cytochrome p450, family 2, subfamily e, polypeptide 1]
GO:0006641	triglyceride metabolic process	0.000216	0.0552	9.14	23024	55	229	5	[Acsl1 - acyl-coa synthetase long-chain family member 1, Acsl4 - acyl-coa synthetase long-chain family member 4, Cyp2e1 - cytochrome p450, family 2, subfamily e, polypeptide 1, Slc27a5 - solute carrier family 27 (fatty acid transporter), member 5, Lpin1 - lipin 1]
GO:0051234	establishment of localization	0.000284	0.0712	1.62	23024	3164	229	51	[Vmp1 - vacuole membrane protein 1, Abcg8 - atp-binding cassette, sub-family g (white), member 8, Slc46a1 - solute carrier family 46, member 1, Ppp2r2b - protein phosphatase 2 (formerly 2a), regulatory subunit b (pr 52), beta isoform, Slc35g1 - solute carrier family 35, member g1, Cd163 - cd163 antigen, Unc119 - unc-119 homolog (c. elegans), Hsp90aa1 - heat shock protein 90, alpha (cytosolic), cl…
GO:0044283	small molecule biosynthetic process	0.000355	0.0826	3.49	23024	317	229	11	[Got1 - glutamate oxaloacetate transaminase 1, soluble, Noxred1 - nadp+ dependent oxidoreductase domain containing 1, Rdh9 - retinol dehydrogenase 9, Fads3 - fatty acid desaturase 3, Cyp39a1 - cytochrome p450, family 39, subfamily a, polypeptide 1, Fabp5 - fatty acid binding protein 5, epidermal, Elovl3 - elongation of very long chain fatty acids (fen1/elo2, sur4/elo3, yeast)-like 3, Cyp7b1 - cyt…
GO:0044248	cellular catabolic process	0.000414	0.0948	2.22	23024	996	229	22	[Prdx1 - peroxiredoxin 1, Vmp1 - vacuole membrane protein 1, Cyp4a31 - cytochrome p450, family 4, subfamily a, polypeptide 31, Cyp4a32 - cytochrome p450, family 4, subfamily a, polypeptide 32, Gldc - glycine decarboxylase, Cyp39a1 - cytochrome p450, family 39, subfamily a, polypeptide 1, Cyp2e1 - cytochrome p450, family 2, subfamily e, polypeptide 1, Lpin1 - lipin 1, Wdr45b - wd repeat domain 45b…
GO:0052548	regulation of endopeptidase activity	0.000426	0.0959	3.41	23024	324	229	11	[Hspa1b - heat shock protein 1b, Serpina3m - serine (or cysteine) peptidase inhibitor, clade a, member 3m, Cdh1 - cadherin 1, Serpina5 - serine (or cysteine) peptidase inhibitor, clade a, member 5, Spink6 - serine peptidase inhibitor, kazal type 6, Spink5 - serine peptidase inhibitor, kazal type 5, Serpina3a - serine (or cysteine) peptidase inhibitor, clade a, member 3a, Slpi - secretory leukocyt…
