# Supplementary material for: Comprehensive transcriptional landscape of aging mouse liver
Source: BMC Genomics. 2015 Nov 5;16:899. doi: 10.1186/s12864-015-2061-8 (PMC4636074; doi:10.1186/s12864-015-2061-8)
Supplement: Additional file 6: Table S6. — List of primer sets used in RNAseq validation. Custom ncRNA primers are provided with a forward and reverse primer while TaqMan Assay ID is given for all others. (XLSX 52 kb) [file 12864_2015_2061_MOESM6_ESM.xlsx]

## Sheet: Sheet1
Name	Forward	Reverse	TaqMan Assay ID
Mup-ps4	CTGGAGAGTCCTATCCTTTCTCT	CTGGAGGCAGTGATCTGTAATG	N/A
Rian	TTGCTCCTGCACTCTGTTATC	TGAGGAAGGCATCTGTTTCTG	N/A
Mup-ps19	CATAGGCCGAGAACCAGATTT	TGACTTACTGGCATTGGTTAGG	N/A
2410018L13Rik	CTCCACCTCCCTTGTTCATTT	GGGCTGAACCTTCTCACTTTAT	N/A
A230056P14Rik	TTGGGATGGAGGAGGTAAGA	TCTGGACCACATAAGTTCATGG	N/A
Dleu2	TGATCAGCATTAATTCTCTCTCTCG	GTCGGTGTAGCGCATCATTA	N/A
Gm20577	GGGTCACAAGGGCCATATAAA	TGAAGCATTCCCAGCATCTC	N/A
Gm16551	TGCTTCTCTCCCTCTCCTAAA	CTGTGGCTACATGCTGGATAA	N/A
Gm2788	GAATCGTGTCCCTTCCCATAA	GGTCTCAGAACCCACCAATAG	N/A
Gm5911	AGTTGAAGCGACCACAGATG	GGAAACTGCAGCTAGGGATAAG	N/A
Gm5844	CATCGGACGCTCTGGATAAA	CTGTTTGCTGGGAATGAGATTG	N/A
Mir17hg	GTCACCAGTGTTACGGATTGA	CTCAGCATCCAAAGGTCCTAAT	N/A
Gm19316	CCACTAACTATCCTGCCACATC	CATCCAACCTTCTCTCCATTCA	N/A
GAPDH	TCTGACGTGCCGCCTGGAGAA	CTTGCTCAGTGTCCTTGCTGGGG	N/A
18S rRNA	N/A	N/A	Hs99999901_s1
Ctss	N/A	N/A	Mm01255859_m1
Cxcl9	N/A	N/A	Mm00434946_m1
E2f7	N/A	N/A	Mm00618098_m1
Fgfr3	N/A	N/A	Mm00433294_m1
Gbp2	N/A	N/A	Mm00494576_g1
Hspa1b	N/A	N/A	Mm03038954_s1
Il7	N/A	N/A	Mm01295803_m1
Ly6a	N/A	N/A	Mm00726565_s1
Mmp12	N/A	N/A	Mm00500554_m1
Mt1	N/A	N/A	Mm00496660_g1
Neat1	N/A	N/A	Mm03455878_s1
Rac2	N/A	N/A	Mm00485472_m1
Terc	N/A	N/A	Mm01261365_s1
